# Supplementary material for: Genome-wide association studies reveal stable loci for wheat grain size under different sowing dates
Source: PeerJ. 2024 Feb 26;12:e16984. doi: 10.7717/peerj.16984 (PMC10903348; doi:10.7717/peerj.16984)
Supplement: Table S1 [file peerj-12-16984-s005.xlsx]

## Sheet: Sheet1
Table S1. Source of the 327 wheat accessions used in this study.
ID number	Accession	Origin	D	Subgroup	Evolutionary types
WS001	Zhongzuo50036	Beijing(China)	0.251449	2	breeding line
WS002	Nuomai	Hunan(China)	0.759074	1	landrace
WS003	Wenmai6(Yumai49)	Henan(China)	0.561212	2	cultivar
WS004	Dongmai1301	Jiangsu(China)	0.34106	2	breeding line
WS005	Yanzhan1	Henan(China)	0.20329	2	cultivar
WS006	77-M96	Beijing(China)	0.416988	2	breeding line
WS007	Yangfumai1025	Jiangsu(China)	0.187861	2	breeding line
WS008	Rosella	Australia	0.541203	2	cultivar
WS009	Kashibaipi	Xinjiang(China)	0.238445	1	breeding line
WS010	Yangmai18	Jiangsu(China)	0.237434	2	cultivar
WS011	Chunxiaomai	Shanxi(China)	0.365276	1	landrace
WS012	Breman	USA	0.51236	2	breeding line
WS013	Huining10	Gansu(China)	0.331642	1	cultivar
WS014	Wanjian7910	Anhui(China)	0.234557	2	breeding line
WS015	Kangxiu10	Fujian(China)	0.211152	2	cultivar
WS016	Faguoyinglixiaomai	France	0.512465	2	breeding line
WS017	E158	Hubei(China)	0.480486	2	landrace
WS018	Zaowutian	Jiangsu(China)	0.198052	1	landrace
WS019	Xiannong39	Shaanxi(China)	0.333133	1	cultivar
WS020	Aikang58	Henan(China)	0.323952	2	cultivar
WS021	Yangmai6	Jiangsu(China)	0.41474	2	cultivar
WS022	Jingdong08343	Beijing(China)	0.61744	2	breeding line
WS023	Aodesa3	Russia	0.775428	1	cultivar
WS024	Courtot	France	0.26916	2	breeding line
WS025	Huaimai19	Jiangsu(China)	0.336359	2	cultivar
WS026	Xinong3217	Shaanxi(China)	0.356671	2	cultivar
WS027	Huaimai33	Jiangsu(China)	0.268146	2	cultivar
WS028	Dezhou845153	Shandong(China)	0.211995	2	breeding line
WS029	Beijing8	Beijing(China)	0.411402	2	cultivar
WS030	Huaimai22	Jiangsu(China)	0.213567	2	cultivar
WS031	Huaimai23	Jiangsu(China)	0.505757	2	cultivar
WS032	Hongchunmai	Xinjiang(China)	0.764691	1	landrace
WS033	Huadong6	Jiangsu(China)	0.467684	1	cultivar
WS034	Heixiaomai	Jiangsu(China)	0.382155	2	breeding line
WS035	Jinchun3	Shanxi(China)	0.320617	2	cultivar
WS036	Yunmai34	Yunnan(China)	0.334392	2	cultivar
WS037	Zipi	Sichuan(China)	0.438492	1	landrace
WS038	Ningmai18	Jiangsu(China)	0.112302	2	cultivar
WS039	Yannong19	Shandong(China)	0.201826	2	cultivar
WS040	77-M267	Beijing(China)	0.392624	2	breeding line
WS041	Yangfumai4	Jiangsu(China)	0.36512	2	cultivar
WS042	Ningmaizi14-213	Jiangsu(China)	0.408916	2	breeding line
WS043	Aimengniu	Shandong(China)	0.284596	2	cultivar
WS044	Yangmai21	Jiangsu(China)	0.40257	2	cultivar
WS045	Y24	Beijing(China)	0.118256	2	breeding line
WS046	Yangmai24	Jiangsu(China)	0.365756	2	cultivar
WS047	Xuzhou26	Jiangsu(China)	0.352273	2	cultivar
WS048	Canxiaomai	Guangdong(China)	0.73143	1	landrace
WS049	Shuilizhan	Jiangxi(China)	0.646736	1	landrace
WS050	Tanori	Mexico	0.321972	2	cultivar
WS051	Qiaoliangbw36-7	Beijing(China)	0.174845	2	breeding line
WS052	Shan 8907-11-5	Shaanxi(China)	0.209269	2	breeding line
WS053	Yanghong12-144	Jiangsu(China)	0.397443	2	breeding line
WS054	Yangfumai2	Jiangsu(China)	0.399016	2	cultivar
WS055	Jinzhong849	Shanxi(China)	0.334613	2	cultivar
WS056	Yangmai158	Jiangsu(China)	0.488042	2	cultivar
WS057	Taizhong23	Taiwan(China)	0.341323	2	cultivar
WS058	Ningmai11	Jiangsu(China)	0.633232	2	cultivar
WS059	Ningmai19	Jiangsu(China)	0.0838078	2	cultivar
WS060	Triumph	USA	0.258537	1	cultivar
WS061	Jinan13	Shandong(China)	0.477062	2	cultivar
WS062	Yannong24	Shandong(China)	0.329458	2	cultivar
WS063	Wangshuibai	Jiangsu(China)	0.497688	1	landrace
WS064	Guangtou	Heilongjiang(China)	0.248914	2	landrace
WS065	Nanda2419	Italy	0.343989	2	cultivar
WS066	Zhengyin1	Henan(China)	0.326075	2	cultivar
WS067	Zhengmai366	Henan(China)	0.296577	2	breeding line
WS068	Huomai	Gansu(China)	0.19014	1	landrace
WS069	Funo	Italy	0.151891	2	cultivar
WS070	Luyuan502	Shandong(China)	0.523381	2	breeding line
WS071	Yanan11	Shaanxi(China)	0.590499	1	cultivar
WS072	Hua7	Jiangsu(China)	0.478224	2	breeding line
WS073	Fengkang29	Beijing(China)	0.531581	2	cultivar
WS074	Zhenmai11	Jiangsu(China)	0.582221	2	cultivar
WS075	Ningchun4	Ningxia(China)	0.365237	2	cultivar
WS076	Huaimai21	Jiangsu(China)	0.407267	2	cultivar
WS077	Yangmai4	Jiangsu(China)	0.180498	2	cultivar
WS078	Yangmai22	Jiangsu(China)	0.175341	2	cultivar
WS079	Funo	Jiangsu(China)	0.286308	2	cultivar
WS080	Кавказ	Russia	0.3561	2	cultivar
WS081	Xingzhuai1	Shandong(China)	1.15467	2	cultivar
WS082	Yumai34	Henan(China)	0.530058	2	cultivar
WS083	Yangmai11	Jiangsu(China)	0.332178	2	cultivar
WS084	Xiaoyan81	Shaanxi(China)	0.264584	2	cultivar
WS085	Zhoumai42	Henan(China)	0.158047	2	cultivar
WS086	Huaimai20	Jiangsu(China)	0.405593	2	cultivar
WS087	Youzaofeng311	Hebei(China)	0.244136	2	breeding line
WS088	Shuiyuan86	North Korea	0.370361	1	cultivar
WS089	Xizhi8661-1-1-3-3	Shaanxi(China)	0.3231	2	breeding line
WS090	Jinan17	Shandong(China)	0.367483	2	cultivar
WS091	Zhengyin4	Henan(China)	0.449744	2	cultivar
WS092	Kanghuixianhong	Henan(China)	0.34457	2	landrace
WS093	Qingmai6	Shandong(China)	0.256736	2	breeding line
WS094	Luyuan118	Shandong(China)	0.300451	2	breeding line
WS095	Chixiaomai	Japan	0.250958	1	cultivar
WS096	Lovrin 10	Romania	0.257934	2	cultivar
WS097	Orofen	Chile	0.227196	2	cultivar
WS098	Xinong64	Shaanxi(China)	0.289642	2	cultivar
WS099	Guinong10	Guizhou(China)	0.345338	2	cultivar
WS100	Villa Glori	Italy	0.769469	2	cultivar
WS101	Abo	Italy	0.326362	2	cultivar
WS102	Kangmai106	Henan(China)	0.601971	2	cultivar
WS103	Liying5	Jiangsu(China)	0.336499	1	cultivar
WS104	Huaimai30	Jiangsu(China)	0.570223	2	cultivar
WS105	Donghuachunmai	Jilin(China)	0.553538	1	landrace
WS106	Shi81-5194	Hebei(China)	0.715117	2	breeding line
WS107	Xiangmai29	Hubei(China)	0.538074	2	cultivar
WS108	Fengmai11	Yunnan(China)	0.477682	2	breeding line
WS109	Xuzhou27	Jiangsu(China)	0.304811	2	cultivar
WS110	Dabaimai	Gansu(China)	0.348955	1	landrace
WS111	Yangmai13	Jiangsu(China)	0.295165	2	cultivar
WS112	Ningmai23	Jiangsu(China)	0.0758059	2	cultivar
WS113	Huapei21	Henan(China)	0.113889	2	cultivar
WS114	Xinong6028	Shaanxi(China)	0.196433	1	cultivar
WS115	Shan81296	Shaanxi(China)	0.356708	2	breeding line
WS116	6E121	Beijing(China)	0.251732	2	breeding line
WS117	Heshangmai	Hunan(China)	0.395289	1	landrace
WS118	Shannong7859	Shaanxi(China)	0.413252	2	breeding line
WS119	Atlas 66	USA	0.49165	2	cultivar
WS120	Dingxi24	Gansu(China)	0.391252	1	cultivar
WS121	Xinmai18	Henan(China)	0.305506	2	cultivar
WS122	Pingyuan50	Henan(China)	0.276047	1	landrace
WS123	Fan6	Sichuan(China)	0.216939	2	cultivar
WS124	Lankao906	Henan(China)	0.464254	2	breeding line
WS125	Bima4	Shaanxi(China)	0.448263	1	cultivar
WS126	Zhengmai9023	Henan(China)	0.21267	2	cultivar
WS127	Fengkang36	Beijing(China)	0.154855	2	cultivar
WS128	Sumai3	Jiangsu(China)	0.286138	2	cultivar
WS129	Early Premium	USA	0.64556	2	cultivar
WS130	Fengchan3	Shaanxi(China)	0.498116	1	cultivar
WS131	Kangdingxiaomai	Sichuan(China)	0.314196	1	landrace
WS132	Ningmai9	Jiangsu(China)	0.330963	2	cultivar
WS133	Pingyang27	Shanxi(China)	0.531885	2	breeding line
WS134	Lumai15	Shandong(China)	0.732094	2	cultivar
WS135	Shan229	Shaanxi(China)	0.478608	2	breeding line
WS136	Huoqiu	Liaoning(China)	0.407457	1	landrace
WS137	Yangmai10	Jiangsu(China)	0.222317	2	cultivar
WS138	Zhengyou5	Henan(China)	0.321883	2	cultivar
WS139	Yangmai9	Jiangsu(China)	0.388582	2	cultivar
WS140	Luyan157	Shandong(China)	0.310521	2	cultivar
WS141	Yangmai12	Jiangsu(China)	0.221441	2	cultivar
WS142	Zhoumai11	Henan(China)	0.201825	2	cultivar
WS143	Anhui3	Anhui(China)	0.470859	2	cultivar
WS144	Bima1	Shaanxi(China)	0.387922	2	cultivar
WS145	Hangtian2	Shandong(China)	0.37328	2	cultivar
WS146	Shannong15381	Shandong(China)	0.205603	2	breeding line
WS147	Neixiang182	Henan(China)	0.138282	2	cultivar
WS148	Xiaoyan6	Henan(China)	0.187134	2	cultivar
WS149	Zhengfeng3	Henan(China)	0.271671	2	cultivar
WS150	Daimanghongmai	Tianjin(China)	0.433962	1	landrace
WS151	W02	Jiangsu(China)	0.193682	2	breeding line
WS152	21H 15 Riet Korn S.Africa	South Africa	0.419785	2	cultivar
WS153	Fujianxiaomai	Fujian(China)	0.477219	2	landrace
WS154	Macleelen	USA	0.158438	2	cultivar
WS155	Ningyan1	Jiangsu(China)	0.467816	2	cultivar
WS156	Ganmai8	Gansu(China)	0.281146	2	cultivar
WS157	Bao205	Hebei(China)	0.347333	2	breeding line
WS158	Yangmai2	Jiangsu(China)	0.140776	2	cultivar
WS159	Jimai19	Hubei(China)	0.508029	2	cultivar
WS160	Zhoumai17	Henan(China)	0.280638	2	cultivar
WS161	Xinmai998	Shandong(China)	0.312148	2	cultivar
WS162	Huaimai35	Jiangsu(China)	0.333875	2	cultivar
WS163	Dixiuzao	Fujian(China)	0.226175	2	landrace
WS164	Cangdong4	Xizang(China)	0.412209	2	cultivar
WS165	Yangmai19	Jiangsu(China)	0.654724	2	cultivar
WS166	Gui79	Guizhou(China)	0.477585	2	breeding line
WS167	Ningmai15	Jiangsu(China)	0.338404	2	cultivar
WS168	Shangluo86-168	Shaanxi(China)	0.370556	1	breeding line
WS169	Jimai22	Shandong(China)	0.167718	2	cultivar
WS170	Zhengyou6	Henan(China)	0.483152	2	cultivar
WS171	Yangmai17	Jiangsu(China)	0.739771	2	cultivar
WS172	Xiang1791	Hunan(China)	0.321374	2	cultivar
WS173	Xingyi4	Guizhou(China)	0.292642	2	cultivar
WS174	Xiaonong8506-1	Shandong(China)	0.375136	2	breeding line
WS175	St 2422/464	Italy	0.324764	2	cultivar
WS176	Xiangmai35	Hubei(China)	0.188814	2	cultivar
WS177	Zhenmai168	Jiangsu(China)	0.318266	2	cultivar
WS178	Dongmai6	Hubei(China)	0.224579	2	cultivar
WS179	Yangmai25	Jiangsu(China)	0.526649	2	cultivar
WS180	Rikaze54	Xizang(China)	0.511646	2	cultivar
WS181	Yangmai5	Jiangsu(China)	0.2286	2	cultivar
WS182	Ningmai21	Jiangsu(China)	1.14744	2	cultivar
WS183	Nonglin10	Japan	0.728119	2	cultivar
WS184	Zhongguochun	Sichuan(China)	0.19508	1	landrace
WS185	Yannong991	Shandong(China)	0.210147	2	breeding line
WS186	Maromb	USA	0.66008	2	cultivar
WS187	H35	Fujian(China)	0.293989	2	breeding line
WS188	Ning0078	Jiangsu(China)	0.281666	2	breeding line
WS189	Nanjing Scab-Resistant	Jiangsu(China)	0.348598	2	breeding line
WS190	Xinong8	Shaanxi(China)	0.17449	2	cultivar
WS191	Yangmai14	Jiangsu(China)	0.288052	2	cultivar
WS192	Yangmai15	Jiangsu(China)	0.528602	2	cultivar
WS193	Yangmai16	Jiangsu(China)	0.604697	2	cultivar
WS194	Zhenmai12	Jiangsu(China)	0.406789	2	cultivar
WS195	Sumai6	Jiangsu(China)	0.361162	2	cultivar
WS196	Yangfumai2054	Jiangsu(China)	0.298566	2	breeding line
WS197	Dianxihongkeyangmai	Yunnan(China)	0.163412	1	landrace
WS198	Zhenmai10	Jiangsu(China)	0.361068	2	cultivar
WS199	Ningmai22	Jiangsu(China)	0.6142	2	cultivar
WS200	Xiang 1474	Hunan(China)	0.483176	2	breeding line
WS201	Nongda183	Beijing(China)	0.240162	1	cultivar
WS202	Huaimai26	Jiangsu(China)	0.169025	2	cultivar
WS203	Mackelleni	USA	0.46527	2	cultivar
WS204	Kefeng3	Heilongjiang(China)	0.53197	2	cultivar
WS205	Xifeng	Shaanxi(China)	0.630247	1	cultivar
WS206	Jichun1016	Jilin(China)	0.403633	2	breeding line
WS207	Bimai26	Guizhou(China)	0.389285	2	cultivar
WS208	Huangshuibai	Zhejiang(China)	0.248596	1	landrace
WS209	Sumai188	Jiangsu(China)	0.279932	2	breeding line
WS210	Y14	Beijing(China)	0.153833	2	breeding line
WS211	Zhenmai8	Jiangsu(China)	0.220667	2	cultivar
WS212	Zhengmai16	Henan(China)	0.347944	2	cultivar
WS213	Zhengkang58	Henan(China)	0.130179	2	cultivar
WS214	Luyan217	Shandong(China)	0.419222	2	breeding line
WS215	Xinmai16	Henan(China)	0.28518	2	cultivar
WS216	Mazhamai	Shaanxi(China)	0.24551	1	landrace
WS217	Taishan1	Shandong(China)	0.382373	2	cultivar
WS218	Yangmai3	Jiangsu(China)	0.092592	2	cultivar
WS219	Huaimai18	Jiangsu(China)	0.228983	2	cultivar
WS220	Xianyangdasui	Shaanxi(China)	0.380751	2	cultivar
WS221	Ningmai24	Jiangsu(China)	0.450415	2	cultivar
WS222	Zhen12096	Jiangsu(China)	0.274472	2	breeding line
WS223	Huaimai25	Jiangsu(China)	0.201363	2	cultivar
WS224	(Mexique 50×B 21)F 6-35	Australia	0.504526	2	breeding line
WS225	Dongkang821	Shaanxi(China)	0.34789	2	breeding line
WS226	Yannong15	Shandong(China)	0.246606	2	cultivar
WS227	Yangmai23	Jiangsu(China)	0.329278	2	cultivar
WS228	Xinmai19	Henan(China)	0.347815	2	cultivar
WS229	Dalibanmang	Shandong(China)	0.187201	1	landrace
WS230	Kelao4	Heilongjiang(China)	0.378402	2	cultivar
WS231	Zhemai1	Zhejiang(China)	0.341335	1	cultivar
WS232	Dongmai4	Hubei(China)	0.315858	2	cultivar
WS233	Fuzhuang30	Shaanxi(China)	0.372008	1	cultivar
WS234	Ningmai13	Jiangsu(China)	0.404671	2	cultivar
WS235	Zhoumai18	Henan(China)	0.27119	2	cultivar
WS236	Jimai32	Shandong(China)	0.534962	2	cultivar
WS237	Yangmai20	Jiangsu(China)	0.192549	2	cultivar
WS238	Zhengmai32	Henan(China)	0.351557	2	cultivar
WS239	Shengen	Fujian(China)	0.423212	1	landrace
WS240	Luyan148	Shandong(China)	0.660744	2	breeding line
WS241	W20	Beijing(China)	0.203321	2	breeding line
WS242	Huaimai29	Jiangsu(China)	0.194953	2	cultivar
WS243	Zhenmai9	Jiangsu(China)	0.184923	2	cultivar
WS244	Jinan2	Shandong(China)	0.31896	2	cultivar
WS245	Sanyuehuang	Henan(China)	0.122982	1	landrace
WS246	Wanmai370	Anhui(China)	0.384196	2	breeding line
WS247	(Q)Qiyu27	Japan	0.191925	1	cultivar
WS248	Huaimai28	Jiangsu(China)	0.183939	2	cultivar
WS249	Neixiang5	Henan(China)	1.52645	2	cultivar
WS250	Wanmian9101-6	Anhui(China)	0.121929	2	breeding line
WS251	T255	Beijing(China)	0.150633	2	breeding line
WS252	Zhongmai578	Henan(China)	0.422464	2	cultivar
WS253	Xinong20	Shaanxi(China)	0.179913	2	cultivar
WS254	Luomai36	Henan(China)	0.424697	2	cultivar
WS255	Yimai18	Anhui(China)	0.336394	2	cultivar
WS256	Wansu1310	Anhui(China)	0.353987	2	breeding line
WS257	Annong1274	Anhui(China)	0.298821	2	breeding line
WS258	Luo6073	Henan(China)	0.318283	2	breeding line
WS259	Luo163	Henan(China)	0.547403	2	cultivar
WS260	Annong0711	Anhui(China)	0.45239	2	breeding line
WS261	Annong15210	Anhui(China)	0.72011	2	breeding line
WS262	Annong1589	Anhui(China)	0.388925	2	breeding line
WS263	Annong1124	Anhui(China)	0.192177	2	breeding line
WS264	Fumai4	Shaanxi(China)	0.10455	1	cultivar
WS265	26755	USA	0.5585	2	breeding line
WS266	Zigancao	Jiangsu(China)	0.433992	1	landrace
WS267	Qingtoucao	Jiangsu(China)	0.481548	1	landrace
WS268	Benhongmai	Jiangsu(China)	0.413946	1	landrace
WS269	Baisuihong	Shandong(China)	0.617422	1	landrace
WS270	Hulutou	Jiangsu(China)	0.38816	1	landrace
WS271	Mabianmai	Jiangsu(China)	0.614697	1	landrace
WS272	77-M94	Jiangsu(China)	0.240905	2	landrace
WS273	Baicimai	Jiangsu(China)	0.232212	1	landrace
WS274	Hongcimai	Jiangsu(China)	0.574397	1	landrace
WS275	Dasuihuang	Jiangsu(China)	0.284608	1	landrace
WS276	Baiyouzi	Jiangsu(China)	0.454892	1	landrace
WS277	5102	Shandong(China)	0.257222	2	breeding line
WS278	Xiaojinkou	Jiangsu(China)	0.473639	1	landrace
WS279	Jinmai33	Shanxi(China)	0.688553	2	cultivar
WS280	Fumai7	Shaanxi(China)	0.399259	1	cultivar
WS281	Xiaokuamai	Jiangsu(China)	0.272589	2	landrace
WS282	Baikemai	Jiangsu(China)	0.545996	1	landrace
WS283	77-M63.64	Beijing(China)	0.681358	2	breeding line
WS284	Baiheshangtou	Jiangsu(China)	0.382695	1	landrace
WS285	Hongmangzaoxiaomai	Jiangsu(China)	0.490598	1	landrace
WS286	Zaoyangdiaozi	Jiangsu(China)	0.483172	1	landrace
WS287	Hongmangwugongjiao	Jiangsu(China)	0.355998	1	landrace
WS288	Wugongjiao	Jiangsu(China)	0.668	1	landrace
WS289	Baiguanmai	Jiangsu(China)	0.579654	1	landrace
WS290	Xiaoyangmai	Jiangsu(China)	0.406066	1	landrace
WS291	Huostian	Jiangsu(China)	0.33831	1	landrace
WS292	Jiangdongmen	Jiangsu(China)	0.174765	1	landrace
WS293	Jiangxizao	Jiangsu(China)	0.468007	1	landrace
WS294	Hongtouzi	Jiangsu(China)	0.203309	1	landrace
WS295	Daoshuibai	Jiangsu(China)	0.361766	1	landrace
WS296	Donghuangmei	Jiangsu(China)	0.291253	1	landrace
WS297	Huostou	Jiangsu(China)	0.241396	1	landrace
WS298	Meiqianwu	Jiangsu(China)	0.101403	1	landrace
WS299	Baimangzaoxiaomai	Jiangsu(China)	0.471472	1	landrace
WS300	Maotoumai	Jiangsu(China)	0.704681	1	landrace
WS301	Mexican	Mexico	0.246039	2	breeding line
WS302	Hongmangcaizihuang	Jiangsu(China)	0.663605	1	landrace
WS303	Hongxiaomai	Jiangsu(China)	0.48862	1	landrace
WS304	Kuixiaomai	Jiangsu(China)	0.279234	1	landrace
WS305	Baijiaohong	Jiangsu(China)	0.472427	1	landrace
WS306	Chikewumang	Jiangsu(China)	0.357324	1	landrace
WS307	Meixiuhuang	Jiangsu(China)	0.488894	1	landrace
WS308	Hongmangyuhua	Jiangsu(China)	0.378784	1	landrace
WS309	Hongyangchun	Jiangsu(China)	0.26183	1	landrace
WS310	Hongmai	Hebei(China)	0.452201	1	landrace
WS311	Dahongmang	Jiangsu(China)	0.424699	1	landrace
WS312	Yulincao	Jiangsu(China)	0.571466	1	landrace
WS313	Xianmai	Jiangsu(China)	0.555894	1	landrace
WS314	Hongshimai	Jiangsu(China)	0.27433	1	landrace
WS315	Yinbaojin	Jiangsu(China)	0.372777	1	landrace
WS316	Mianyang1	Sichuan(China)	0.333576	2	cultivar
WS317	Xichangzao	Sichuan(China)	0.270413	2	landrace
WS318	Yaanzao	Sichuan(China)	0.204006	1	landrace
WS319	Wanya2	Sichuan(China)	0.245431	2	cultivar
WS320	980-1	Beijing(China)	0.401184	2	breeding line
WS321	980-2	Beijing(China)	0.436006	2	breeding line
WS322	Nonglin20	Japan	0.473076	1	cultivar
WS323	Nonglin22	Japan	0.413314	1	cultivar
WS324	Nonglin45	Japan	0.152547	1	cultivar
WS325	Nonglin46	Japan	0.0403133	1	cultivar
WS326	Nonglin61	Japan	0.23568	1	cultivar
WS327	Hongmixian	Jiangsu(China)	0.514296	1	landrace
