# Supplementary material for: Genome-wide association studies reveal stable loci for wheat grain size under different sowing dates
Source: PeerJ. 2024 Feb 26;12:e16984. doi: 10.7717/peerj.16984 (PMC10903348; doi:10.7717/peerj.16984)
Supplement: Table S2 [file peerj-12-16984-s006.xlsx]

## Sheet: Sheet1
Table S2. Descriptive statistics of grain size under different sowing dates
Sites	Traits	Sowing dates	Minimum	Maximum	Mean	Coefficient of Variation (%)
YZ	TGW (g)	stage I	22.5392	57.6619	40.5885	15.9747
		stage II	24.6523	61.2251	40.5524	16.5695
		stage III	17.3269	62.4324	40.1506	17.4255
	GL (mm)	stage I	5.34433	7.8225	6.4108	7.91559
		stage II	5.28667	7.60317	6.39059	6.88523
		stage III	5.294	7.97325	6.43979	6.75185
	GW (mm)	stage I	2.52392	3.97626	3.17476	7.44268
		stage II	2.506	3.78783	3.18373	7.27818
		stage III	2.58383	3.678	3.21883	6.80249
YC	TGW (g)	stage I	20.8345	59.7498	40.9301	20.498
		stage II	21.3915	56.9751	38.2972	18.7626
		stage III	17.4165	51.4079	35.6597	17.4408
	GL (mm)	stage I	4.3775	7.5135	6.40368	6.74593
		stage II	5.33683	7.3585	6.36754	6.42768
		stage III	5.292	7.6385	6.34813	6.26595
	GW (mm)	stage I	2.30817	3.72267	3.18865	8.12369
		stage II	2.58283	3.5775	3.10341	7.01253
		stage III	2.49517	3.6165	3.04605	6.41575
