# Supplementary material for: Genome-wide association studies reveal stable loci for wheat grain size under different sowing dates
Source: PeerJ. 2024 Feb 26;12:e16984. doi: 10.7717/peerj.16984 (PMC10903348; doi:10.7717/peerj.16984)
Supplement: Table S3 [file peerj-12-16984-s007.xlsx]

## Sheet: Sheet2
Table S3. GWAS for grain size under normal sowing condition
Traits	SNP	Chromosome	Position(bp)	Ref	Alt	LOD	PVE(%)
GL	1A_534900341	1A	534900341	A	G	5.4285	0.633358
	1A_542345669	1A	542345669	C	T	4.07558	6.69756
	2A_430683116	2A	430683116	G	A	4.8889	1.12962
	2A_612223880	2A	612223880	T	C	4.97982	0.262062
	2A_712388811	2A	712388811	T	C	5.09878	9.44509
	2D_169218948	2D	169218948	G	T	4.46037	0.000277735
	2D_587607700	2D	587607700	T	C	4.27367	13.1012
	2D_622241054	2D	622241054	G	T	6.94189	11.7112
	3B_491340832	3B	491340832	T	C	4.12447	0.799418
	3B_491412312	3B	491412312	G	A	4.12447	0.799418
	3D_170207472	3D	170207472	C	T	5.22185	13.4894
	4A_609612881	4A	609612881	C	T	4.66829	3.6656
	4B_307707920	4B	307707920	G	A	4.05438	7.05633
	5B_607669166	5B	607669166	C	T	4.62194	0.0111977
	6A_584257945	6A	584257945	G	A	5.82746	8.87998
	7B_1530273	7B	1530273	G	A	5.16114	0.000431672
GW	1B_587916353	1B	587916353	A	T	4.88972	22.8035
	3A_826914	3A	826914	G	C	4.25524	0.00911603
	3A_826927	3A	826927	A	G	4.25524	0.00911603
	3A_152168836	3A	152168836	C	T	4.53705	12.8789
	3B_487351200	3B	487351200	A	G	5.45376	12.0685
	3B_797619307	3B	797619307	T	C	5.38848	2.30984
	4A_678723323	4A	678723323	G	A	6.7723	2.43379
	5A_691891912	5A	691891912	C	T	8.05611	19.1375
	5B_38645344	5B	38645344	G	T	5.38095	3.56771
	6A_524472367	6A	524472367	G	A	5.14167	0.00808896
	6A_584257945	6A	584257945	G	A	5.15762	6.0986
	6B_479306017	6B	479306017	G	A	5.72732	0.74945
	6D_450824747	6D	450824747	C	T	4.20856	17.1026
	7B_17472693	7B	17472693	G	A	4.77406	0.420631
	7B_735289679	7B	735289679	C	G	4.09945	1.68474
TGW	1B_558135228	1B	558135228	A	T	4.75391	15.0554
	2D_309856702	2D	309856702	G	A	5.12966	1.56946
	3A_647188052	3A	647188052	C	G	5.26164	17.4945
	3B_459942548	3B	459942548	C	A	4.35191	3.49729
	4B_346250962	4B	346250962	C	G	6.85464	11.2929
	4B_622203495	4B	622203495	A	G	5.25684	16.1567
	5A_339131478	5A	339131478	T	G	4.49193	14.5088
	5B_688598683	5B	688598683	T	C	4.27427	0.00637964
	6A_584257945	6A	584257945	G	A	8.68055	9.71455
	6B_685404926	6B	685404926	C	A	6.03846	12.9984
	7A_452479606	7A	452479606	G	A	7.07463	10.9244
	7B_587285421	7B	587285421	C	T	4.47415	12.1542
