# Supplementary material for: Genome-wide association studies reveal stable loci for wheat grain size under different sowing dates
Source: PeerJ. 2024 Feb 26;12:e16984. doi: 10.7717/peerj.16984 (PMC10903348; doi:10.7717/peerj.16984)
Supplement: Table S4 [file peerj-12-16984-s008.xlsx]

## Sheet: Sheet1
Table S4. GWAS for grain size under delayed sowing condition
Traits	SNP	Chromosome	Position(bp)	Ref	Alt	LOD	PVE(%)
GL	2B_145843084	2B	145843084	C	T	4.35625	4.21151
	2D_622241054	2D	622241054	G	T	14.7497	12.92
	3A_29961071	3A	29961071	C	T	6.6287	0.884057
	3B_579282830	3B	579282830	G	A	5.92646	3.50863
	4A_598189950	4A	598189950	T	C	5.46149	15.8553
	4B_307707920	4B	307707920	G	A	4.29368	6.42277
	5B_473824350	5B	473824350	G	T	5.0799	12.5058
	6B_619025969	6B	619025969	C	T	4.47647	13.3373
	6B_661282224	6B	661282224	A	G	5.10362	21.0285
	6D_282758362	6D	282758362	C	T	5.62198	3.351
	7A_13137024	7A	13137024	A	G	4.62977	1.71829
	7B_2023599	7B	2023599	A	G	5.90766	0.298532
	7D_524516821	7D	524516821	T	C	5.11567	17.2716
GW	1A_405294165	1A	405294165	G	A	5.3232	24.9862
	1B_579678563	1B	579678563	G	A	7.09531	2.17111
	2B_610553852	2B	610553852	G	T	4.69331	10.0362
	3B_512383907	3B	512383907	G	A	4.30616	0.0433605
	4A_678723323	4A	678723323	G	A	4.09968	2.55759
	4B_622203495	4B	622203495	A	G	9.75989	16.7995
	5A_31907623	5A	31907623	A	G	5.49744	38.0631
	5A_620425430	5A	620425430	C	T	7.36729	5.09509
	5B_42550541	5B	42550541	C	T	4.03294	0.717101
TGW	1B_635898423	1B	635898423	G	A	5.72374	5.22291
	2D_21762188	2D	21762188	G	A	4.45757	1.74795
	4A_22859078	4A	22859078	T	C	5.26886	18.5469
	4A_36692769	4A	36692769	G	A	4.1653	5.91655
	5A_620425430	5A	620425430	C	T	5.41563	6.22752
	5B_400355288	5B	400355288	A	G	6.93041	5.30811
	5B_580605271	5B	580605271	C	T	4.10054	3.01627
	5D_356121383	5D	356121383	G	A	4.8667	0.521682
	6A_206621975	6A	206621975	A	T	7.42722	1.16507
	6A_584257945	6A	584257945	G	A	4.1977	10.0948
	7A_607804063	7A	607804063	G	A	4.50997	18.7037
	7A_696932081	7A	696932081	G	A	5.35996	0.812081
	7B_713814560	7B	713814560	G	A	4.3728	4.14786
