# Supplementary material for: Genome-wide association studies reveal stable loci for wheat grain size under different sowing dates
Source: PeerJ. 2024 Feb 26;12:e16984. doi: 10.7717/peerj.16984 (PMC10903348; doi:10.7717/peerj.16984)
Supplement: Table S5 [file peerj-12-16984-s009.xlsx]

## Sheet: Sheet1
Table S5. GWAS for grain size under seriously delayed sowing condition
Traits	SNP	Chromosome	Position(bp)	Ref	Alt	LOD	PVE(%)
GL	1B_558317639	1B	558317639	A	G	6.90042	14.5026
	2A_612223880	2A	612223880	T	C	5.97705	0.541597
	2A_712168308	2A	712168308	A	C	7.57676	13.0005
	2A_744152551	2A	744152551	G	A	6.83016	1.06421
	2D_18429766	2D	18429766	G	A	4.99445	0.228666
	2D_529733589	2D	529733589	G	A	6.95298	3.34767
	2D_622241054	2D	622241054	G	T	8.92686	12.938
	4A_598189950	4A	598189950	T	C	5.44788	14.7917
	4B_307707920	4B	307707920	G	A	5.58475	5.9291
	5A_451968303	5A	451968303	G	A	5.44864	15.7086
	5B_465407504	5B	465407504	A	G	4.3232	8.85322
	6B_661282224	6B	661282224	A	G	6.79584	21.6611
	7A_13137024	7A	13137024	A	G	4.52075	1.52963
GW	1B_466412697	1B	466412697	A	G	6.25657	15.132
	1B_682158610	1B	682158610	G	C	5.6067	25.6974
	2A_327482080	2A	327482080	G	A	5.54231	3.50218
	2B_28102377	2B	28102377	G	A	4.01012	0.189814
	2B_60015429	2B	60015429	T	A	5.1869	0.0999646
	4A_712315193	4A	712315193	G	A	4.65543	3.7235
	5A_31907623	5A	31907623	A	G	4.81241	35.8595
	5A_609942905	5A	609942905	A	G	6.87891	2.99423
	5B_42550541	5B	42550541	C	T	8.74392	0.0282361
	6A_151022403	6A	151022403	A	G	4.36197	0.628622
	6B_474266926	6B	474266926	T	G	4.45501	3.95573
	7B_658023779	7B	658023779	G	A	5.76731	11.593
	7D_524516821	7D	524516821	T	C	4.9596	29.7004
TGW	1D_8488129	1D	8488129	G	A	4.77295	7.69485
	2A_744152551	2A	744152551	G	A	6.64263	1.34179
	2B_11347661	2B	11347661	C	T	6.64668	10.0787
	2B_17204996	2B	17204996	G	A	4.12232	0.89732
	2D_316459408	2D	316459408	A	G	4.36744	11.1425
	3B_577263323	3B	577263323	T	C	6.56537	4.72409
	4B_199186329	4B	199186329	A	G	11.8459	9.98614
	5B_42550541	5B	42550541	C	T	5.31353	0.0139204
	5B_541942664	5B	541942664	A	T	5.45023	11.2551
	6A_584257945	6A	584257945	G	A	5.82019	10.0954
	6B_552167191	6B	552167191	A	G	6.66611	10.0875
	6B_712138061	6B	712138061	G	A	5.90945	3.77856
	7A_620653950	7A	620653950	G	A	6.25314	15.9181
