# Supplementary material for: Genome-wide association studies reveal stable loci for wheat grain size under different sowing dates
Source: PeerJ. 2024 Feb 26;12:e16984. doi: 10.7717/peerj.16984 (PMC10903348; doi:10.7717/peerj.16984)
Supplement: Data S1 [file peerj-12-16984-s010.zip]

Archive with 3 entries (2 files):
- raw data/
- raw data/genotype.vcf
- raw data/phenotype(blup).xlsx
