# Supplementary material for: Genome-wide association studies reveal stable loci for wheat grain size under different sowing dates
Source: PeerJ. 2024 Feb 26;12:e16984. doi: 10.7717/peerj.16984 (PMC10903348; doi:10.7717/peerj.16984)
Supplement: Data S1 [file peerj-12-16984-s010.zip › raw data/genotype.vcf]

##fileformat=VCFv4.2
##filedate=20221221
##source="beagle.12Apr22.32e.jar"
##INFO=<ID=AF,Number=A,Type=Float,Description="Estimated ALT Allele Frequencies">
##INFO=<ID=DR2,Number=A,Type=Float,Description="Dosage R-Squared: estimated squared correlation between estimated REF dose [P(RA) + 2*P(RR)] and true REF dose">
##INFO=<ID=IMP,Number=0,Type=Flag,Description="Imputed marker">
##FORMAT=<ID=GT,Number=1,Type=String,Description="Genotype">
##FORMAT=<ID=DS,Number=A,Type=Float,Description="estimated ALT dose [P(RA) + 2*P(AA)]">
#CHROM	POS	ID	REF	ALT	QUAL	FILTER	INFO	FORMAT	WS100	WS101	WS102	WS103	WS104	WS105	WS106	WS107	WS108	WS109	WS110	WS111	WS112	WS113	WS114	WS115	WS116	WS117	WS118	WS119	WS120	WS121	WS122	WS123	WS124	WS125	WS126	WS127	WS128	WS129	WS130	WS131	WS132	WS133	WS134	WS135	WS136	WS137	WS138	WS139	WS140	WS141	WS142	WS143	WS144	WS145	WS146	WS147	WS148	WS149	WS150	WS151	WS152	WS153	WS154	WS155	WS156	WS157	WS158	WS159	WS160	WS161	WS162	WS163	WS164	WS165	WS166	WS167	WS168	WS169	WS170	WS171	WS172	WS173	WS174	WS175	WS176	WS177	WS178	WS179	WS180	WS181	WS182	WS183	WS184	WS185	WS186	WS187	WS188	WS189	WS190	WS191	WS192	WS193	WS194	WS195	WS196	WS197	WS198	WS199	WS200	WS201	WS202	WS203	WS204	WS205	WS206	WS207	WS208	WS209	WS210	WS211	WS212	WS213	WS214	WS215	WS216	WS217	WS218	WS219	WS220	WS221	WS222	WS223	WS224	WS225	WS226	WS227	WS228	WS229	WS230	WS231	WS232	WS233	WS234	WS235	WS236	WS237	WS238	WS239	WS240	WS241	WS242	WS243	WS244	WS245	WS246	WS247	WS248	WS249	WS250	WS251	WS252	WS253	WS254	WS255	WS256	WS257	WS258	WS259	WS260	WS261	WS262	WS263	WS264	WS265	WS266	WS267	WS268	WS269	WS270	WS271	WS272	WS273	WS274	WS275	WS276	WS277	WS278	WS279	WS280	WS281	WS282	WS283	WS284	WS285	WS286	WS287	WS288	WS289	WS290	WS291	WS292	WS293	WS294	WS295	WS296	WS297	WS298	WS299	WS300	WS301	WS302	WS303	WS304	WS305	WS306	WS307	WS308	WS309	WS310	WS311	WS312	WS313	WS314	WS315	WS316	WS317	WS318	WS319	WS320	WS321	WS322	WS323	WS324	WS325	WS326	WS327	WS045	WS051	WS055	WS076	WS077	WS078	WS079	WS080	WS081	WS082	WS083	WS084	WS085	WS086	WS087	WS088	WS089	WS090	WS091	WS092	WS093	WS094	WS095	WS096	WS097	WS098	WS099	WS001	WS002	WS003	WS004	WS005	WS006	WS007	WS008	WS009	WS010	WS011	WS012	WS013	WS014	WS015	WS016	WS017	WS018	WS019	WS020	WS021	WS022	WS023	WS024	WS025	WS026	WS027	WS028	WS029	WS030	WS031	WS032	WS033	WS034	WS035	WS036	WS037	WS038	WS039	WS040	WS041	WS042	WS043	WS044	WS046	WS047	WS048	WS049	WS050	WS052	WS053	WS054	WS056	WS057	WS058	WS059	WS060	WS061	WS062	WS063	WS064	WS065	WS066	WS067	WS068	WS069	WS070	WS071	WS072	WS073	WS074	WS075
1A	4148947	1A_4148947	G	A	.	PASS	.	GT	0|0	0|0	0|0	0|0	0|0	0|0	0|0	0|0	0|0	0|0	0|0	0|0	0|0	0|0	0|0	0|0	0|0	0|0	0|0	0|0	0|0	0|0	0|0	0|0	0|0	0|0	0|0	0|0	0|0	0|0	0|0	0|0	0|0	0|0	0|0	0|0	1|1	0|0	0|0	0|0	0|0	0|0	0|0	0|0	0|0	0|0	0|0	0|0	0|0	0|0	0|0	0|0	0|0	0|0	0|0	0|0	0|0	0|0	0|0	0|0	0|0	0|0	0|0	0|0	0|0	0|0	0|0	0|0	0|0	0|0	0|0	0|0	0|0	0|0	0|0	0|0	0|0	0|0	0|0	0|0	0|0	0|0	0|0	0|0	0|0	0|0	0|0	0|0	0|0	0|0	0|0	0|0	0|0	0|0	1|1	0|0	0|0	0|0	0|0	0|0	0|0	0|0	0|0	0|0	0|0	0|0	0|0	0|0	0|0	0|0	0|0	0|0	0|0	0|0	0|0	0|0	0|0	0|0	0|0	0|0	0|0	0|0	0|0	0|0	1|1	0|0	0|0	0|0	0|0	0|0	1|1	0|0	0|0	0|0	0|0	0|0	0|0	0|0	0|0	0|0	0|0	0|0	0|0	0|0	0|0	0|0	0|0	0|0	0|0	0|0	0|0	0|0	0|0	0|0	0|0	0|0	0|0	0|0	0|0	0|0	0|0	0|0	0|0	1|1	0|0	0|0	0|0	0|0	0|0	0|0	0|0	0|0	0|0	0|0	0|0	0|0	0|0	0|0	0|0	0|0	0|0	0|0	0|0	0|0	0|0	0|0	0|0	0|0	0|0	0|0	1|1	0|0	0|0	0|0	0|0	0|0	0|0	0|0	0|0	0|0	0|0	0|0	0|0	0|0	0|0	0|0	0|0	0|0	0|0	0|0	0|0	0|0	0|0	0|0	0|0	0|0	0|0	0|0	0|0	0|0	0|0	0|0	0|0	0|0	0|0	0|0	0|0	0|0	1|1	0|0	0|0	0|0	0|0	0|0	0|0	0|0	0|0	0|0	0|0	0|0	0|0	0|0	0|0	0|0	1|1	0|0	0|0	0|0	0|0	0|0	0|0	0|0	0|0	0|0	0|0	0|0	0|0	0|0	0|0	0|0	0|0	0|0	0|0	0|0	0|0	0|0	0|0	0|0	0|0	0|0	0|0	0|0	0|0	0|0	0|0	0|0	0|0	0|0	0|0	1|1	0|0	0|0	0|0	1|1	0|0	0|0	0|0	0|0	0|0	0|0	0|0	0|0	0|0	0|0	0|0	0|0	0|0	1|1	0|0	0|0	0|0	0|0	0|0	1|1	0|0	0|0	1|1	1|1	0|0	0|0	0|0	0|0	0|0	0|0	0|0	0|0	0|0	0|0	0|0	0|0	0|0	0|0	0|0	0|0	0|0	0|0	0|0
1A	8538025	1A_8538025	G	T	.	PASS	.	GT	0|0	0|0	0|0	0|0	0|0	0|0	0|0	0|0	0|0	0|0	0|0	0|0	0|0	1|1	0|0	0|0	0|0	0|0	1|1	0|0	0|0	0|0	0|0	0|0	0|0	0|0	0|0	0|0	0|0	0|0	0|0	0|0	0|0	1|1	0|0	0|0	0|0	0|0	0|0	0|0	0|0	0|0	1|1	0|0	0|0	0|0	0|0	1|1	1|1	0|0	0|0	0|0	0|0	0|0	0|0	0|0	0|0	0|0	0|0	0|0	0|0	0|0	0|0	0|0	1|1	0|0	0|0	0|0	0|0	0|0	0|0	1|1	0|0	0|0	1|1	0|0	0|0	0|0	0|0	0|0	0|0	0|0	0|0	0|0	0|0	0|0	0|0	0|0	0|0	1|1	0|0	0|0	1|1	0|0	0|0	0|0	0|0	0|0	0|0	0|0	0|0	0|0	0|0	0|0	0|0	0|0	0|0	0|0	0|0	0|0	0|0	0|0	1|1	0|0	0|0	1|1	0|0	0|0	0|0	0|0	0|0	0|0	0|0	0|0	0|0	0|0	0|0	0|0	0|0	0|0	0|0	0|0	0|0	0|0	0|0	0|0	0|0	0|0	0|0	0|0	0|0	1|1	0|0	0|0	0|0	0|0	1|1	0|0	0|0	0|0	0|0	0|0	0|0	0|0	1|1	0|0	1|1	0|0	1|1	0|0	0|0	0|0	0|0	0|0	0|0	0|0	0|0	0|0	0|0	0|0	0|0	0|0	0|0	0|0	0|0	0|0	0|0	0|0	0|0	0|0	0|0	0|0	0|0	0|0	0|0	0|0	0|0	0|0	0|0	0|0	0|0	0|0	0|0	0|0	0|0	0|0	0|0	0|0	0|0	0|0	0|0	0|0	0|0	0|0	1|1	0|0	0|0	0|0	0|0	0|0	0|0	0|0	0|0	0|0	0|0	0|0	0|0	0|0	0|0	0|0	1|1	0|0	1|1	0|0	1|1	0|0	1|1	0|0	0|0	0|0	0|0	0|0	0|0	0|0	0|0	0|0	0|0	1|1	0|0	0|0	1|1	0|0	0|0	0|0	0|0	0|0	0|0	0|0	0|0	0|0	0|0	0|0	0|0	0|0	1|1	0|0	0|0	0|0	0|0	0|0	0|0	0|0	0|0	0|0	0|0	0|0	0|0	0|0	0|0	0|0	0|0	0|0	0|0	0|0	0|0	0|0	0|0	0|0	0|0	0|0	0|0	0|0	1|1	0|0	0|0	0|0	0|0	0|0	0|0	0|0	0|0	0|0	0|0	0|0	0|0	0|0	0|0	0|0	0|0	1|1	0|0	0|0	0|0	0|0	0|0	0|0	0|0	0|0	0|0	0|0	0|0	0|0	0|0	0|0	0|0	0|0	0|0	0|0	0|0	0|0	0|0	0|0	0|0	0|0	0|0	0|0	0|0
1A	8538150	1A_8538150	C	T	.	PASS	.	GT	0|0	0|0	0|0	0|0	0|0	0|0	0|0	0|0	0|0	0|0	0|0	0|0	0|0	1|1	0|0	0|0	0|0	0|0	1|1	0|0	0|0	0|0	0|0	0|0	0|0	0|0	0|0	0|0	0|0	0|0	0|0	0|0	0|0	1|1	0|0	0|0	0|0	0|0	0|0	0|0	0|0	0|0	1|1	0|0	0|0	0|0	0|0	1|1	1|1	0|0	0|0	0|0	0|0	0|0	0|0	0|0	0|0	0|0	0|0	0|0	0|0	0|0	0|0	0|0	1|1	0|0	0|0	0|0	0|0	0|0	0|0	1|1	0|0	0|0	1|1	0|0	0|0	0|0	0|0	0|0	0|0	0|0	0|0	0|0	0|0	0|0	0|0	0|0	0|0	1|1	0|0	0|0	1|1	0|0	0|0	0|0	0|0	0|0	0|0	0|0	0|0	0|0	0|0	0|0	0|0	0|0	0|0	0|0	0|0	0|0	0|0	0|0	1|1	0|0	0|0	1|1	0|0	0|0	0|0	0|0	0|0	0|0	0|0	0|0	0|0	0|0	0|0	0|0	0|0	0|0	0|0	0|0	0|0	0|0	0|0	0|0	0|0	0|0	0|0	0|0	0|0	1|1	0|0	0|0	0|0	0|0	1|1	0|0	0|0	0|0	0|0	0|0	0|0	0|0	1|1	0|0	1|1	0|0	1|1	0|0	0|0	0|0	0|0	0|0	0|0	0|0	0|0	0|0	0|0	0|0	0|0	0|0	0|0	0|0	0|0	0|0	0|0	0|0	0|0	0|0	0|0	0|0	0|0	0|0	0|0	0|0	0|0	0|0	0|0	0|0	0|0	0|0	0|0	0|0	0|0	0|0	0|0	0|0	0|0	0|0	0|0	0|0	0|0	0|0	1|1	0|0	0|0	0|0	0|0	0|0	0|0	0|0	0|0	0|0	0|0	0|0	0|0	0|0	0|0	0|0	1|1	0|0	1|1	0|0	1|1	0|0	1|1	0|0	0|0	0|0	0|0	0|0	0|0	0|0	0|0	0|0	0|0	1|1	0|0	0|0	1|1	0|0	0|0	0|0	0|0	0|0	0|0	0|0	0|0	0|0	0|0	0|0	0|0	0|0	1|1	0|0	0|0	0|0	0|0	0|0	0|0	0|0	0|0	0|0	0|0	0|0	0|0	0|0	0|0	0|0	0|0	0|0	0|0	0|0	0|0	0|0	0|0	0|0	0|0	0|0	0|0	0|0	1|1	0|0	0|0	0|0	0|0	0|0	0|0	0|0	0|0	0|0	0|0	0|0	0|0	0|0	0|0	0|0	0|0	1|1	0|0	0|0	0|0	0|0	0|0	0|0	0|0	0|0	0|0	0|0	0|0	0|0	0|0	0|0	0|0	0|0	0|0	0|0	0|0	0|0	0|0	0|0	0|0	0|0	0|0	0|0	0|0
1A	8538180	1A_8538180	G	T	.	PASS	.	GT	0|0	0|0	0|0	0|0	0|0	0|0	0|0	0|0	0|0	0|0	0|0	0|0	0|0	1|1	0|0	0|0	0|0	0|0	1|1	0|0	0|0	0|0	0|0	0|0	0|0	0|0	0|0	0|0	0|0	0|0	0|0	0|0	0|0	1|1	0|0	0|0	0|0	0|0	0|0	0|0	0|0	0|0	1|1	0|0	0|0	0|0	0|0	1|1	1|1	0|0	0|0	0|0	0|0	0|0	0|0	0|0	0|0	0|0	0|0	0|0	0|0	0|0	0|0	0|0	1|1	0|0	0|0	0|0	0|0	0|0	0|0	1|1	0|0	0|0	1|1	0|0	0|0	0|0	0|0	0|0	0|0	0|0	0|0	0|0	0|0	0|0	0|0	0|0	0|0	1|1	0|0	0|0	1|1	0|0	0|0	0|0	0|0	0|0	0|0	0|0	0|0	0|0	0|0	0|0	0|0	0|0	0|0	0|0	0|0	0|0	0|0	0|0	1|1	0|0	0|0	1|1	0|0	0|0	0|0	0|0	0|0	0|0	0|0	0|0	0|0	0|0	0|0	0|0	0|0	0|0	0|0	0|0	0|0	0|0	0|0	0|0	0|0	0|0	0|0	0|0	0|0	1|1	0|0	0|0	0|0	0|0	1|1	0|0	0|0	0|0	0|0	0|0	0|0	0|0	1|1	0|0	1|1	0|0	1|1	0|0	0|0	0|0	0|0	0|0	0|0	0|0	0|0	0|0	0|0	0|0	0|0	0|0	0|0	0|0	0|0	0|0	0|0	0|0	0|0	0|0	0|0	0|0	0|0	0|0	0|0	0|0	0|0	0|0	0|0	0|0	0|0	0|0	0|0	0|0	0|0	0|0	0|0	0|0	0|0	0|0	0|0	0|0	0|0	0|0	1|1	0|0	0|0	0|0	0|0	0|0	0|0	0|0	0|0	0|0	0|0	0|0	0|0	0|0	0|0	0|0	1|1	0|0	1|1	0|0	1|1	0|0	1|1	0|0	0|0	0|0	0|0	0|0	0|0	0|0	0|0	0|0	0|0	1|1	0|0	0|0	1|1	0|0	0|0	0|0	0|0	0|0	0|0	0|0	0|0	0|0	0|0	0|0	0|0	0|0	1|1	0|0	0|0	0|0	0|0	0|0	0|0	0|0	0|0	0|0	0|0	0|0	0|0	0|0	0|0	0|0	0|0	0|0	0|0	0|0	0|0	0|0	0|0	0|0	0|0	0|0	0|0	0|0	1|1	0|0	0|0	0|0	0|0	0|0	0|0	0|0	0|0	0|0	0|0	0|0	0|0	0|0	0|0	0|0	0|0	1|1	0|0	0|0	0|0	0|0	0|0	0|0	0|0	0|0	0|0	0|0	0|0	0|0	0|0	0|0	0|0	0|0	0|0	0|0	0|0	0|0	0|0	0|0	0|0	0|0	0|0	0|0	0|0
1A	9459660	1A_9459660	A	G	.	PASS	.	GT	0|0	0|0	0|0	0|0	0|0	0|0	0|0	1|1	0|0	0|0	0|0	0|0	0|0	1|1	0|0	0|0	0|0	0|0	1|1	1|1	0|0	0|0	0|0	0|0	1|1	0|0	0|0	0|0	0|0	0|0	0|0	0|0	0|0	1|1	1|1	0|0	0|0	0|0	1|1	0|0	0|0	0|0	1|1	0|0	0|0	0|0	0|0	1|1	1|1	0|0	0|0	0|0	0|0	0|0	0|0	0|0	0|0	0|0	0|0	0|0	1|1	0|0	0|0	0|0	1|1	0|0	0|0	0|0	0|0	0|0	0|0	1|1	0|0	0|0	1|1	0|0	0|0	0|0	0|0	0|0	0|0	0|0	0|0	1|1	0|0	0|0	0|0	0|0	0|0	1|1	0|0	0|0	1|1	0|0	0|0	0|0	0|0	0|0	0|0	0|0	0|0	0|0	0|0	0|0	0|0	0|0	0|0	1|1	0|0	0|0	1|1	0|0	1|1	0|0	0|0	1|1	0|0	0|0	0|0	0|0	0|0	0|0	0|0	0|0	0|0	0|0	0|0	0|0	0|0	0|0	0|0	0|0	0|0	0|0	0|0	0|0	0|0	0|0	0|0	0|0	0|0	1|1	0|0	0|0	0|0	0|0	1|1	0|0	0|0	0|0	0|0	0|0	0|0	0|0	1|1	0|0	1|1	0|0	1|1	0|0	0|0	0|0	0|0	0|0	0|0	0|0	0|0	0|0	0|0	0|0	0|0	0|0	0|0	0|0	0|0	0|0	0|0	0|0	0|0	0|0	0|0	0|0	0|0	0|0	0|0	0|0	0|0	0|0	0|0	0|0	0|0	0|0	0|0	0|0	0|0	0|0	0|0	0|0	0|0	0|0	0|0	0|0	0|0	0|0	1|1	0|0	0|0	0|0	0|0	0|0	0|0	0|0	0|0	0|0	0|0	0|0	0|0	0|0	0|0	0|0	1|1	0|0	1|1	0|0	1|1	0|0	1|1	0|0	0|0	0|0	0|0	0|0	0|0	0|0	0|0	0|0	0|0	1|1	0|0	0|0	1|1	0|0	0|0	0|0	0|0	0|0	0|0	0|0	0|0	0|0	0|0	0|0	0|0	0|0	1|1	0|0	0|0	1|1	0|0	0|0	0|0	0|0	0|0	0|0	0|0	0|0	0|0	1|1	0|0	0|0	1|1	0|0	0|0	0|0	0|0	0|0	0|0	1|1	0|0	1|1	0|0	0|0	1|1	0|0	0|0	0|0	1|1	0|0	0|0	0|0	1|1	0|0	0|0	0|0	0|0	0|0	0|0	0|0	0|0	1|1	1|1	0|0	0|0	0|0	1|1	0|0	0|0	0|0	0|0	0|0	0|0	0|0	1|1	0|0	0|0	0|0	0|0	0|0	0|0	0|0	0|0	0|0	0|0	0|0	0|0	1|1	0|0
1A	9459674	1A_9459674	A	G	.	PASS	.	GT	0|0	0|0	0|0	0|0	0|0	0|0	0|0	1|1	0|0	0|0	0|0	0|0	0|0	1|1	0|0	0|0	0|0	0|0	1|1	1|1	0|0	0|0	0|0	0|0	1|1	0|0	0|0	0|0	0|0	0|0	0|0	0|0	0|0	1|1	1|1	0|0	0|0	0|0	1|1	0|0	0|0	0|0	1|1	0|0	0|0	0|0	0|0	1|1	1|1	0|0	0|0	0|0	0|0	0|0	0|0	0|0	0|0	0|0	0|0	0|0	1|1	0|0	0|0	0|0	1|1	0|0	0|0	0|0	0|0	0|0	0|0	1|1	0|0	0|0	1|1	0|0	0|0	0|0	0|0	0|0	0|0	0|0	0|0	1|1	0|0	0|0	0|0	0|0	0|0	1|1	0|0	0|0	1|1	0|0	0|0	0|0	0|0	0|0	0|0	0|0	0|0	0|0	0|0	0|0	0|0	0|0	0|0	1|1	0|0	0|0	1|1	0|0	1|1	0|0	0|0	1|1	0|0	0|0	0|0	0|0	0|0	0|0	0|0	0|0	0|0	0|0	0|0	0|0	0|0	0|0	0|0	0|0	0|0	0|0	0|0	0|0	0|0	0|0	0|0	0|0	0|0	1|1	0|0	0|0	0|0	0|0	1|1	0|0	0|0	0|0	0|0	0|0	0|0	0|0	1|1	0|0	1|1	0|0	1|1	0|0	0|0	0|0	0|0	0|0	0|0	0|0	0|0	0|0	0|0	0|0	0|0	0|0	0|0	0|0	0|0	0|0	0|0	0|0	0|0	0|0	0|0	0|0	0|0	0|0	0|0	0|0	0|0	0|0	0|0	0|0	0|0	0|0	0|0	0|0	0|0	0|0	0|0	0|0	0|0	0|0	0|0	0|0	0|0	0|0	1|1	0|0	0|0	0|0	0|0	0|0	0|0	0|0	0|0	0|0	0|0	0|0	0|0	0|0	0|0	0|0	1|1	0|0	1|1	0|0	1|1	0|0	1|1	0|0	0|0	0|0	0|0	0|0	0|0	0|0	0|0	0|0	0|0	1|1	0|0	0|0	1|1	0|0	0|0	0|0	0|0	0|0	0|0	0|0	0|0	0|0	0|0	0|0	0|0	0|0	1|1	0|0	0|0	1|1	0|0	0|0	0|0	0|0	0|0	0|0	0|0	0|0	0|0	1|1	0|0	0|0	1|1	0|0	0|0	0|0	0|0	0|0	0|0	1|1	0|0	1|1	0|0	0|0	1|1	0|0	0|0	0|0	1|1	0|0	0|0	0|0	1|1	0|0	0|0	0|0	0|0	0|0	0|0	0|0	0|0	1|1	1|1	0|0	0|0	0|0	1|1	0|0	0|0	0|0	0|0	0|0	0|0	0|0	1|1	0|0	0|0	0|0	0|0	0|0	0|0	0|0	0|0	0|0	0|0	0|0	0|0	1|1	0|0
1A	9459716	1A_9459716	G	A	.	PASS	.	GT	0|0	0|0	0|0	0|0	0|0	0|0	0|0	1|1	0|0	0|0	0|0	0|0	0|0	1|1	0|0	0|0	0|0	0|0	1|1	1|1	0|0	0|0	0|0	0|0	1|1	0|0	0|0	0|0	0|0	0|0	0|0	0|0	0|0	1|1	1|1	0|0	0|0	0|0	1|1	0|0	0|0	0|0	1|1	0|0	0|0	0|0	0|0	1|1	1|1	0|0	0|0	0|0	0|0	0|0	0|0	0|0	0|0	0|0	0|0	0|0	1|1	0|0	0|0	0|0	1|1	0|0	0|0	0|0	0|0	0|0	0|0	1|1	0|0	0|0	1|1	0|0	0|0	0|0	0|0	0|0	0|0	0|0	0|0	1|1	0|0	0|0	0|0	0|0	0|0	1|1	0|0	0|0	1|1	0|0	0|0	0|0	0|0	0|0	0|0	0|0	0|0	0|0	0|0	0|0	0|0	0|0	0|0	1|1	0|0	0|0	1|1	0|0	1|1	0|0	0|0	1|1	0|0	0|0	0|0	0|0	0|0	0|0	0|0	0|0	0|0	0|0	0|0	0|0	0|0	0|0	0|0	0|0	0|0	0|0	0|0	0|0	0|0	0|0	0|0	0|0	0|0	1|1	0|0	0|0	0|0	0|0	1|1	0|0	0|0	0|0	0|0	0|0	0|0	0|0	1|1	0|0	1|1	0|0	1|1	0|0	0|0	0|0	0|0	0|0	0|0	0|0	0|0	0|0	0|0	0|0	0|0	0|0	0|0	0|0	0|0	0|0	0|0	0|0	0|0	0|0	0|0	0|0	0|0	0|0	0|0	0|0	0|0	0|0	0|0	0|0	0|0	0|0	0|0	0|0	0|0	0|0	0|0	0|0	0|0	0|0	0|0	0|0	0|0	0|0	1|1	0|0	0|0	0|0	0|0	0|0	0|0	0|0	0|0	0|0	0|0	0|0	0|0	0|0	0|0	0|0	1|1	0|0	1|1	0|0	1|1	0|0	1|1	0|0	0|0	0|0	0|0	0|0	0|0	0|0	0|0	0|0	0|0	1|1	0|0	0|0	1|1	0|0	0|0	0|0	0|0	0|0	0|0	0|0	0|0	0|0	0|0	0|0	0|0	0|0	1|1	0|0	0|0	1|1	0|0	0|0	0|0	0|0	0|0	0|0	0|0	0|0	0|0	1|1	0|0	0|0	1|1	0|0	0|0	0|0	0|0	0|0	0|0	1|1	0|0	1|1	0|0	0|0	1|1	0|0	0|0	0|0	1|1	0|0	0|0	0|0	1|1	0|0	0|0	0|0	0|0	0|0	0|0	0|0	0|0	1|1	1|1	0|0	0|0	0|0	1|1	0|0	0|0	0|0	0|0	0|0	0|0	0|0	1|1	0|0	0|0	0|0	0|0	0|0	0|0	0|0	0|0	0|0	0|0	0|0	0|0	1|1	0|0
1A	9459749	1A_9459749	C	A	.	PASS	.	GT	0|0	0|0	0|0	0|0	0|0	0|0	0|0	1|1	0|0	0|0	0|0	0|0	0|0	1|1	0|0	0|0	0|0	0|0	1|1	1|1	0|0	0|0	0|0	0|0	1|1	0|0	0|0	0|0	0|0	0|0	0|0	0|0	0|0	1|1	1|1	0|0	0|0	0|0	1|1	0|0	0|0	0|0	1|1	0|0	0|0	0|0	0|0	1|1	1|1	0|0	0|0	0|0	0|0	0|0	0|0	0|0	0|0	0|0	0|0	0|0	1|1	0|0	0|0	0|0	1|1	0|0	0|0	0|0	0|0	0|0	0|0	1|1	0|0	0|0	1|1	0|0	0|0	0|0	0|0	0|0	0|0	0|0	0|0	1|1	0|0	0|0	0|0	0|0	0|0	1|1	0|0	0|0	1|1	0|0	0|0	0|0	0|0	0|0	0|0	0|0	0|0	0|0	0|0	0|0	0|0	0|0	0|0	1|1	0|0	0|0	1|1	0|0	1|1	0|0	0|0	1|1	0|0	0|0	0|0	0|0	0|0	0|0	0|0	0|0	0|0	0|0	0|0	0|0	0|0	0|0	0|0	0|0	0|0	0|0	0|0	0|0	0|0	0|0	0|0	0|0	0|0	1|1	0|0	0|0	0|0	0|0	1|1	0|0	0|0	0|0	0|0	0|0	0|0	0|0	1|1	0|0	1|1	0|0	1|1	0|0	0|0	0|0	0|0	0|0	0|0	0|0	0|0	0|0	0|0	0|0	0|0	0|0	0|0	0|0	0|0	0|0	0|0	0|0	0|0	0|0	0|0	0|0	0|0	0|0	0|0	0|0	0|0	0|0	0|0	0|0	0|0	0|0	0|0	0|0	0|0	0|0	0|0	0|0	0|0	0|0	0|0	0|0	0|0	0|0	1|1	0|0	0|0	0|0	0|0	0|0	0|0	0|0	0|0	0|0	0|0	0|0	0|0	0|0	0|0	0|0	1|1	0|0	1|1	0|0	1|1	0|0	1|1	0|0	0|0	0|0	0|0	0|0	0|0	0|0	0|0	0|0	0|0	1|1	0|0	0|0	1|1	0|0	0|0	0|0	0|0	0|0	0|0	0|0	0|0	0|0	0|0	0|0	0|0	0|0	1|1	0|0	0|0	1|1	0|0	0|0	0|0	0|0	0|0	0|0	0|0	0|0	0|0	1|1	0|0	0|0	1|1	0|0	0|0	0|0	0|0	0|0	0|0	1|1	0|0	1|1	0|0	0|0	1|1	0|0	0|0	0|0	1|1	0|0	0|0	0|0	1|1	0|0	0|0	0|0	0|0	0|0	0|0	0|0	0|0	1|1	1|1	0|0	0|0	0|0	1|1	0|0	0|0	0|0	0|0	0|0	0|0	0|0	1|1	0|0	0|0	0|0	0|0	0|0	0|0	0|0	0|0	0|0	0|0	0|0	0|0	1|1	0|0
1A	12359412	1A_12359412	G	T	.	PASS	.	GT	0|0	0|0	0|0	0|0	0|0	0|0	0|0	0|0	0|0	1|1	0|0	0|0	0|0	0|0	0|0	0|0	0|0	0|0	0|0	0|0	0|0	0|0	0|0	0|0	0|0	0|0	0|0	0|0	0|0	0|0	0|0	0|0	0|0	0|0	0|0	1|1	0|0	0|0	0|0	0|0	1|1	0|0	0|0	0|0	0|0	0|0	0|0	0|0	0|0	0|0	0|0	0|0	0|0	0|0	1|1	0|0	0|0	0|0	0|0	0|0	0|0	0|0	0|0	1|1	0|0	0|0	0|0	0|0	0|0	0|0	0|0	0|0	1|1	1|1	0|0	0|0	0|0	0|0	0|0	0|0	0|0	0|0	0|0	0|0	0|0	0|0	0|0	0|0	0|0	0|0	0|0	0|0	0|0	0|0	0|0	0|0	0|0	0|0	0|0	0|0	0|0	0|0	0|0	1|1	0|0	0|0	0|0	0|0	0|0	0|0	1|1	0|0	0|0	0|0	0|0	0|0	0|0	0|0	1|1	0|0	0|0	0|0	0|0	0|0	0|0	0|0	0|0	0|0	0|0	0|0	0|0	0|0	0|0	0|0	0|0	0|0	1|1	0|0	1|1	0|0	1|1	1|1	0|0	0|0	0|0	0|0	0|0	0|0	0|0	1|1	0|0	0|0	0|0	0|0	0|0	0|0	0|0	1|1	0|0	0|0	0|0	0|0	0|0	0|0	0|0	0|0	0|0	0|0	0|0	0|0	0|0	0|0	0|0	0|0	0|0	0|0	0|0	0|0	0|0	0|0	0|0	0|0	0|0	0|0	0|0	0|0	0|0	0|0	0|0	0|0	0|0	0|0	0|0	0|0	0|0	0|0	0|0	0|0	0|0	0|0	0|0	1|1	0|0	0|0	0|0	0|0	0|0	0|0	0|0	0|0	0|0	0|0	0|0	0|0	0|0	0|0	0|0	0|0	0|0	0|0	0|0	0|0	0|0	0|0	0|0	0|0	0|0	0|0	0|0	0|0	0|0	0|0	0|0	0|0	0|0	0|0	1|1	0|0	0|0	0|0	0|0	0|0	0|0	0|0	0|0	0|0	0|0	1|1	1|1	1|1	0|0	0|0	0|0	0|0	0|0	0|0	0|0	0|0	0|0	0|0	0|0	0|0	0|0	0|0	0|0	0|0	0|0	0|0	1|1	0|0	0|0	0|0	0|0	0|0	0|0	0|0	0|0	0|0	0|0	0|0	0|0	0|0	0|0	0|0	0|0	0|0	0|0	0|0	1|0	1|1	0|0	0|0	0|0	0|0	0|0	0|0	0|0	0|0	0|0	0|0	0|0	0|0	0|0	0|0	0|0	0|0	0|0	0|0	0|0	0|0	0|0	0|0	0|0	0|0	0|0	0|0	1|1	0|0	0|0	0|0	0|0	0|0	0|0	0|0	0|0	0|0	0|0
1A	12359460	1A_12359460	G	C	.	PASS	.	GT	0|0	0|0	0|0	0|0	0|0	0|0	0|0	0|0	0|0	0|0	0|0	0|0	0|0	1|1	0|0	0|0	0|0	0|0	1|1	0|0	0|0	0|0	0|0	0|0	1|1	0|0	0|0	0|0	0|0	0|0	0|0	0|0	0|0	1|1	0|0	0|0	0|0	0|0	1|1	0|0	0|0	0|0	1|1	0|0	0|0	0|0	0|0	1|1	0|0	0|0	0|0	0|0	0|0	0|0	0|0	0|0	0|0	1|1	0|0	0|0	1|1	0|0	0|0	0|0	1|1	0|0	0|0	0|0	0|0	0|0	0|0	0|0	0|0	0|0	0|0	0|0	0|0	0|0	0|0	0|0	0|0	0|0	0|0	1|1	0|0	0|0	0|0	0|0	0|0	0|0	0|0	0|0	0|0	0|0	0|0	0|0	0|0	0|0	0|0	0|0	0|0	0|0	0|0	0|0	0|0	0|0	0|0	1|1	0|0	0|0	0|0	0|0	1|1	0|0	0|0	1|1	0|0	0|0	0|0	0|0	0|0	0|0	0|0	0|0	0|0	0|0	0|0	0|0	0|0	0|0	0|0	0|0	0|0	0|0	0|0	0|0	0|0	0|0	0|0	0|0	0|0	0|0	0|0	0|0	0|0	0|0	1|1	0|0	0|0	0|0	0|0	0|0	0|0	0|0	1|1	0|0	1|1	0|0	1|1	0|0	0|0	0|0	0|0	0|0	0|0	0|0	0|0	0|0	0|0	0|0	0|0	0|0	0|0	0|0	0|0	0|0	0|0	0|0	0|0	0|0	0|0	0|0	0|0	0|0	0|0	0|0	0|0	0|0	0|0	0|0	0|0	0|0	0|0	0|0	0|0	0|0	0|0	0|0	0|0	0|0	0|0	0|0	0|0	0|0	0|0	0|0	0|0	0|0	0|0	0|0	0|0	0|0	0|0	0|0	0|0	0|0	0|0	0|0	0|0	0|0	0|0	0|0	0|0	0|0	0|0	0|0	1|1	0|0	0|0	0|0	0|0	0|0	0|0	0|0	0|0	0|0	0|0	1|1	0|0	0|0	1|1	0|0	0|0	0|0	0|0	0|0	0|0	0|0	0|0	0|0	0|0	0|0	0|0	0|0	0|0	0|0	0|0	1|1	0|0	0|0	0|0	0|0	0|0	0|0	0|0	0|0	0|0	0|0	0|0	0|0	0|0	0|0	0|0	0|0	0|0	0|0	0|0	0|0	0|0	0|0	0|0	0|0	1|1	0|0	0|0	0|0	0|0	0|0	0|0	0|0	1|1	0|0	0|0	0|0	0|0	0|0	0|0	0|0	0|0	0|0	0|0	0|0	0|0	0|0	1|1	0|0	0|0	0|0	0|0	0|0	0|0	0|0	1|1	0|0	0|0	0|0	0|0	0|0	0|0	0|0	0|0	0|0	0|0	0|0	0|0	0|0	0|0
1A	12950670	1A_12950670	C	T	.	PASS	.	GT	0|0	0|0	0|0	0|0	0|0	0|0	0|1	0|0	0|0	0|0	0|0	0|0	0|0	0|0	0|0	0|0	0|0	0|0	0|0	0|0	0|0	0|0	1|1	0|0	0|0	0|0	0|0	0|0	0|0	1|1	0|0	0|0	0|0	0|0	0|0	0|0	0|0	0|0	0|0	0|0	0|0	0|0	0|0	0|0	0|0	0|0	0|0	0|0	0|0	0|0	0|0	0|0	1|1	0|0	0|0	0|0	0|0	0|0	0|0	0|0	0|0	0|0	1|1	0|0	0|0	0|0	0|0	0|0	0|0	0|0	0|0	1|1	0|0	0|0	0|0	0|0	0|0	0|0	0|0	0|0	0|0	0|0	0|0	0|0	0|0	0|0	1|1	0|0	0|0	1|1	0|0	0|0	1|1	0|0	0|0	0|0	0|0	0|0	0|0	0|0	0|0	0|0	1|1	0|0	1|1	0|0	0|0	0|0	0|0	0|0	0|0	0|0	0|0	0|0	0|0	0|0	0|0	0|0	0|0	1|1	0|0	0|0	0|0	1|1	1|1	1|1	0|0	0|0	0|0	0|0	0|0	0|0	0|0	0|0	0|0	0|0	0|0	0|0	0|0	0|0	0|0	0|0	1|1	0|0	0|0	0|0	0|0	1|1	0|0	0|0	0|0	0|0	0|0	0|0	0|0	0|0	0|0	0|0	0|0	0|0	0|0	0|0	0|0	0|0	0|0	1|1	0|0	0|0	0|0	0|0	0|0	0|0	0|0	0|0	0|0	0|0	0|0	0|0	0|0	0|0	0|0	0|0	0|0	0|0	0|0	0|0	0|0	0|0	0|0	0|0	0|0	0|0	0|0	0|0	0|0	0|0	0|0	0|0	0|0	0|0	0|0	0|0	0|0	0|0	0|0	0|0	0|0	0|0	0|0	0|0	0|0	0|0	0|0	0|0	0|0	0|0	1|1	0|0	0|0	0|0	0|0	1|1	0|0	0|0	0|0	0|0	0|0	0|0	0|0	0|0	0|0	0|0	0|0	0|0	0|0	0|0	0|0	0|0	0|0	0|0	0|0	0|0	0|0	0|0	0|0	0|0	0|0	0|0	0|0	0|0	0|0	0|0	1|1	0|0	1|1	0|0	0|0	0|0	0|0	0|0	0|0	0|0	0|0	0|0	0|0	0|0	1|1	1|1	0|0	0|0	0|0	0|0	0|0	0|0	1|1	0|0	0|0	1|1	0|0	0|0	0|0	0|0	0|0	0|0	0|0	0|0	0|0	0|0	0|0	0|0	0|0	0|0	0|0	0|0	0|0	0|0	0|0	0|1	0|0	1|1	0|0	0|0	0|0	1|1	0|0	0|0	0|0	0|0	0|0	0|0	0|0	0|0	0|0	0|0	0|0	0|0	0|0	0|0	0|0	0|0	0|0	0|0	0|0	0|0	0|0	1|1	0|0
1A	12950671	1A_12950671	G	A	.	PASS	.	GT	0|0	0|0	0|0	0|0	0|0	0|0	0|0	0|0	0|0	0|0	0|0	0|0	0|0	0|0	0|0	0|0	0|0	0|0	0|0	0|0	0|0	0|0	1|1	0|0	0|0	0|0	0|0	0|0	0|0	1|1	0|0	0|0	0|0	0|0	0|0	0|0	0|0	0|0	0|0	0|0	0|0	0|0	0|0	0|0	0|0	0|0	0|0	0|0	0|0	0|0	0|0	0|0	1|1	0|0	0|0	0|0	0|0	0|0	0|0	0|0	0|0	0|0	1|1	0|0	0|0	0|0	0|0	0|0	0|0	0|0	0|0	1|1	0|0	0|0	0|0	0|0	0|0	0|0	0|0	0|0	0|0	0|0	0|0	0|0	0|0	0|0	1|1	0|0	0|0	1|1	0|0	0|0	1|1	0|0	0|0	0|0	0|0	0|0	0|0	0|0	0|0	0|0	1|1	0|0	1|1	0|0	0|0	0|0	0|0	0|0	0|0	0|0	0|0	0|0	0|0	0|0	0|0	0|0	0|0	1|1	0|0	0|0	0|0	1|1	1|1	1|1	0|0	0|0	0|0	0|0	0|0	0|0	0|0	0|0	0|0	0|0	0|0	0|0	0|0	0|0	0|0	0|0	1|1	0|0	0|0	0|0	0|0	1|1	0|0	0|0	0|0	0|0	0|0	0|0	0|0	0|0	0|0	0|0	0|0	0|0	0|0	0|0	0|0	0|0	0|0	1|1	0|0	0|0	0|0	0|0	0|0	0|0	0|0	0|0	0|0	0|0	0|0	0|0	0|0	0|0	0|0	0|0	0|0	0|0	0|0	0|0	0|0	0|0	0|0	0|0	0|0	0|0	0|0	0|0	0|0	0|0	0|0	0|0	0|0	0|0	0|0	0|0	0|0	0|0	0|0	0|0	0|0	0|0	0|0	0|0	0|0	0|0	0|0	0|0	0|0	0|0	1|1	0|0	0|0	0|0	0|0	1|1	0|0	0|0	0|0	0|0	0|0	0|0	0|0	0|0	0|0	0|0	0|0	0|0	0|0	0|0	0|0	0|0	0|0	0|0	0|0	0|0	0|0	0|0	0|0	0|0	0|0	0|0	0|0	0|0	0|0	0|0	1|1	0|0	1|1	0|0	0|0	0|0	0|0	0|0	0|0	0|0	0|0	0|0	0|0	0|0	1|1	1|1	0|0	0|0	0|0	0|0	0|0	0|0	1|1	0|0	0|0	1|1	0|0	0|0	0|0	0|0	0|0	0|0	0|0	0|0	0|0	0|0	0|0	0|0	0|0	0|0	0|0	0|0	0|0	0|0	0|0	0|1	0|0	1|1	0|0	0|0	0|0	1|1	0|0	0|0	0|0	0|0	0|0	0|0	0|0	0|0	0|0	0|0	0|0	0|0	0|0	0|0	0|0	0|0	0|0	0|0	0|0	0|0	0|0	1|1	0|0
1A	12950783	1A_12950783	T	G	.	PASS	.	GT	0|0	0|0	0|0	0|0	0|0	0|0	0|0	0|0	0|0	0|0	0|0	0|0	0|0	1|1	0|0	0|0	0|0	0|0	1|1	0|0	0|0	0|0	1|1	0|0	1|1	0|0	0|0	0|0	0|0	1|1	0|0	0|0	0|0	1|1	0|0	0|0	0|0	0|0	1|1	0|0	0|0	0|0	1|1	0|0	0|0	0|0	0|0	1|1	0|0	0|0	0|0	0|0	1|1	0|0	0|0	0|0	0|0	1|1	0|0	0|0	1|1	0|0	1|1	0|0	1|1	0|0	0|0	0|0	0|0	0|0	0|0	1|1	0|0	0|0	0|0	0|0	0|0	0|0	0|0	0|0	0|0	0|0	0|0	1|1	0|0	0|0	1|1	0|0	0|0	1|1	0|0	0|0	1|1	0|0	0|0	0|0	0|0	0|0	0|0	0|0	0|0	0|0	1|1	0|0	1|1	0|0	0|0	1|1	0|0	0|0	0|0	0|0	1|1	0|0	0|0	1|1	0|0	0|0	0|0	1|1	0|0	0|0	0|0	1|1	1|1	1|1	0|0	0|0	0|0	0|0	0|0	0|0	0|0	0|0	0|0	0|0	0|0	0|0	0|0	0|0	0|0	0|0	1|1	0|0	0|0	0|0	1|1	1|1	0|0	0|0	0|0	0|0	0|0	0|0	1|1	0|0	1|1	0|0	1|1	0|0	0|0	0|0	0|0	0|0	0|0	1|1	0|0	0|0	0|0	0|0	0|0	0|0	0|0	0|0	0|0	0|0	0|0	0|0	0|0	0|0	0|0	0|0	0|0	0|0	0|0	0|0	0|0	0|0	0|0	0|0	0|0	0|0	0|0	0|0	0|0	0|0	0|0	0|0	0|0	0|0	0|0	0|0	0|0	0|0	0|0	0|0	0|0	0|0	0|0	0|0	0|0	0|0	0|0	0|0	0|0	0|0	1|1	0|0	0|0	0|0	0|0	1|1	0|0	0|0	0|0	0|0	0|0	0|0	0|0	0|0	0|0	0|0	0|0	0|0	0|0	0|0	0|0	1|1	0|0	0|0	1|1	0|0	0|0	0|0	0|0	0|0	0|0	0|0	0|0	0|0	0|0	0|0	1|1	0|0	1|1	0|0	0|0	1|1	0|0	0|0	0|0	0|0	0|0	0|0	0|0	0|0	1|1	1|1	0|0	0|0	0|0	0|0	0|0	0|0	1|1	0|0	0|0	1|1	0|0	0|0	0|0	0|0	1|1	0|0	0|0	0|0	0|0	0|0	0|0	0|0	1|1	0|0	0|0	0|0	0|0	0|0	0|0	0|1	0|0	1|1	0|0	0|0	0|0	1|1	1|1	0|0	0|0	0|0	0|0	0|0	0|0	0|0	1|1	0|0	0|0	0|0	0|0	0|0	0|0	0|0	0|0	0|0	0|0	0|0	0|0	1|1	0|0
1A	12950812	1A_12950812	T	C	.	PASS	.	GT	0|0	0|0	0|0	0|0	0|0	0|0	0|0	0|0	0|0	0|0	0|0	0|0	0|0	0|0	0|0	0|0	0|0	0|0	0|0	0|0	0|0	0|0	1|1	0|0	0|0	0|0	0|0	0|0	0|0	1|1	0|0	0|0	0|0	0|0	0|0	0|0	0|0	0|0	0|0	0|0	0|0	0|0	0|0	0|0	0|0	0|0	0|0	0|0	0|0	0|0	0|0	0|0	1|1	0|0	0|0	0|0	0|0	0|0	0|0	0|0	0|0	0|0	1|1	0|0	0|0	0|0	0|0	0|0	0|0	0|0	0|0	1|1	0|0	0|0	0|0	0|0	0|0	0|0	0|0	0|0	0|0	0|0	0|0	0|0	0|0	0|0	1|1	0|0	0|0	1|1	0|0	0|0	1|1	0|0	0|0	0|0	0|0	0|0	0|0	0|0	0|0	0|0	1|1	0|0	1|1	0|0	0|0	0|0	0|0	0|0	0|0	0|0	0|0	0|0	0|0	0|0	0|0	0|0	0|0	1|1	0|0	0|0	0|0	1|1	1|1	1|1	0|0	0|0	0|0	0|0	0|0	0|0	0|0	0|0	0|0	0|0	0|0	0|0	0|0	0|0	0|0	0|0	1|1	0|0	0|0	0|0	0|0	1|1	0|0	0|0	0|0	0|0	0|0	0|0	0|0	0|0	0|0	0|0	0|0	0|0	0|0	0|0	0|0	0|0	0|0	1|1	0|0	0|0	0|0	0|0	0|0	0|0	0|0	0|0	0|0	0|0	0|0	0|0	0|0	0|0	0|0	0|0	0|0	0|0	0|0	0|0	0|0	0|0	0|0	0|0	0|0	0|0	0|0	0|0	0|0	0|0	0|0	0|0	0|0	0|0	0|0	0|0	0|0	0|0	0|0	0|0	0|0	0|0	0|0	0|0	0|0	0|0	0|0	0|0	0|0	0|0	1|1	0|0	0|0	0|0	0|0	1|1	0|0	0|0	0|0	0|0	0|0	0|0	0|0	0|0	0|0	0|0	0|0	0|0	0|0	0|0	0|0	0|0	0|0	0|0	0|0	0|0	0|0	0|0	0|0	0|0	0|0	0|0	0|0	0|0	0|0	0|0	1|1	0|0	1|1	0|0	0|0	0|0	0|0	0|0	0|0	0|0	0|0	0|0	0|0	0|0	1|1	1|1	0|0	0|0	0|0	0|0	0|0	0|0	1|1	0|0	0|0	1|1	0|0	0|0	0|0	0|0	0|0	0|0	0|0	0|0	0|0	0|0	0|0	0|0	0|0	0|0	0|0	0|0	0|0	0|0	0|0	0|1	0|0	1|1	0|0	0|0	0|0	1|1	0|0	0|0	0|0	0|0	0|0	0|0	0|0	0|0	0|0	0|0	0|0	0|0	0|0	0|0	0|0	0|0	0|0	0|0	0|0	0|0	0|0	1|1	0|0
1A	13938892	1A_13938892	T	G	.	PASS	.	GT	0|0	0|0	0|0	0|0	0|0	0|0	0|0	0|0	0|0	0|0	0|0	0|0	0|0	1|1	0|0	0|0	0|0	0|0	1|1	0|0	0|0	0|0	0|0	0|0	1|1	0|0	0|0	0|0	0|0	0|0	0|0	0|0	0|0	1|1	0|0	0|0	0|0	0|0	1|1	0|0	0|0	0|0	1|1	0|0	0|0	0|0	0|0	1|1	0|0	0|0	0|0	0|0	0|0	0|0	1|1	0|0	0|0	1|1	0|0	0|0	1|1	0|0	0|0	0|0	1|1	0|0	0|0	0|0	0|0	0|0	0|0	0|0	0|0	1|1	0|0	0|0	0|0	0|0	0|0	0|0	0|0	0|0	0|0	1|1	0|0	0|0	0|0	0|0	0|0	0|0	0|0	0|0	0|0	0|0	0|0	0|0	0|0	0|0	0|0	0|0	0|0	0|0	0|0	1|1	0|0	0|0	0|0	1|1	0|0	0|0	0|0	0|0	1|1	0|0	0|0	1|1	0|0	0|0	0|0	0|0	0|0	0|0	0|0	0|0	0|0	0|0	0|0	0|0	0|0	0|0	0|0	0|0	0|0	0|0	0|0	0|0	0|0	0|0	0|0	0|0	0|0	0|0	0|0	0|0	0|0	0|0	1|1	0|0	0|0	1|1	0|0	0|0	0|0	0|0	1|1	0|0	1|1	0|0	1|1	0|0	0|0	0|0	0|0	0|0	0|0	0|0	0|0	0|0	0|0	0|0	0|0	0|0	0|0	0|0	0|0	0|0	0|0	0|0	0|0	0|0	0|0	0|0	0|0	0|0	0|0	0|0	0|0	0|0	0|0	0|0	0|0	0|0	0|0	0|0	0|0	0|0	0|0	0|0	0|0	0|0	0|0	0|0	0|0	0|0	0|0	0|0	0|0	0|0	0|0	0|0	0|0	0|0	0|0	0|0	0|0	0|0	0|0	0|0	0|0	0|0	0|0	0|0	0|0	0|0	0|0	0|0	0|0	0|0	0|0	0|0	0|0	0|0	0|0	0|0	0|0	0|0	0|0	1|1	0|0	0|0	1|1	0|0	0|0	0|0	0|0	0|0	0|0	0|0	0|0	0|0	0|0	0|0	1|1	0|0	0|0	0|0	0|0	1|1	0|0	0|0	0|0	0|0	0|0	0|0	0|0	0|0	0|0	0|0	0|0	0|0	0|0	0|0	0|0	0|0	0|0	0|0	0|0	0|0	0|0	0|0	0|0	0|0	1|1	0|0	0|0	0|0	0|0	0|0	0|0	0|0	1|1	0|0	0|0	0|0	0|0	0|0	0|0	0|0	0|0	0|0	0|0	0|0	0|0	0|0	1|1	0|0	0|0	0|0	0|0	0|0	0|0	0|0	1|1	0|0	0|0	0|0	0|0	0|0	0|0	0|0	0|0	0|0	0|0	0|0	0|0	0|0	0|0
1A	13938909	1A_13938909	A	G	.	PASS	.	GT	0|0	0|0	0|0	1|1	0|0	0|0	1|1	1|1	1|1	1|1	0|0	1|1	1|1	0|0	0|0	1|1	0|0	0|0	0|0	1|1	0|0	0|0	0|0	0|0	0|0	0|0	0|0	0|0	0|0	1|1	0|0	0|0	1|1	0|0	0|0	1|1	0|0	0|0	0|0	0|0	1|1	1|1	0|0	0|0	0|0	0|0	1|1	0|0	1|1	0|0	0|0	0|0	1|1	0|0	0|0	1|1	1|1	0|0	0|0	0|0	0|0	1|1	1|1	1|1	0|0	0|0	0|0	1|1	1|1	1|1	0|0	0|0	1|1	0|0	1|1	0|0	0|0	0|0	0|0	1|1	1|1	0|0	0|0	0|0	0|0	0|0	1|1	1|1	1|1	0|0	0|0	1|1	0|0	0|0	0|0	0|0	1|1	1|1	1|1	0|0	1|1	1|1	1|1	0|0	1|1	1|1	1|1	0|0	1|1	1|1	1|1	1|1	0|0	0|0	1|1	0|0	0|0	0|0	1|1	1|1	0|0	1|1	1|1	1|1	1|1	1|1	1|1	0|0	0|0	0|0	0|0	1|1	0|0	0|0	0|0	0|0	1|1	0|0	1|1	0|0	1|1	1|1	1|1	1|1	0|0	0|0	0|0	1|1	1|1	0|0	0|0	1|1	0|0	0|0	0|0	1|1	0|0	1|1	0|0	0|0	0|0	0|0	0|0	1|1	1|1	1|1	1|1	0|0	0|0	1|1	0|0	1|1	1|1	1|1	1|1	1|1	0|0	1|1	0|0	0|0	0|0	1|1	0|0	1|1	1|1	0|0	0|0	0|0	0|0	1|1	1|1	0|0	0|0	1|1	0|0	1|1	0|0	0|0	1|1	0|0	1|1	1|1	1|1	1|1	1|1	1|1	0|0	0|1	0|0	0|0	0|0	0|0	0|0	0|0	0|0	0|0	1|1	0|0	0|0	0|0	0|0	1|1	1|1	0|0	1|1	0|0	1|1	0|0	1|1	1|1	0|0	0|0	1|1	0|0	0|0	1|1	1|1	0|0	1|1	1|1	0|0	0|0	0|0	0|0	0|0	1|1	0|0	1|1	1|1	1|1	0|0	1|1	0|0	0|0	0|0	0|0	0|0	0|0	1|1	0|0	1|1	1|1	1|0	0|0	0|0	0|0	1|1	0|0	1|1	1|1	0|0	0|0	0|0	0|0	0|0	0|0	1|1	0|0	1|1	0|0	1|1	0|0	0|0	0|0	1|1	0|0	1|1	0|0	1|1	1|1	0|0	0|0	1|1	0|0	1|1	1|1	0|0	1|1	1|1	0|0	0|0	0|0	0|0	1|1	0|0	0|0	1|1	1|1	0|0	1|1	1|1	0|0	0|0	0|0	0|0	0|1	1|1	0|0	0|0	0|0	0|0	1|1	0|0	1|1	0|0	0|0	1|1
1A	13938932	1A_13938932	G	A	.	PASS	.	GT	1|1	1|1	1|1	0|0	1|1	1|1	0|0	0|0	0|0	0|0	1|1	0|0	0|0	0|0	1|1	0|0	1|1	1|1	0|0	0|0	1|1	1|1	1|1	1|1	0|0	1|1	1|1	1|1	1|1	0|0	1|1	1|1	0|0	0|0	1|1	0|0	1|1	1|1	0|0	1|1	0|0	0|0	0|0	1|1	1|1	1|1	0|0	0|0	0|0	1|1	1|1	1|1	0|0	1|1	0|0	0|0	0|0	0|0	1|1	1|1	0|0	0|0	0|0	0|0	0|0	1|1	1|1	0|0	0|0	0|0	1|1	1|1	0|0	0|0	0|0	1|1	1|1	1|1	1|1	0|0	0|0	1|1	1|1	0|0	1|1	1|1	0|0	0|0	0|0	1|1	1|1	0|0	1|1	1|1	1|1	1|1	0|0	0|0	0|0	1|1	0|0	0|0	0|0	0|0	0|0	0|0	0|0	0|0	0|0	0|0	0|0	0|0	0|0	1|1	0|0	0|0	1|1	1|1	0|0	0|0	1|1	0|0	0|0	0|0	0|0	0|0	0|0	1|1	1|1	1|1	1|1	0|0	1|1	1|1	1|1	1|1	0|0	1|1	0|0	1|1	0|0	0|0	0|0	0|0	1|1	1|1	0|0	0|0	0|0	0|0	1|1	0|0	1|1	1|1	0|0	0|0	0|0	0|0	0|0	1|1	1|1	1|1	1|1	0|0	0|0	0|0	0|0	1|1	1|1	0|0	1|1	0|0	0|0	0|0	0|0	0|0	1|1	0|0	1|1	1|1	1|1	0|0	1|1	0|0	0|0	1|1	1|1	1|1	1|1	0|0	0|0	1|1	1|1	0|0	1|1	0|0	1|1	1|1	0|0	1|1	0|0	0|0	0|0	0|0	0|0	0|0	1|1	1|0	1|1	1|1	1|1	1|1	1|1	1|1	1|1	1|1	0|0	1|1	1|1	1|1	1|1	0|0	0|0	1|1	0|0	1|1	0|0	1|1	0|0	0|0	1|1	1|1	0|0	1|1	1|1	0|0	0|0	0|0	0|0	0|0	0|0	1|1	1|1	1|1	1|1	0|0	1|1	0|0	0|0	0|0	1|1	0|0	0|0	1|1	1|1	1|1	1|1	0|0	0|0	1|1	0|0	0|0	0|1	1|1	1|1	1|1	0|0	1|1	0|0	0|0	1|1	1|1	1|1	1|1	1|1	1|1	0|0	1|1	0|0	1|1	0|0	1|1	0|0	1|1	0|0	1|1	0|0	1|1	0|0	0|0	0|0	1|1	0|0	1|1	0|0	0|0	1|1	0|0	0|0	1|1	1|1	1|1	1|1	0|0	0|0	1|1	0|0	0|0	1|1	0|0	0|0	1|1	0|0	1|1	1|1	1|0	0|0	1|1	1|1	1|1	1|1	0|0	1|1	0|0	1|1	1|1	0|0
1A	13943233	1A_13943233	A	G	.	PASS	.	GT	0|0	0|0	0|0	1|1	0|0	0|0	1|1	1|1	1|1	0|0	0|0	1|0	0|0	0|0	0|0	0|0	0|0	0|0	0|0	1|1	0|0	0|0	0|0	0|0	0|0	0|0	0|0	0|0	0|0	0|0	0|0	0|0	0|0	0|0	0|0	0|0	0|0	0|0	0|0	0|0	0|0	0|0	0|0	0|0	0|0	0|0	0|0	0|0	0|0	0|0	0|0	0|0	0|0	0|0	0|0	0|0	0|0	0|0	0|0	0|0	0|0	0|0	0|0	0|0	0|0	0|0	0|0	0|0	0|0	0|0	0|0	0|0	0|0	0|0	0|0	0|0	0|0	0|0	0|0	0|0	0|0	0|0	0|0	0|0	0|0	0|0	0|0	0|0	0|0	0|0	0|0	0|0	0|0	0|0	0|0	0|0	0|0	0|0	0|0	0|0	0|0	0|0	0|0	0|0	0|0	0|0	1|1	0|0	1|1	0|0	0|0	0|0	0|0	0|0	0|0	0|0	0|0	0|0	0|0	0|0	0|0	0|0	0|0	0|0	0|0	0|0	0|0	0|0	0|0	0|0	0|0	1|1	0|0	0|0	0|0	0|0	0|0	0|0	0|0	0|0	0|0	0|0	0|0	0|0	0|0	0|0	0|0	0|1	0|0	0|0	0|0	0|0	0|0	0|0	0|0	0|0	0|0	0|0	0|0	0|0	0|0	0|0	0|0	0|0	0|0	1|1	1|1	0|0	0|0	1|1	0|0	1|0	0|0	1|1	1|1	0|0	0|0	0|0	0|0	0|0	0|0	1|1	0|0	1|1	1|1	0|0	0|0	0|0	0|0	1|0	0|0	0|0	0|0	1|1	0|0	0|1	0|0	0|0	0|0	0|0	0|1	0|0	1|1	1|1	0|0	1|0	0|0	0|0	0|0	0|0	0|0	0|0	0|0	0|0	0|0	0|0	1|1	0|0	0|0	0|0	0|0	1|1	0|0	0|0	0|0	0|0	0|0	0|0	0|0	0|0	0|0	0|0	0|0	0|0	0|0	1|1	0|0	0|0	0|0	0|0	0|0	0|0	0|0	0|0	0|0	0|0	0|0	0|0	0|0	0|0	0|0	1|1	0|0	0|0	0|0	0|0	0|0	0|0	0|0	0|0	1|1	0|0	0|0	0|0	0|0	0|0	0|0	0|0	0|0	0|0	0|0	0|0	0|0	0|0	0|0	0|0	0|0	0|0	0|0	0|0	0|0	0|0	0|0	0|0	0|0	0|0	1|1	0|0	0|0	0|0	0|0	0|0	0|0	0|0	0|0	0|0	0|0	0|0	0|0	0|0	0|0	0|0	0|0	0|0	0|0	0|0	0|0	0|0	0|0	0|0	0|0	0|0	0|0	0|0	0|0	0|1	0|0	0|0	0|0	0|0	0|0	0|0	0|0	0|0	0|0	0|0	0|0
1A	14236513	1A_14236513	G	C	.	PASS	.	GT	0|0	0|0	0|0	0|0	0|0	0|0	0|0	0|0	0|0	1|1	0|0	0|0	0|0	1|1	0|0	1|1	0|0	0|0	1|1	0|0	0|0	0|0	0|0	0|0	1|1	0|0	0|0	0|0	0|0	0|0	0|0	0|0	0|0	1|1	0|0	1|1	0|0	0|0	1|1	0|0	1|1	1|1	1|1	0|0	0|0	0|0	0|0	1|1	1|1	0|0	0|0	0|0	0|0	0|0	1|1	1|1	0|0	1|1	0|0	0|0	1|1	1|1	0|0	1|1	1|1	0|0	0|0	0|0	0|0	1|1	0|0	1|1	1|1	1|1	1|1	0|0	0|0	0|0	0|0	1|1	1|1	0|0	0|0	1|1	0|0	0|0	1|1	1|1	0|0	1|1	0|0	1|1	1|1	0|0	0|0	0|0	0|0	0|0	1|1	0|0	1|1	0|0	0|0	1|1	0|0	0|0	0|0	1|1	0|0	0|0	0|0	0|0	1|1	0|0	1|1	1|1	0|0	0|0	1|1	0|0	0|0	0|0	0|0	0|0	0|0	0|0	0|0	0|0	0|0	0|0	0|0	0|0	0|0	0|0	0|0	0|0	1|1	0|0	1|1	0|0	1|1	0|0	0|0	1|1	0|0	0|0	1|1	0|0	0|0	1|1	0|0	1|1	0|0	0|0	1|1	1|1	1|1	1|1	1|1	0|0	0|0	0|0	0|0	1|1	0|0	0|0	0|0	0|0	0|0	0|0	0|0	0|0	0|0	0|0	0|0	0|0	0|0	1|1	0|0	0|0	0|0	0|0	0|0	0|0	0|0	0|0	0|0	0|0	0|0	0|0	0|0	0|0	0|0	0|0	0|0	0|0	0|0	0|0	0|0	0|0	0|0	1|1	0|0	0|0	0|0	0|0	0|0	0|0	0|0	0|0	0|0	0|0	0|0	0|0	0|0	0|0	0|0	0|0	0|0	0|0	0|0	0|0	0|0	0|0	0|0	0|0	0|0	0|0	1|1	0|0	0|0	0|0	0|1	0|0	0|0	0|0	1|1	1|1	1|1	0|0	1|1	0|0	0|0	0|0	0|0	1|1	0|0	1|1	1|1	1|1	0|0	0|0	1|1	0|0	1|1	0|0	0|0	1|1	0|0	0|0	0|0	0|0	0|0	0|0	0|0	0|0	0|0	0|0	1|1	0|0	0|0	0|0	0|0	0|0	0|0	0|0	1|1	0|0	0|0	0|0	1|1	0|0	1|1	0|0	0|0	0|0	0|0	0|0	1|1	1|1	1|1	0|0	0|0	0|0	0|0	0|0	0|0	1|1	0|0	1|1	0|0	0|0	0|0	0|0	1|1	0|0	1|1	1|1	0|0	0|0	0|0	0|0	1|1	0|0	0|0	0|0	1|1	0|0	0|0	0|0	0|0	1|1	0|0	0|0	0|0	0|0	1|1
1A	14289521	1A_14289521	C	T	.	PASS	.	GT	0|0	0|0	0|0	0|0	0|0	0|0	0|0	0|0	0|0	0|1	0|0	0|0	0|0	0|0	0|0	0|0	0|0	0|0	0|0	0|0	0|1	1|0	0|0	0|0	0|0	0|0	0|0	0|0	0|0	0|0	0|0	0|0	0|0	0|0	0|1	0|0	0|0	0|0	0|0	0|0	0|0	0|0	0|0	1|0	0|0	0|0	0|0	0|0	0|0	0|0	0|0	0|0	0|0	0|0	0|0	0|0	0|0	0|0	0|0	0|0	0|0	0|0	0|0	0|0	0|0	0|0	0|0	0|0	0|0	0|0	0|1	0|0	0|0	0|0	0|0	0|0	0|1	0|0	0|0	0|0	0|0	0|0	0|0	0|0	0|0	0|0	0|0	0|0	0|0	0|0	0|0	0|0	0|0	0|0	0|0	0|0	0|0	0|0	0|0	0|0	0|0	0|0	0|0	0|0	1|0	0|0	0|0	0|0	0|0	0|0	0|0	0|0	0|0	0|0	0|0	0|0	0|0	0|0	0|0	0|0	0|1	0|0	0|0	0|0	0|0	0|0	0|0	0|0	0|1	0|0	0|0	0|0	0|0	0|0	0|0	0|1	0|0	0|0	0|0	0|0	0|0	0|0	0|0	0|0	0|0	0|0	0|0	0|0	0|0	0|0	0|1	0|0	0|0	0|1	1|1	0|1	0|0	0|1	1|1	1|0	0|0	0|0	0|1	0|0	0|0	0|0	0|0	0|0	0|0	0|0	0|0	0|0	0|1	0|0	0|0	0|0	0|0	0|0	0|0	0|0	0|0	0|0	0|0	0|0	0|0	0|0	0|0	0|0	0|0	0|0	0|0	0|0	0|0	0|0	0|0	0|0	0|0	0|0	0|0	0|0	0|0	1|0	0|0	0|0	0|0	0|0	0|0	0|0	0|0	0|0	0|0	0|0	0|0	0|0	0|0	0|0	0|0	0|0	0|0	0|0	0|0	0|0	0|0	0|0	0|0	0|0	0|0	0|0	0|0	0|0	0|0	0|0	0|0	0|0	0|0	0|0	0|0	0|0	0|0	0|0	0|0	0|0	0|0	0|0	0|0	0|0	0|0	0|0	0|0	0|0	0|0	0|0	0|0	0|0	0|0	0|0	0|0	0|0	0|0	0|0	0|0	0|0	0|0	0|0	0|0	0|0	0|1	0|0	0|0	0|0	0|1	0|0	0|0	0|0	0|0	0|0	0|0	0|0	0|0	0|0	0|0	0|0	0|0	0|0	0|0	0|0	0|0	0|0	0|1	0|0	1|1	0|0	0|0	0|0	0|0	0|0	0|0	0|1	0|0	0|0	0|1	0|0	0|0	0|1	0|0	0|0	0|0	0|0	0|0	0|0	0|0	0|0	0|0	0|0	0|0	0|0	0|0	0|0	0|0	0|0	0|0	0|0	0|0	0|0	0|0	0|0	0|0
1A	14289648	1A_14289648	A	C	.	PASS	.	GT	0|0	0|0	0|0	0|0	0|0	0|0	0|0	0|0	0|0	0|1	0|0	0|0	0|0	0|0	0|0	0|0	0|0	0|0	0|0	0|0	0|1	1|0	0|0	0|0	0|0	0|0	0|0	0|0	0|0	0|0	0|0	0|0	0|0	0|0	0|1	0|0	0|0	0|0	0|0	0|0	0|0	0|0	0|0	1|0	0|0	0|0	0|0	0|0	0|0	0|0	0|0	0|0	0|0	0|0	0|0	0|0	0|0	0|0	0|0	0|0	0|0	0|0	0|0	0|0	0|0	0|0	0|0	0|0	0|0	0|0	0|1	0|0	0|0	0|0	0|0	0|0	0|1	0|0	0|0	0|0	0|0	0|0	0|0	0|0	0|0	0|0	0|0	0|0	0|0	0|0	0|0	0|0	0|0	0|0	0|0	0|0	0|0	0|0	0|0	0|0	0|0	0|0	0|0	0|0	1|0	0|0	0|0	0|0	0|0	0|0	0|0	0|0	0|0	0|0	0|0	0|0	0|0	0|0	0|0	0|0	0|1	0|0	0|0	0|0	0|0	0|0	0|0	0|0	0|1	0|0	0|0	0|0	0|0	0|0	0|0	0|1	0|0	0|0	0|0	0|0	0|0	0|0	0|0	0|0	0|0	0|0	0|0	0|0	0|0	0|0	0|1	0|0	0|0	0|1	1|1	0|1	0|0	0|1	1|1	1|0	0|0	0|0	0|1	0|0	0|0	0|0	0|0	0|0	0|0	0|0	0|0	0|0	0|1	0|0	0|0	0|0	0|0	0|0	0|0	0|0	0|0	0|0	0|0	0|0	0|0	0|0	0|0	0|0	0|0	0|0	0|0	0|0	0|0	0|0	0|0	0|0	0|0	0|0	0|0	0|0	0|0	1|0	0|0	0|0	0|0	0|0	0|0	0|0	0|0	0|0	0|0	0|0	0|0	0|0	0|0	0|0	0|0	0|0	0|0	0|0	0|0	0|0	0|0	0|0	0|0	0|0	0|0	0|0	0|0	0|0	0|0	0|0	0|0	0|0	0|0	0|0	0|0	0|0	0|0	0|0	0|0	0|0	0|0	0|0	0|0	0|0	0|0	0|0	0|0	0|0	0|0	0|0	0|0	0|0	0|0	0|0	0|0	0|0	0|0	0|0	0|0	0|0	0|0	0|0	0|0	0|0	0|1	0|0	0|0	0|0	0|1	0|0	0|0	0|0	0|0	0|0	0|0	0|0	0|0	0|0	0|0	0|0	0|0	0|0	0|0	0|0	0|0	0|0	0|1	0|0	1|1	0|0	0|0	0|0	0|0	0|0	0|0	0|1	0|0	0|0	0|1	0|0	0|0	0|1	0|0	0|0	0|0	0|0	0|0	0|0	0|0	0|0	0|0	0|0	0|0	0|0	0|0	0|0	0|0	0|0	0|0	0|0	0|0	0|0	0|0	0|0	0|0
1A	19667790	1A_19667790	C	G	.	PASS	.	GT	0|0	0|0	0|0	0|0	0|0	0|0	0|0	0|0	1|1	0|0	0|0	0|0	1|1	1|1	0|0	0|0	0|0	0|0	1|1	0|0	1|1	0|0	0|0	0|0	1|1	0|0	0|0	0|0	0|0	0|0	0|0	0|0	1|1	0|0	0|0	0|0	0|0	0|0	1|1	0|0	0|0	0|0	1|1	0|0	0|0	0|0	0|0	1|1	0|0	0|0	0|0	0|0	0|0	0|0	1|1	0|0	0|0	1|1	0|0	0|0	1|1	0|0	0|0	0|0	1|1	0|0	0|0	1|1	1|1	0|0	0|0	0|0	0|0	1|1	0|0	0|0	0|0	0|0	0|0	0|0	0|0	0|0	0|0	1|1	0|0	0|0	1|1	0|0	1|1	0|0	0|0	0|0	0|0	0|0	0|0	0|0	1|1	0|0	0|0	0|0	0|0	0|0	0|0	1|1	0|0	1|1	0|0	1|1	0|0	1|1	0|0	1|1	1|1	0|0	0|0	1|1	0|0	0|0	0|0	0|0	0|0	1|1	0|0	0|0	0|0	0|0	0|0	0|0	0|0	0|0	0|0	0|0	0|0	0|0	0|0	0|0	0|0	0|0	0|0	0|0	0|0	0|0	0|0	0|0	0|0	0|0	1|1	0|0	0|0	1|1	0|0	0|0	0|0	0|0	1|1	0|0	1|1	0|0	1|1	0|0	0|0	0|0	0|0	0|0	0|0	0|0	0|0	0|0	0|0	0|0	0|0	0|0	1|1	0|0	0|0	0|0	0|0	0|0	0|0	0|0	0|0	0|0	0|0	0|0	0|0	0|0	0|0	0|0	0|0	0|0	0|0	0|0	0|0	0|0	0|0	0|0	0|0	0|0	0|0	0|0	0|0	0|0	0|0	0|0	1|1	0|0	0|0	0|0	0|0	0|0	0|0	0|0	0|0	0|0	0|0	0|0	0|0	0|0	0|0	0|0	0|0	0|0	0|0	0|0	1|1	0|0	1|1	0|0	0|0	0|0	0|0	0|0	0|0	0|0	0|0	0|0	0|0	1|1	0|0	0|0	1|1	0|0	0|0	0|0	0|0	0|0	0|0	0|0	0|0	0|0	0|0	0|0	0|0	0|0	0|0	0|0	0|0	1|1	1|1	0|0	0|0	1|1	0|0	0|0	0|0	0|0	0|0	1|1	0|0	0|0	1|0	0|0	0|0	0|0	0|0	0|0	0|0	1|1	0|0	0|0	0|0	0|0	1|1	0|0	1|1	0|0	0|0	0|0	0|0	0|0	1|1	0|0	1|1	0|0	0|0	1|1	0|0	0|0	1|1	0|0	0|0	0|0	0|0	0|0	1|1	0|0	0|0	0|0	1|1	1|1	1|1	0|0	1|1	0|0	0|0	0|0	0|0	0|0	0|0	0|0	0|0	0|0	0|0	1|1	0|0	1|1	0|0
1A	19667896	1A_19667896	C	T	.	PASS	.	GT	0|0	0|0	0|0	0|0	0|0	0|0	0|0	0|0	1|1	0|0	0|0	0|0	1|1	0|0	0|0	0|0	0|0	0|0	0|0	0|0	0|0	0|0	0|0	0|0	0|0	0|0	0|0	0|0	0|0	0|0	0|0	0|0	1|1	0|0	0|0	0|0	0|0	0|0	0|0	0|0	0|0	0|0	0|0	0|0	0|0	0|0	0|0	0|0	0|0	0|0	0|0	0|0	0|0	0|0	0|0	0|0	0|0	0|0	0|0	0|0	0|0	0|0	0|0	0|0	0|0	0|0	0|0	1|1	1|1	0|0	0|0	0|0	0|0	0|0	0|0	0|0	0|0	0|0	0|0	0|0	0|0	0|0	0|0	0|0	0|0	0|0	1|1	0|0	1|1	0|0	0|0	0|0	0|0	0|0	0|0	0|0	1|1	0|0	0|0	0|0	0|0	0|0	0|0	0|0	0|0	1|1	0|0	0|0	0|0	1|1	0|0	1|1	0|0	0|0	0|0	0|0	0|0	0|0	0|0	0|0	0|0	1|1	0|0	0|0	0|0	0|0	0|0	0|0	0|0	0|0	0|0	0|0	0|0	0|0	0|0	0|0	0|0	0|0	0|0	0|0	0|0	0|0	0|0	0|0	0|0	0|0	0|0	0|0	0|0	0|0	0|0	0|0	0|0	0|0	0|0	0|0	0|0	0|0	0|0	0|0	0|0	0|0	0|0	0|0	0|0	0|0	0|0	0|0	0|0	0|0	0|0	0|0	1|1	0|0	0|0	0|0	0|0	0|0	0|0	0|0	0|0	0|0	0|0	0|0	0|0	0|0	0|0	0|0	0|0	0|0	0|0	0|0	0|0	0|0	0|0	0|0	0|0	0|0	0|0	0|0	0|0	0|0	0|0	0|0	1|1	0|0	0|0	0|0	0|0	0|0	0|0	0|0	0|0	0|0	0|0	0|0	0|0	0|0	0|0	0|0	0|0	0|0	0|0	0|0	1|1	0|0	1|1	0|0	0|0	0|0	0|0	0|0	0|0	0|0	0|0	0|0	0|0	0|0	0|0	0|0	0|0	0|0	0|0	0|0	0|0	0|0	0|0	0|0	0|0	0|0	0|0	0|0	0|0	0|0	0|0	0|0	0|0	0|0	1|1	0|0	0|0	1|1	0|0	0|0	0|0	0|0	0|0	0|0	0|0	0|0	0|0	0|0	0|0	0|0	0|0	0|0	0|0	0|0	0|0	0|0	0|0	0|0	0|0	0|0	1|1	0|0	0|0	0|0	0|0	0|0	0|0	0|0	1|1	0|0	0|0	1|1	0|0	0|0	1|1	0|0	0|0	0|0	0|0	0|0	0|0	0|0	0|0	0|0	1|1	1|1	1|1	0|0	0|0	0|0	0|0	0|0	0|0	0|0	0|0	0|0	0|0	0|0	0|0	1|1	0|0	0|0	0|0
1A	19667897	1A_19667897	A	G	.	PASS	.	GT	0|0	0|0	0|0	0|0	0|0	0|0	0|0	0|0	1|1	0|0	0|0	0|0	1|1	1|1	1|1	0|0	0|0	0|0	1|1	0|0	1|1	1|1	1|1	0|0	1|1	0|0	0|0	0|0	0|0	0|0	0|0	1|1	1|1	0|0	1|1	0|0	1|1	0|0	1|1	0|0	0|0	0|0	1|1	1|1	0|0	0|0	0|0	1|1	0|0	0|0	0|1	0|0	0|0	0|0	1|1	0|0	0|0	1|1	0|0	1|1	1|1	0|0	0|0	0|0	1|1	0|0	0|0	1|1	1|1	0|0	0|0	0|0	0|0	1|1	0|0	0|0	0|0	0|0	0|0	0|0	0|0	0|0	0|0	1|1	1|1	1|1	1|1	0|0	1|1	0|0	0|0	0|0	0|0	0|0	0|0	0|0	1|1	0|0	0|0	0|0	0|0	0|0	0|0	1|1	0|0	1|1	0|0	1|1	1|1	1|1	0|0	1|1	1|1	0|0	0|0	1|1	1|1	0|0	0|0	0|0	0|0	1|1	0|0	0|0	0|0	0|0	0|0	0|0	1|1	0|0	0|0	1|1	0|0	1|1	0|0	0|0	0|0	0|0	0|0	0|0	0|0	0|0	0|0	0|0	0|0	0|0	1|1	0|0	0|0	1|1	0|0	0|0	0|0	1|1	1|1	0|0	1|1	0|0	1|1	0|0	0|0	0|0	0|0	0|0	0|0	0|0	0|0	0|0	0|0	0|0	0|0	0|0	1|1	0|0	0|0	0|0	1|1	0|0	0|0	1|1	1|1	0|0	1|1	0|0	1|1	0|0	0|0	0|0	0|0	0|0	0|0	0|0	0|0	0|0	0|0	0|0	0|0	0|0	0|0	1|1	0|0	0|0	0|0	1|1	1|1	0|0	0|0	0|0	0|0	0|0	0|0	0|0	0|0	0|0	0|0	0|0	0|0	0|0	0|0	0|0	0|0	0|0	0|0	0|0	1|1	0|0	1|1	0|0	0|0	0|0	0|0	0|0	0|0	0|0	0|0	0|0	0|0	1|1	0|0	0|0	1|1	0|0	0|0	0|0	0|0	0|0	0|0	0|0	0|0	0|0	0|0	0|0	0|0	0|0	0|0	0|0	1|1	1|1	1|1	0|0	0|0	1|1	0|0	1|1	0|0	0|0	0|0	1|1	0|0	0|0	1|1	0|0	0|0	1|1	0|0	0|0	0|0	1|1	0|0	0|0	0|0	0|0	1|1	0|0	1|1	0|0	1|1	0|0	0|0	0|0	1|1	0|0	1|1	0|0	0|0	1|1	0|0	0|0	1|1	0|0	1|1	0|0	0|0	0|0	1|1	0|0	0|0	0|0	1|1	1|1	1|1	0|0	1|1	1|1	0|0	1|0	0|0	0|0	1|1	0|0	0|0	0|0	0|0	1|1	0|0	1|1	0|0
1A	19667898	1A_19667898	G	A	.	PASS	.	GT	0|0	0|0	0|0	0|0	0|0	0|0	0|0	0|0	1|1	0|0	0|0	0|0	1|1	0|0	0|0	0|0	0|0	0|0	0|0	0|0	0|0	0|0	0|0	0|0	0|0	0|0	0|0	0|0	0|0	0|0	0|0	0|0	1|1	0|0	0|0	0|0	0|0	0|0	0|0	0|0	0|0	0|0	0|0	0|0	0|0	0|0	0|0	0|0	0|0	0|0	0|0	0|0	0|0	0|0	0|0	0|0	0|0	0|0	0|0	0|0	0|0	0|0	0|0	0|0	0|0	0|0	0|0	1|1	1|1	0|0	0|0	0|0	0|0	0|0	0|0	0|0	0|0	0|0	0|0	0|0	0|0	0|0	0|0	0|0	0|0	0|0	1|1	0|0	1|1	0|0	0|0	0|0	0|0	0|0	0|0	0|0	1|1	0|0	0|0	0|0	0|0	0|0	0|0	0|0	0|0	1|1	0|0	0|0	0|0	1|1	0|0	1|1	0|0	0|0	0|0	0|0	0|0	0|0	0|0	0|0	0|0	1|1	0|0	0|0	0|0	0|0	0|0	0|0	0|0	0|0	0|0	0|0	0|0	0|0	0|0	0|0	0|0	0|0	0|0	0|0	0|0	0|0	0|0	0|0	0|0	0|0	0|0	0|0	0|0	0|0	0|0	0|0	0|0	0|0	0|0	0|0	0|0	0|0	0|0	0|0	0|0	0|0	0|0	0|0	0|0	0|0	0|0	0|0	0|0	0|0	0|0	0|0	1|1	0|0	0|0	0|0	0|0	0|0	0|0	0|0	0|0	0|0	0|0	0|0	0|0	0|0	0|0	0|0	0|0	0|0	0|0	0|0	0|0	0|0	0|0	0|0	0|0	0|0	0|0	0|0	0|0	0|0	0|0	0|0	1|1	0|0	0|0	0|0	0|0	0|0	0|0	0|0	0|0	0|0	0|0	0|0	0|0	0|0	0|0	0|0	0|0	0|0	0|0	0|0	1|1	0|0	1|1	0|0	0|0	0|0	0|0	0|0	0|0	0|0	0|0	0|0	0|0	0|0	0|0	0|0	0|0	0|0	0|0	0|0	0|0	0|0	0|0	0|0	0|0	0|0	0|0	0|0	0|0	0|0	0|0	0|0	0|0	0|0	1|1	0|0	0|0	1|1	0|0	0|0	0|0	0|0	0|0	0|0	0|0	0|0	0|0	0|0	0|0	0|0	0|0	0|0	0|0	0|0	0|0	0|0	0|0	0|0	0|0	0|0	1|1	0|0	0|0	0|0	0|0	0|0	0|0	0|0	1|1	0|0	0|0	1|1	0|0	0|0	1|1	0|0	0|0	0|0	0|0	0|0	0|0	0|0	0|0	0|0	1|1	1|1	1|1	0|0	0|0	0|0	0|0	0|0	0|0	0|0	0|0	0|0	0|0	0|0	0|0	1|1	0|0	0|0	0|0
1A	19667902	1A_19667902	A	G	.	PASS	.	GT	0|0	0|0	0|0	0|0	0|0	0|0	0|0	0|0	1|1	0|0	0|0	0|0	1|1	1|1	0|0	0|0	0|0	0|0	1|1	0|0	1|1	0|0	0|0	0|0	1|1	0|0	0|0	0|0	0|0	0|0	0|0	0|0	1|1	0|0	0|0	0|0	0|0	0|0	1|1	0|0	0|0	0|0	1|1	0|0	0|0	0|0	0|0	1|1	0|0	0|0	0|0	0|0	0|0	0|0	1|1	0|0	0|0	1|1	0|0	0|0	1|1	0|0	0|0	0|0	1|1	0|0	0|0	1|1	1|1	0|0	0|0	0|0	0|0	1|1	0|0	0|0	0|0	0|0	0|0	0|0	0|0	0|0	0|0	1|1	0|0	0|0	1|1	0|0	1|1	0|0	0|0	0|0	0|0	0|0	0|0	0|0	1|1	0|0	0|0	0|0	0|0	0|0	0|0	1|1	0|0	1|1	0|0	1|1	0|0	1|1	0|0	1|1	1|1	0|0	0|0	1|1	0|0	0|0	0|0	0|0	0|0	1|1	0|0	0|0	0|0	0|0	0|0	0|0	0|0	0|0	0|0	0|0	0|0	0|0	0|0	0|0	0|0	0|0	0|0	0|0	0|0	0|0	0|0	0|0	0|0	0|0	1|1	0|0	0|0	1|1	0|0	0|0	0|0	0|0	1|1	0|0	1|1	0|0	1|1	0|0	0|0	0|0	0|0	0|0	0|0	0|0	0|0	0|0	0|0	0|0	0|0	0|0	1|1	0|0	0|0	0|0	0|0	0|0	0|0	0|0	0|0	0|0	0|0	0|0	0|0	0|0	0|0	0|0	0|0	0|0	0|0	0|0	0|0	0|0	0|0	0|0	0|0	0|0	0|0	0|0	0|0	0|0	0|0	0|0	1|1	0|0	0|0	0|0	0|0	0|0	0|0	0|0	0|0	0|0	0|0	0|0	0|0	0|0	0|0	0|0	0|0	0|0	0|0	0|0	1|1	0|0	1|1	0|0	0|0	0|0	0|0	0|0	0|0	0|0	0|0	0|0	0|0	1|1	0|0	0|0	1|1	0|0	0|0	0|0	0|0	0|0	0|0	0|0	0|0	0|0	0|0	0|0	0|0	0|0	0|0	0|0	0|0	1|1	1|1	0|0	0|0	1|1	0|0	0|0	0|0	0|0	0|0	1|1	0|0	0|0	1|0	0|0	0|0	0|0	0|0	0|0	0|0	1|1	0|0	0|0	0|0	0|0	1|1	0|0	1|1	0|0	0|0	0|0	0|0	0|0	1|1	0|0	1|1	0|0	0|0	1|1	0|0	0|0	1|1	0|0	0|0	0|0	0|0	0|0	1|1	0|0	0|0	0|0	1|1	1|1	1|1	0|0	1|1	0|0	0|0	0|0	0|0	0|0	0|0	0|0	0|0	0|0	0|0	1|1	0|0	1|1	0|0
1A	23534921	1A_23534921	T	A	.	PASS	.	GT	0|0	0|0	0|0	1|1	0|0	1|1	0|0	0|0	0|0	0|0	0|0	0|0	0|0	0|0	0|0	0|0	0|0	1|1	0|0	0|0	0|0	0|0	0|0	0|0	0|0	1|1	0|0	0|0	0|0	0|0	1|1	0|0	0|0	0|0	0|0	0|0	0|0	0|0	0|0	0|0	0|0	0|0	0|0	0|0	1|1	0|0	0|0	0|0	0|0	0|0	0|1	0|0	0|0	0|0	0|0	0|0	1|1	0|0	0|0	0|0	0|0	0|0	0|0	0|0	0|0	0|0	0|0	0|0	0|0	0|0	0|0	0|0	0|0	0|0	0|0	0|0	0|0	0|0	0|0	0|0	0|0	0|0	0|0	0|0	0|0	0|0	0|0	0|0	0|0	0|0	0|0	0|0	0|0	0|0	0|0	0|0	0|0	0|0	0|0	0|0	0|0	0|0	0|0	0|0	1|1	0|0	0|0	0|0	1|1	0|0	0|0	0|0	0|0	0|0	0|0	0|0	1|1	0|0	0|0	0|0	0|0	0|0	0|0	0|0	0|0	0|0	0|0	0|0	0|0	0|0	1|1	0|0	1|1	1|1	0|0	0|0	0|0	0|0	0|0	1|1	0|0	0|0	0|0	0|0	1|1	0|0	0|0	1|1	0|0	0|0	0|0	0|0	0|0	0|0	0|0	0|0	0|0	0|0	0|0	0|0	0|0	0|0	0|0	0|0	0|0	1|1	0|0	1|1	0|0	1|1	0|0	0|0	0|0	0|0	0|0	0|0	1|1	0|0	1|1	1|1	0|0	0|0	1|1	0|0	1|1	0|0	0|0	0|0	0|0	0|0	1|1	0|0	1|1	0|0	1|1	0|0	0|0	1|1	0|0	0|0	0|0	0|0	0|0	1|1	0|0	0|0	1|1	1|0	0|0	0|0	0|0	0|0	0|0	0|0	0|0	1|1	1|1	0|0	0|0	0|0	0|0	1|1	0|0	1|1	0|0	0|0	0|0	1|1	0|0	0|0	0|0	0|0	0|0	0|0	0|0	0|0	0|0	0|0	0|0	0|0	0|0	0|0	0|0	1|1	0|0	0|0	0|0	0|0	0|0	0|0	0|0	0|0	0|0	0|0	0|0	0|0	0|0	0|0	0|0	0|0	0|0	0|0	0|0	0|0	0|0	1|1	0|0	0|0	0|0	0|0	0|0	0|0	1|1	0|0	0|0	0|0	0|0	0|0	0|0	0|0	0|0	0|0	0|0	0|0	0|0	0|0	0|0	1|1	0|0	0|0	0|0	0|0	0|0	0|0	0|0	0|0	0|0	0|0	0|0	0|0	0|0	0|0	1|1	0|0	0|0	0|0	0|0	0|0	0|0	0|0	0|0	1|1	0|0	0|0	0|0	0|0	0|0	0|0	0|0	1|1	0|0	0|0	1|1	0|0	0|0	0|0	0|0
1A	23534992	1A_23534992	T	C	.	PASS	.	GT	0|0	0|0	0|0	0|0	0|0	0|0	0|0	0|0	0|0	0|0	0|0	0|0	1|1	1|1	0|0	0|0	0|0	0|0	1|1	0|0	1|1	0|0	0|0	0|0	0|0	0|0	0|0	0|0	0|0	0|0	0|0	0|0	1|1	0|0	0|0	0|0	0|0	0|0	0|0	0|0	0|0	1|1	1|1	0|0	0|0	0|0	0|0	1|1	0|0	0|0	0|0	0|0	0|0	0|0	1|1	0|0	0|0	0|0	0|0	0|0	0|0	0|0	0|0	0|0	0|0	0|0	0|0	1|1	1|1	0|0	0|0	0|0	0|0	1|1	0|0	0|0	0|0	0|0	0|0	0|0	0|0	0|0	0|0	0|0	0|0	0|0	1|1	0|0	1|1	0|0	0|0	1|1	0|0	0|0	0|0	0|0	1|1	0|0	0|0	0|0	0|0	0|0	0|0	1|1	0|0	1|1	0|0	0|0	0|0	1|1	0|0	1|1	1|1	0|0	0|0	1|1	0|0	0|0	0|0	0|0	0|0	1|1	0|0	0|0	0|0	0|0	0|0	0|0	0|0	0|0	0|0	0|0	0|0	0|0	0|0	0|0	0|0	0|0	0|0	0|0	0|0	0|0	0|0	0|0	0|0	0|0	1|1	0|0	0|0	1|1	0|0	0|0	0|0	0|0	1|1	0|0	1|1	0|0	0|0	0|0	0|0	0|0	0|0	1|1	0|0	0|0	0|0	0|0	0|0	0|0	0|0	0|0	1|1	0|0	0|0	0|0	0|0	0|0	0|0	0|0	0|0	0|0	0|0	0|0	0|0	0|0	0|0	0|0	0|0	0|0	0|0	0|0	0|0	0|0	0|0	0|0	0|0	0|0	0|0	0|0	0|0	0|0	0|0	0|0	1|1	0|0	0|0	0|0	0|0	0|0	0|0	0|0	0|0	0|0	0|0	0|0	0|0	0|0	0|0	0|0	0|0	0|0	1|1	0|0	1|1	0|0	1|1	0|0	1|1	0|0	0|0	0|0	0|0	0|0	0|0	0|0	0|0	1|1	1|1	0|0	1|1	0|0	0|0	0|0	0|0	0|0	0|0	0|0	0|0	0|0	0|0	0|0	0|0	0|0	0|0	0|0	0|0	0|0	1|1	1|1	0|0	1|1	0|0	0|0	0|0	0|0	0|0	1|1	0|0	0|0	0|0	0|0	0|0	0|0	0|0	0|0	0|0	1|1	0|0	0|0	0|0	0|0	1|1	0|0	1|1	0|0	0|0	0|0	0|0	0|0	0|0	0|0	1|1	0|0	1|1	1|1	0|0	0|0	1|1	0|0	0|0	0|0	0|0	0|0	0|0	0|0	1|1	1|1	1|1	1|1	1|1	0|0	0|0	0|0	0|0	0|0	0|0	0|0	0|0	0|0	0|0	0|0	0|0	1|1	0|0	1|1	0|0
1A	24305038	1A_24305038	T	C	.	PASS	.	GT	0|0	0|0	0|0	0|0	0|0	0|0	0|0	0|0	0|0	0|0	0|0	0|0	1|1	1|1	0|0	0|0	0|0	0|0	1|1	0|0	1|1	0|0	0|0	0|0	0|0	0|0	0|0	0|0	0|0	0|0	0|0	0|0	1|1	0|0	0|0	0|0	1|1	1|1	0|0	0|0	0|0	1|1	1|1	0|0	0|0	0|0	0|0	1|1	0|0	0|0	0|0	0|0	1|1	0|0	1|1	0|0	0|0	0|0	0|0	0|0	0|0	0|0	0|0	0|0	0|0	0|0	1|1	1|1	1|1	0|0	0|0	1|1	0|0	1|1	0|0	0|0	0|0	0|0	0|0	1|1	0|0	0|0	0|0	0|0	0|0	0|0	1|1	0|0	1|1	1|1	1|1	1|1	1|1	0|0	0|0	0|0	1|1	0|0	0|0	0|0	0|0	0|0	0|0	1|1	0|0	1|1	0|0	0|0	0|0	1|1	0|0	1|1	1|1	0|0	0|0	1|1	0|0	0|0	0|0	0|0	0|0	1|1	0|0	0|0	0|0	0|0	0|0	0|0	0|0	0|0	0|0	0|0	0|0	0|0	0|0	0|0	0|0	0|0	0|0	0|0	0|0	0|0	0|0	0|0	0|0	0|0	1|1	0|0	0|0	1|1	0|0	0|0	1|1	0|0	1|1	0|0	1|1	0|0	0|0	0|0	0|0	0|0	0|0	1|1	0|0	0|0	0|0	0|0	0|0	0|0	0|0	0|0	1|1	0|0	0|0	0|0	0|0	0|0	0|0	0|0	0|0	0|0	0|0	0|0	0|0	0|0	0|0	0|0	0|0	0|0	0|0	0|0	0|0	0|0	0|0	0|0	0|0	0|0	0|0	0|0	0|0	0|0	0|0	0|0	1|1	0|0	0|0	0|0	0|0	0|0	0|0	0|0	0|0	0|0	0|0	0|0	0|0	0|0	0|0	0|0	0|0	0|0	1|1	0|0	1|1	0|0	1|1	0|0	1|1	0|0	0|0	0|0	0|0	0|0	0|0	0|0	0|0	1|1	1|1	0|0	1|1	0|0	0|0	0|0	0|0	0|0	0|0	1|1	0|0	0|0	0|0	0|0	1|1	0|0	0|0	0|0	0|0	0|0	1|1	1|1	1|1	1|1	0|0	0|0	1|1	0|0	0|0	1|1	0|0	0|0	0|0	0|0	0|0	0|0	0|0	0|0	0|0	1|1	0|0	0|0	0|0	0|0	0|0	0|0	1|1	0|0	0|0	0|0	0|0	0|0	0|0	0|0	1|1	0|0	1|1	1|1	0|0	1|1	1|1	1|1	0|0	0|0	0|0	0|0	0|0	0|0	1|1	1|1	1|1	1|1	1|1	0|0	0|0	0|0	0|0	0|0	0|0	0|0	0|0	0|0	0|0	0|0	0|0	1|1	0|0	1|1	0|0
1A	25049333	1A_25049333	C	T	.	PASS	.	GT	1|1	0|0	0|0	1|1	0|0	1|1	0|0	0|0	0|0	0|0	0|0	0|0	1|1	0|0	1|1	0|0	0|0	1|1	0|0	0|0	0|0	1|1	0|0	0|0	1|1	1|1	0|0	0|0	0|0	0|0	0|0	0|0	1|1	1|1	1|1	0|0	1|1	0|0	1|1	0|0	0|0	0|0	0|0	1|1	1|1	0|0	0|0	0|0	0|0	1|1	0|1	0|0	0|0	0|0	0|0	0|0	1|1	1|1	0|0	0|0	1|1	0|0	0|0	0|0	1|1	0|0	0|0	1|1	1|1	0|0	0|0	0|0	0|0	0|0	0|0	0|0	0|0	0|0	0|0	0|0	0|0	0|0	0|0	1|1	1|1	1|1	1|1	0|0	1|1	0|0	0|0	0|0	0|0	0|0	0|0	0|0	1|1	0|0	0|0	0|0	0|0	1|1	0|0	0|1	1|1	1|1	0|0	0|0	1|1	1|1	0|0	1|1	0|0	0|0	0|0	0|0	1|1	0|0	0|0	0|0	1|1	1|1	0|0	0|0	0|0	0|0	0|0	0|0	1|1	0|0	1|1	1|1	1|1	1|1	0|0	0|0	0|0	0|0	0|0	0|0	0|0	0|0	0|0	0|0	1|1	1|1	0|0	1|1	0|0	0|0	0|0	0|0	0|0	1|1	0|0	0|0	0|0	1|1	1|1	0|0	0|0	0|0	0|0	1|1	0|0	1|1	0|0	0|0	1|1	1|1	0|0	1|1	1|1	1|1	1|1	0|0	1|1	0|0	1|1	1|1	1|1	0|0	0|0	0|0	1|1	1|1	1|1	1|1	1|1	1|1	1|1	1|1	0|0	1|1	0|0	1|1	1|1	0|0	0|0	1|1	1|1	0|0	1|1	1|1	1|1	1|1	1|1	0|0	1|1	1|1	0|1	1|1	0|0	1|1	1|1	0|0	1|1	0|0	1|1	0|0	0|0	1|1	1|1	1|1	1|1	1|1	1|1	1|1	0|0	1|1	0|0	0|0	0|0	0|0	0|0	1|1	0|0	0|0	0|0	0|0	0|0	0|0	0|0	0|0	0|0	0|0	0|0	0|0	0|0	0|0	1|1	0|0	0|0	0|0	0|0	1|1	0|0	1|1	1|1	0|0	0|0	1|1	0|0	1|1	0|0	1|1	1|1	0|0	0|0	0|0	1|1	0|0	1|1	1|1	1|1	0|0	1|1	0|0	0|0	1|1	0|0	0|0	0|0	1|1	1|1	0|0	1|1	0|0	1|1	0|0	1|1	1|1	1|1	0|0	0|0	1|1	0|0	0|0	1|1	0|0	1|1	1|1	1|1	0|0	1|1	0|0	0|0	0|0	0|0	1|1	1|1	1|1	1|1	1|1	1|1	1|1	0|0	0|0	1|1	1|1	0|0	0|0	1|1	1|1	0|0	1|1	0|0
1A	25049554	1A_25049554	T	A	.	PASS	.	GT	1|1	0|0	0|0	1|1	0|0	1|1	0|0	0|0	0|0	0|0	0|0	0|0	1|1	0|0	1|1	0|0	0|0	1|1	0|0	0|0	0|0	1|1	0|0	0|0	1|1	1|1	0|0	0|0	0|0	1|1	0|0	0|0	1|1	1|1	1|1	0|0	1|1	0|0	1|1	0|0	0|0	0|0	0|0	1|1	1|1	0|0	0|0	0|0	0|0	1|1	0|1	0|0	0|0	0|0	0|0	0|0	1|1	1|1	0|0	0|0	1|1	0|0	0|0	1|1	1|1	0|0	0|0	1|1	1|1	0|0	0|0	0|0	0|0	0|0	0|0	0|0	0|0	0|0	0|0	0|0	0|0	0|0	0|0	1|1	1|1	1|1	1|1	0|0	1|1	0|0	0|0	0|0	0|0	0|0	0|0	0|0	1|1	0|0	0|0	0|0	0|0	1|1	0|0	0|0	1|1	1|1	1|1	0|0	1|1	1|1	0|0	1|1	0|0	0|0	0|0	0|0	1|1	0|0	0|0	0|0	1|1	1|1	1|1	0|0	0|0	1|1	1|1	0|0	1|1	0|0	1|1	1|1	1|1	1|1	0|0	0|0	0|0	0|0	0|0	0|0	0|0	0|0	0|0	0|0	1|1	1|1	0|0	1|1	0|0	0|0	0|0	1|1	0|0	1|1	0|0	0|0	0|0	1|1	1|1	0|0	0|0	0|0	0|0	1|1	0|0	1|1	0|0	0|0	1|1	1|1	0|0	1|1	1|1	1|1	1|1	0|0	1|1	0|0	1|1	1|1	1|1	0|0	0|0	0|0	1|1	1|1	1|1	1|1	1|1	1|1	1|1	1|1	0|0	1|1	0|0	1|1	1|1	0|0	0|0	1|1	1|1	0|0	1|1	1|1	1|1	1|1	1|1	0|0	1|1	1|1	0|1	1|1	0|0	1|1	1|1	0|0	1|1	0|0	1|1	0|0	0|0	1|1	1|1	1|1	1|1	1|1	1|1	1|1	0|0	1|1	0|0	0|0	0|0	0|0	0|0	1|1	1|1	0|0	0|0	0|0	0|0	0|0	0|0	0|0	0|0	0|0	0|0	0|0	0|0	0|0	1|1	0|0	0|0	0|0	1|1	1|1	0|0	1|1	1|1	0|0	0|0	1|1	0|0	1|1	0|0	1|1	1|1	0|0	0|0	1|1	1|1	0|0	1|1	1|1	1|1	0|0	1|1	0|0	0|0	1|1	0|0	0|0	0|0	1|1	1|1	0|0	1|1	0|0	1|1	1|1	1|1	1|1	1|1	0|0	0|0	1|1	0|0	0|0	1|1	0|0	1|1	1|1	1|1	0|0	1|1	0|0	0|0	0|0	0|0	1|1	1|1	1|1	1|1	1|1	1|1	1|1	0|0	0|0	1|1	1|1	0|0	0|0	1|1	1|1	0|0	1|1	0|0
1A	25784811	1A_25784811	C	T	.	PASS	.	GT	0|0	0|0	0|0	0|0	0|0	0|0	1|1	0|0	0|0	0|0	0|0	0|0	0|0	1|1	0|0	0|0	0|0	0|0	1|1	0|0	0|0	0|0	0|0	0|0	0|0	0|0	0|0	0|0	0|0	0|0	0|0	0|0	0|0	1|1	0|0	0|0	1|1	1|1	1|1	0|0	0|0	0|0	1|1	0|0	0|0	0|0	0|0	0|0	0|0	1|1	0|0	0|0	0|0	0|0	1|1	0|0	0|0	0|0	0|0	1|1	0|0	0|0	0|0	1|1	0|0	0|0	0|0	0|0	0|0	1|1	0|0	0|0	0|0	1|1	0|0	0|0	0|0	0|0	0|0	0|0	0|0	0|0	0|0	1|1	0|0	0|0	0|0	0|0	0|0	0|0	0|0	0|0	0|0	0|0	0|0	0|0	0|0	0|0	0|0	0|0	0|0	1|1	0|0	1|1	0|0	0|0	1|1	0|0	0|0	0|0	0|0	0|0	1|1	0|0	1|1	1|1	0|0	0|0	0|0	0|0	0|0	0|0	1|1	0|0	0|0	0|0	0|0	0|0	0|0	0|0	0|0	0|0	0|0	0|0	0|0	0|0	0|0	0|0	0|0	0|0	0|0	0|0	0|0	0|0	0|0	0|0	1|1	0|0	0|0	1|1	0|0	0|0	0|0	0|0	1|1	0|0	0|0	0|0	0|0	0|0	0|0	1|1	0|0	1|1	0|0	0|0	0|0	1|1	0|0	0|0	1|1	1|1	0|0	1|1	1|1	0|0	0|0	0|0	0|0	0|0	0|0	0|0	0|0	0|0	0|0	0|0	0|0	0|0	0|0	1|1	0|0	0|0	0|0	1|1	0|0	0|0	1|1	0|0	0|0	1|1	1|1	0|0	1|1	0|0	0|0	1|1	0|0	0|0	0|0	0|0	0|0	0|0	0|0	0|0	0|0	0|0	0|0	0|0	0|0	0|0	0|0	0|0	0|0	0|0	0|0	0|0	0|0	0|0	0|0	1|1	0|0	0|0	0|0	0|0	0|0	1|1	1|1	1|1	0|0	0|0	1|1	0|0	0|0	0|0	0|0	0|0	0|0	0|0	0|0	0|0	0|0	0|0	0|0	0|0	0|0	1|1	0|0	0|0	0|0	1|1	0|0	0|0	0|0	0|0	0|0	1|1	0|0	0|0	0|0	0|0	0|0	0|0	1|1	0|0	1|1	0|0	1|1	1|1	0|0	1|1	0|0	0|0	0|0	1|1	0|0	0|0	0|0	0|0	1|1	1|1	1|1	0|0	0|0	0|0	0|0	0|0	0|0	0|0	0|0	0|0	0|0	0|0	0|0	0|0	0|0	0|0	0|0	0|0	1|1	0|0	0|0	0|0	1|1	0|0	0|0	0|0	0|0	0|0	0|0	0|0	0|0	0|0	0|0	0|0	0|0	0|0	0|0
1A	26031651	1A_26031651	T	C	.	PASS	.	GT	1|1	0|0	0|0	0|0	0|0	0|0	1|1	0|0	0|0	0|0	0|0	0|0	0|0	0|0	0|0	0|0	0|0	0|0	1|1	0|0	1|1	0|0	0|0	0|0	0|0	0|0	0|0	0|0	0|0	0|0	0|0	0|0	0|0	1|1	0|0	0|0	1|1	1|1	1|1	0|0	0|0	0|0	0|0	0|0	0|0	0|0	0|0	0|0	0|0	1|1	0|1	0|0	0|0	0|0	1|1	0|0	0|0	0|0	0|0	1|1	0|0	0|0	0|0	1|1	0|0	0|0	0|0	0|0	0|0	1|1	0|0	0|0	0|0	1|1	0|0	0|0	0|0	0|0	0|0	0|0	0|0	0|0	0|0	1|1	0|0	0|0	0|0	0|0	0|0	0|0	0|0	0|0	0|0	0|0	0|0	0|0	0|0	0|0	0|0	0|0	0|0	1|1	0|0	1|1	0|0	0|0	1|1	0|0	0|0	0|0	0|0	0|0	1|1	0|0	1|1	0|0	1|1	0|0	0|0	0|0	0|0	0|0	1|1	0|0	1|1	0|0	0|0	0|0	0|0	0|0	1|1	0|0	0|0	1|1	0|0	0|0	0|0	0|0	0|0	0|0	0|0	0|0	0|0	0|0	0|0	0|0	0|0	0|0	0|0	1|1	0|0	0|0	0|0	0|0	1|1	0|0	0|0	0|0	0|0	0|0	0|0	1|1	0|0	1|1	0|0	0|0	0|0	1|1	0|0	0|0	1|1	1|1	0|0	1|1	1|1	0|0	1|1	0|0	0|0	0|0	0|0	0|0	0|0	0|0	0|0	0|0	0|0	0|0	0|0	1|1	0|0	0|0	0|0	1|1	0|0	0|0	1|1	0|0	0|0	1|1	1|1	0|0	1|1	0|0	0|0	1|1	0|0	0|0	0|0	1|1	0|0	1|1	0|0	0|0	0|0	0|0	0|0	0|0	0|0	0|0	0|0	0|0	0|0	0|0	0|0	0|0	0|0	0|0	0|0	1|1	0|0	0|0	0|0	0|0	0|0	1|1	1|1	0|0	0|0	0|0	0|0	0|0	0|0	0|0	0|0	0|0	0|0	0|0	0|0	0|0	0|0	0|0	0|0	0|0	0|0	1|1	0|0	0|0	0|0	1|1	0|0	0|0	0|0	0|0	0|0	1|1	0|0	1|1	0|0	0|0	0|0	0|0	1|1	0|0	0|0	0|0	1|1	1|1	0|0	1|1	0|0	0|0	0|0	1|1	0|0	0|0	0|0	0|0	1|1	1|1	1|1	0|0	0|0	0|0	0|0	0|0	0|0	0|0	0|0	0|0	0|0	0|0	0|0	0|0	0|0	0|0	0|0	0|0	1|1	0|0	0|0	0|0	1|1	0|0	0|0	0|0	0|0	0|0	0|0	0|0	0|0	0|0	0|0	0|0	0|0	0|0	0|0
1A	26031718	1A_26031718	C	T	.	PASS	.	GT	1|1	0|0	0|0	0|0	0|0	0|0	1|1	0|0	0|0	0|0	0|0	0|0	0|0	0|0	0|0	0|0	0|0	0|0	1|1	0|0	1|1	0|0	0|0	0|0	0|0	0|0	0|0	0|0	0|0	0|0	0|0	0|0	0|0	1|1	0|0	0|0	1|1	1|1	1|1	0|0	0|0	0|0	0|0	0|0	0|0	0|0	0|0	0|0	0|0	1|1	0|1	0|0	0|0	0|0	1|1	0|0	0|0	0|0	0|0	1|1	0|0	0|0	0|0	1|1	0|0	0|0	0|0	0|0	0|0	1|1	0|0	0|0	0|0	1|1	0|0	0|0	0|0	0|0	0|0	0|0	0|0	0|0	0|0	1|1	0|0	0|0	0|0	0|0	0|0	0|0	0|0	0|0	0|0	0|0	0|0	0|0	0|0	0|0	0|0	0|0	0|0	1|1	0|0	1|1	0|0	0|0	1|1	0|0	0|0	0|0	0|0	0|0	1|1	0|0	1|1	0|0	1|1	0|0	0|0	0|0	0|0	0|0	1|1	0|0	1|1	0|0	0|0	0|0	0|0	0|0	1|1	0|0	0|0	1|1	0|0	0|0	0|0	0|0	0|0	0|0	0|0	0|0	0|0	0|0	0|0	0|0	0|0	0|0	0|0	1|1	0|0	0|0	0|0	0|0	1|1	0|0	0|0	0|0	0|0	0|0	0|0	1|1	0|0	1|1	0|0	0|0	0|0	1|1	0|0	0|0	1|1	1|1	0|0	1|1	1|1	0|0	1|1	0|0	0|0	0|0	0|0	0|0	0|0	0|0	0|0	0|0	0|0	0|0	0|0	1|1	0|0	0|0	0|0	1|1	0|0	0|0	1|1	0|0	0|0	1|1	1|1	0|0	1|1	0|0	0|0	1|1	0|0	0|0	0|0	1|1	0|0	1|1	0|0	0|0	0|0	0|0	0|0	0|0	0|0	0|0	0|0	0|0	0|0	0|0	0|0	0|0	0|0	0|0	0|0	1|1	0|0	0|0	0|0	0|0	0|0	1|1	1|1	0|0	0|0	0|0	0|0	0|0	0|0	0|0	0|0	0|0	0|0	0|0	0|0	0|0	0|0	0|0	0|0	0|0	0|0	1|1	0|0	0|0	0|0	1|1	0|0	0|0	0|0	0|0	0|0	1|1	0|0	1|1	0|0	0|0	0|0	0|0	1|1	0|0	0|0	0|0	1|1	1|1	0|0	1|1	0|0	0|0	0|0	1|1	0|0	0|0	0|0	0|0	1|1	1|1	1|1	0|0	0|0	0|0	0|0	0|0	0|0	0|0	0|0	0|0	0|0	0|0	0|0	0|0	0|0	0|0	0|0	0|0	1|1	0|0	0|0	0|0	1|1	0|0	0|0	0|0	0|0	0|0	0|0	0|0	0|0	0|0	0|0	0|0	0|0	0|0	0|0
1A	26031764	1A_26031764	C	G	.	PASS	.	GT	1|1	0|0	0|0	0|0	0|0	0|0	1|1	0|0	0|0	0|0	0|0	0|0	0|0	0|0	0|0	0|0	0|0	0|0	1|1	0|0	1|1	0|0	0|0	0|0	0|0	0|0	0|0	0|0	0|0	0|0	0|0	0|0	0|0	1|1	0|0	0|0	1|1	1|1	1|1	0|0	0|0	0|0	0|0	0|0	0|0	0|0	0|0	0|0	0|0	1|1	0|1	0|0	0|0	0|0	1|1	0|0	0|0	0|0	0|0	1|1	0|0	0|0	0|0	1|1	0|0	0|0	0|0	0|0	0|0	1|1	0|0	0|0	0|0	1|1	0|0	0|0	0|0	0|0	0|0	0|0	0|0	0|0	0|0	1|1	0|0	0|0	0|0	0|0	0|0	0|0	0|0	0|0	0|0	0|0	0|0	0|0	0|0	0|0	0|0	0|0	0|0	1|1	0|0	1|1	0|0	0|0	1|1	0|0	0|0	0|0	0|0	0|0	1|1	0|0	1|1	0|0	1|1	0|0	0|0	0|0	0|0	0|0	1|1	0|0	1|1	0|0	0|0	0|0	0|0	0|0	1|1	0|0	0|0	1|1	0|0	0|0	0|0	0|0	0|0	0|0	0|0	0|0	0|0	0|0	0|0	0|0	0|0	0|0	0|0	1|1	0|0	0|0	0|0	0|0	1|1	0|0	0|0	0|0	0|0	0|0	0|0	1|1	0|0	1|1	0|0	0|0	0|0	1|1	0|0	0|0	1|1	1|1	0|0	1|1	1|1	0|0	1|1	0|0	0|0	0|0	0|0	0|0	0|0	0|0	0|0	0|0	0|0	0|0	0|0	1|1	0|0	0|0	0|0	1|1	0|0	0|0	1|1	0|0	0|0	1|1	1|1	0|0	1|1	0|0	0|0	1|1	0|0	0|0	0|0	1|1	0|0	1|1	0|0	0|0	0|0	0|0	0|0	0|0	0|0	0|0	0|0	0|0	0|0	0|0	0|0	0|0	0|0	0|0	0|0	1|1	0|0	0|0	0|0	0|0	0|0	1|1	1|1	0|0	0|0	0|0	0|0	0|0	0|0	0|0	0|0	0|0	0|0	0|0	0|0	0|0	0|0	0|0	0|0	0|0	0|0	1|1	0|0	0|0	0|0	1|1	0|0	0|0	0|0	0|0	0|0	1|1	0|0	1|1	0|0	0|0	0|0	0|0	1|1	0|0	0|0	0|0	1|1	1|1	0|0	1|1	0|0	0|0	0|0	1|1	0|0	0|0	0|0	0|0	1|1	1|1	1|1	0|0	0|0	0|0	0|0	0|0	0|0	0|0	0|0	0|0	0|0	0|0	0|0	0|0	0|0	0|0	0|0	0|0	1|1	0|0	0|0	0|0	1|1	0|0	0|0	0|0	0|0	0|0	0|0	0|0	0|0	0|0	0|0	0|0	0|0	0|0	0|0
1A	26031803	1A_26031803	C	T	.	PASS	.	GT	1|1	0|0	0|0	0|0	0|0	0|0	1|1	0|0	0|0	0|0	0|0	0|0	0|0	0|0	0|0	0|0	0|0	0|0	1|1	0|0	1|1	0|0	0|0	0|0	0|0	0|0	0|0	0|0	0|0	0|0	0|0	0|0	0|0	1|1	0|0	0|0	1|1	1|1	1|1	0|0	0|0	0|0	0|0	0|0	0|0	0|0	0|0	0|0	0|0	1|1	0|1	0|0	0|0	0|0	1|1	0|0	0|0	0|0	0|0	1|1	0|0	0|0	0|0	1|1	0|0	0|0	0|0	0|0	0|0	1|1	0|0	0|0	0|0	1|1	0|0	0|0	0|0	0|0	0|0	0|0	0|0	0|0	0|0	1|1	0|0	0|0	0|0	0|0	0|0	0|0	0|0	0|0	0|0	0|0	0|0	0|0	0|0	0|0	0|0	0|0	0|0	1|1	0|0	1|1	0|0	0|0	1|1	0|0	0|0	0|0	0|0	0|0	1|1	0|0	1|1	0|0	1|1	0|0	0|0	0|0	0|0	0|0	1|1	0|0	1|1	0|0	0|0	0|0	0|0	0|0	1|1	0|0	0|0	1|1	0|0	0|0	0|0	0|0	0|0	0|0	0|0	0|0	0|0	0|0	0|0	0|0	0|0	0|0	0|0	1|1	0|0	0|0	0|0	0|0	1|1	0|0	0|0	0|0	0|0	0|0	0|0	1|1	0|0	1|1	0|0	0|0	0|0	1|1	0|0	0|0	1|1	1|1	0|0	1|1	1|1	0|0	1|1	0|0	0|0	0|0	0|0	0|0	0|0	0|0	0|0	0|0	0|0	0|0	0|0	1|1	0|0	0|0	0|0	1|1	0|0	0|0	1|1	0|0	0|0	1|1	1|1	0|0	1|1	0|0	0|0	1|1	0|0	0|0	0|0	1|1	0|0	1|1	0|0	0|0	0|0	0|0	0|0	0|0	0|0	0|0	0|0	0|0	0|0	0|0	0|0	0|0	0|0	0|0	0|0	1|1	0|0	0|0	0|0	0|0	0|0	1|1	1|1	0|0	0|0	0|0	0|0	0|0	0|0	0|0	0|0	0|0	0|0	0|0	0|0	0|0	0|0	0|0	0|0	0|0	0|0	1|1	0|0	0|0	0|0	1|1	0|0	0|0	0|0	0|0	0|0	1|1	0|0	1|1	0|0	0|0	0|0	0|0	1|1	0|0	0|0	0|0	1|1	1|1	0|0	1|1	0|0	0|0	0|0	1|1	0|0	0|0	0|0	0|0	1|1	1|1	1|1	0|0	0|0	0|0	0|0	0|0	0|0	0|0	0|0	0|0	0|0	0|0	0|0	0|0	0|0	0|0	0|0	0|0	1|1	0|0	0|0	0|0	1|1	0|0	0|0	0|0	0|0	0|0	0|0	0|0	0|0	0|0	0|0	0|0	0|0	0|0	0|0
1A	26968504	1A_26968504	G	A	.	PASS	.	GT	1|1	0|0	0|0	0|0	0|0	0|0	0|0	0|0	0|0	0|0	1|1	0|0	0|0	0|0	1|1	0|0	0|0	1|1	1|1	0|0	0|0	1|1	1|1	0|0	1|1	0|0	0|0	0|0	0|0	0|0	1|1	1|1	0|0	0|0	1|1	0|0	0|0	1|1	0|0	0|0	0|0	0|0	0|0	1|1	0|0	0|0	0|0	0|0	0|0	1|1	0|0	0|0	0|0	0|0	1|1	0|0	0|0	1|1	0|0	0|0	0|0	0|0	0|0	0|0	1|1	0|0	0|0	0|0	0|0	0|0	1|1	0|0	0|0	1|1	0|0	0|0	0|0	0|0	0|0	0|0	0|0	0|0	0|0	0|0	1|1	1|1	0|0	0|0	0|0	0|0	0|0	0|0	0|0	0|0	0|0	0|0	0|0	1|1	0|0	0|0	0|0	0|0	0|0	1|1	0|0	0|0	0|0	0|0	1|1	0|0	0|0	0|0	0|0	0|0	0|0	0|0	0|0	0|0	0|0	0|0	1|1	0|0	0|0	0|0	0|0	0|0	0|0	0|0	1|1	1|1	0|0	1|1	0|0	0|0	0|0	0|0	0|0	0|0	1|1	1|1	0|0	0|0	0|0	0|0	0|0	1|1	0|0	1|1	0|0	1|1	0|0	0|0	0|0	1|1	1|1	0|0	0|0	0|0	1|1	1|1	1|1	0|0	0|0	1|1	0|0	0|0	0|0	0|0	1|1	0|0	0|0	0|0	0|0	0|0	0|0	0|0	0|0	0|0	1|1	1|1	1|1	0|0	1|1	0|0	1|1	1|1	1|1	1|1	1|1	0|0	1|1	1|1	1|1	0|0	1|1	1|1	0|0	1|1	0|0	0|0	0|0	0|0	0|0	1|1	0|0	0|0	1|1	1|1	1|1	0|0	0|1	0|0	1|1	1|1	1|1	1|1	0|0	0|0	1|1	0|0	1|1	0|0	1|1	1|1	1|1	1|1	0|0	0|0	0|0	0|0	0|0	0|0	0|0	0|0	0|0	0|0	0|0	0|0	0|0	0|0	0|0	0|0	0|0	1|1	1|1	0|0	0|0	0|0	0|0	0|0	1|1	0|0	0|0	0|0	0|0	0|0	1|1	1|1	0|0	1|1	0|0	0|0	0|0	1|1	0|0	0|0	0|1	0|0	0|0	0|0	1|1	0|0	0|0	1|1	0|0	0|0	0|0	0|0	0|0	0|0	0|0	0|0	0|0	0|0	0|0	0|0	0|0	1|1	0|0	0|0	0|0	1|1	0|0	0|0	1|1	0|0	0|0	0|0	0|0	0|0	1|1	1|1	1|1	0|0	0|0	0|0	0|0	0|0	0|0	0|0	0|0	1|1	0|0	1|1	1|1	1|1	0|0	0|0	1|1	0|0	0|0	0|0	1|1	0|0	0|0	0|0	0|0
1A	26968545	1A_26968545	G	A	.	PASS	.	GT	0|0	0|0	0|0	0|0	0|0	0|0	0|0	0|0	0|0	0|0	1|1	0|0	0|0	0|0	1|1	0|0	0|0	1|1	0|0	0|0	0|0	1|1	1|1	0|0	1|1	0|0	0|0	0|0	0|0	0|0	1|1	1|1	0|0	0|0	1|1	0|0	0|0	0|0	0|0	0|0	0|0	0|0	0|0	1|1	0|0	0|0	0|0	0|0	0|0	0|0	0|0	0|0	0|0	0|0	0|0	0|0	0|0	1|1	0|0	0|0	0|0	0|0	0|0	0|0	0|0	0|0	0|0	0|0	0|0	0|0	1|1	0|0	0|0	0|0	0|0	0|0	0|0	0|0	0|0	0|0	0|0	0|0	0|0	0|0	1|1	1|1	0|0	0|0	0|0	0|0	0|0	0|0	0|0	0|0	0|0	0|0	0|0	1|1	0|0	0|0	0|0	0|0	0|0	0|0	0|0	0|0	0|0	0|0	1|1	0|0	0|0	0|0	0|0	0|0	0|0	0|0	0|0	0|0	0|0	0|0	1|1	0|0	0|0	0|0	0|0	0|0	0|0	0|0	1|1	0|0	0|0	1|1	0|0	0|0	0|0	0|0	0|0	0|0	1|1	1|1	0|0	0|0	0|0	0|0	0|0	1|1	0|0	1|1	0|0	0|0	0|0	0|0	0|0	1|1	0|0	0|0	0|0	0|0	1|1	1|1	1|1	0|0	0|0	0|0	0|0	0|0	0|0	0|0	1|1	0|0	0|0	0|0	0|0	0|0	0|0	0|0	0|0	0|0	1|1	1|1	1|1	0|0	1|1	0|0	1|1	1|1	1|1	1|1	1|1	0|0	1|1	1|1	1|1	0|0	1|1	1|1	0|0	1|1	0|0	0|0	0|0	0|0	0|0	1|1	0|0	0|0	1|1	1|1	1|1	0|0	0|1	0|0	1|1	1|1	1|1	1|1	0|0	0|0	1|1	0|0	1|1	0|0	1|1	1|1	1|1	1|1	0|0	0|0	0|0	0|0	0|0	0|0	0|0	0|0	0|0	0|0	0|0	0|0	0|0	0|0	0|0	0|0	0|0	1|1	0|0	0|0	0|0	0|0	0|0	0|0	1|1	0|0	0|0	0|0	0|0	0|0	1|1	1|1	0|0	0|0	0|0	0|0	0|0	0|0	0|0	0|0	0|1	0|0	0|0	0|0	0|0	0|0	0|0	1|1	0|0	0|0	0|0	0|0	0|0	0|0	0|0	0|0	0|0	0|0	0|0	0|0	0|0	1|1	0|0	0|0	0|0	1|1	0|0	0|0	1|1	0|0	0|0	0|0	0|0	0|0	1|1	1|1	1|1	0|0	0|0	0|0	0|0	0|0	0|0	0|0	0|0	1|1	0|0	1|1	1|1	0|0	0|0	0|0	1|1	0|0	0|0	0|0	1|1	0|0	0|0	0|0	0|0
1A	26968587	1A_26968587	T	A	.	PASS	.	GT	0|0	0|0	0|0	0|0	0|0	0|0	0|0	0|0	0|0	0|0	0|0	0|0	1|1	0|0	0|0	0|0	0|0	0|0	0|0	0|0	1|1	0|0	0|0	0|0	0|0	0|0	0|0	0|0	0|0	1|1	0|0	0|0	1|1	1|1	0|0	0|0	1|1	0|0	1|1	0|0	0|0	0|0	0|0	0|0	0|0	0|0	0|0	0|0	0|0	0|0	0|1	0|0	0|0	0|0	0|0	0|0	0|0	0|0	0|0	0|0	0|0	0|0	0|0	1|1	0|0	0|0	0|0	1|1	1|1	0|0	0|0	0|0	0|0	0|0	0|0	0|0	0|0	0|0	0|0	0|0	0|0	0|0	0|0	1|1	0|0	0|0	0|0	0|0	1|1	0|0	0|0	0|0	0|0	0|0	0|0	0|0	1|1	0|0	0|0	0|0	0|0	1|1	0|0	0|0	0|0	1|1	1|1	0|0	0|0	1|1	0|0	1|1	0|0	0|0	0|0	0|0	1|1	0|0	0|0	0|0	0|0	1|1	1|1	0|0	1|1	1|1	1|1	0|0	0|0	0|0	0|0	0|0	0|0	1|1	0|0	0|0	0|0	0|0	0|0	0|0	0|0	0|0	0|0	0|0	0|0	0|0	0|0	0|0	0|0	0|0	0|0	1|1	0|0	0|0	0|0	0|0	0|0	0|0	0|0	0|0	0|0	0|0	0|0	0|0	0|0	0|0	0|0	1|1	0|0	0|0	1|1	1|1	1|1	1|1	1|1	0|0	1|1	0|0	0|0	0|0	0|0	0|0	0|0	1|1	0|0	0|0	0|0	0|0	0|0	1|1	0|0	0|0	0|0	1|1	0|0	0|0	1|1	0|0	0|0	1|1	1|1	0|0	1|1	0|0	1|1	1|1	0|0	0|0	0|0	1|1	0|0	1|1	0|0	0|0	0|0	0|0	0|0	0|0	0|0	0|0	0|0	0|0	0|0	0|0	0|0	0|0	1|1	1|1	0|0	1|1	0|0	0|0	0|0	0|0	0|0	0|0	1|1	0|0	0|0	0|0	0|0	0|0	0|0	0|0	0|0	0|0	0|0	0|0	0|0	0|0	0|0	0|0	0|0	0|0	1|1	1|1	0|0	0|0	0|0	0|0	0|0	1|1	0|0	0|0	0|0	1|1	0|0	1|1	0|0	1|1	0|0	0|0	1|1	0|0	0|0	0|0	1|1	1|1	0|0	1|1	0|0	0|0	0|0	1|1	1|1	0|0	1|1	0|0	1|1	1|1	1|1	0|0	1|1	0|0	0|0	1|1	0|0	0|0	1|1	0|0	0|0	0|0	0|0	0|0	0|0	0|0	0|0	0|0	0|0	1|1	1|1	0|0	1|1	0|0	0|0	0|0	0|0	0|0	0|0	1|1	0|0	0|0	0|0	1|1	0|0	1|1	0|0
1A	27016211	1A_27016211	T	A	.	PASS	.	GT	0|0	0|0	0|0	0|0	0|0	0|0	0|0	0|0	0|0	0|0	0|0	0|0	1|1	0|0	0|0	0|0	0|0	0|0	0|0	0|0	1|1	0|0	0|0	0|0	0|0	0|0	0|0	0|0	0|0	1|1	0|0	0|0	1|1	1|1	0|0	0|0	1|1	0|0	1|1	0|0	0|0	0|0	0|0	0|0	0|0	0|0	0|0	0|0	0|0	0|0	0|1	0|0	0|0	0|0	0|0	0|0	0|0	0|0	0|0	0|0	0|0	0|0	0|0	1|1	0|0	0|0	0|0	1|1	1|1	0|0	0|0	0|0	0|0	0|0	0|0	0|0	0|0	0|0	0|0	0|0	0|0	0|0	0|0	1|1	0|0	0|0	0|0	0|0	1|1	0|0	0|0	0|0	0|0	0|0	0|0	0|0	1|1	0|0	0|0	0|0	0|0	1|1	0|0	0|0	0|0	1|1	1|1	0|0	0|0	1|1	0|0	1|1	0|0	0|0	0|0	0|0	1|1	0|0	0|0	0|0	0|0	1|1	1|1	0|0	1|1	1|1	1|1	0|0	0|0	0|0	0|0	0|0	0|0	1|1	0|0	0|0	0|0	0|0	0|0	0|0	0|0	0|0	0|0	0|0	0|0	0|0	0|0	0|0	0|0	0|0	0|0	1|1	0|0	0|0	0|0	0|0	0|0	0|0	0|0	0|0	0|0	0|0	0|0	0|0	0|0	0|0	0|0	1|1	0|0	0|0	1|1	1|1	1|1	1|1	1|1	0|0	1|1	0|0	0|0	0|0	0|0	0|0	0|0	1|1	0|0	0|0	0|0	0|0	0|0	1|1	0|0	0|0	0|0	1|1	0|0	0|0	1|1	0|0	0|0	1|1	1|1	0|0	1|1	0|0	1|1	1|1	0|0	0|0	0|0	1|1	0|0	0|1	0|0	0|0	0|0	0|0	0|0	0|0	0|0	0|0	0|0	0|0	0|0	0|0	0|0	0|0	1|1	1|1	0|0	1|1	0|0	0|0	0|0	0|0	0|0	0|0	1|1	0|0	0|0	0|0	0|0	0|0	0|0	0|0	0|0	0|0	0|0	0|0	0|0	0|0	0|0	0|0	0|0	0|0	1|1	1|1	0|0	0|0	0|0	0|0	0|0	1|1	0|0	0|0	0|0	1|1	0|0	1|1	0|0	1|1	0|0	0|0	1|1	0|0	0|0	0|0	1|1	1|1	0|0	1|1	0|0	0|0	0|0	1|1	1|1	0|0	1|1	0|0	1|1	1|1	1|1	0|0	1|1	0|0	0|0	1|1	0|0	0|0	1|1	0|0	0|0	0|0	0|0	0|0	0|0	0|0	0|0	0|0	0|0	1|1	1|1	0|0	1|1	0|0	0|0	0|0	0|0	0|0	0|0	1|1	0|0	0|0	0|0	1|1	0|0	1|1	0|0
1A	27016325	1A_27016325	C	A	.	PASS	.	GT	0|0	0|0	0|0	0|0	0|0	0|0	0|0	0|0	0|0	0|0	0|0	0|0	1|1	0|0	0|0	0|0	0|0	0|0	0|0	0|0	1|1	0|0	0|0	0|0	0|0	0|0	0|0	0|0	0|0	1|1	0|0	0|0	1|1	1|1	0|0	0|0	1|1	0|0	1|1	0|0	0|0	0|0	0|0	0|0	0|0	0|0	0|0	0|0	0|0	0|0	0|1	0|0	0|0	0|0	0|0	0|0	0|0	0|0	0|0	0|0	0|0	0|0	0|0	1|1	0|0	0|0	0|0	1|1	1|1	0|0	0|0	0|0	0|0	0|0	0|0	0|0	0|0	0|0	0|0	0|0	0|0	0|0	0|0	1|1	0|0	0|0	0|0	0|0	1|1	0|0	0|0	0|0	0|0	0|0	0|0	0|0	1|1	0|0	0|0	0|0	0|0	1|1	0|0	0|0	0|0	1|1	1|1	0|0	0|0	1|1	0|0	1|1	0|0	0|0	0|0	0|0	1|1	0|0	0|0	0|0	0|0	1|1	1|1	0|0	1|1	1|1	1|1	0|0	0|0	0|0	0|0	0|0	0|0	1|1	0|0	0|0	0|0	0|0	0|0	0|0	0|0	0|0	0|0	0|0	0|0	0|0	0|0	0|0	0|0	0|0	0|0	1|1	0|0	0|0	0|0	0|0	0|0	0|0	0|0	0|0	0|0	0|0	0|0	0|0	0|0	0|0	0|0	1|1	0|0	0|0	1|1	1|1	1|1	1|1	1|1	0|0	1|1	0|0	0|0	0|0	0|0	0|0	0|0	1|1	0|0	0|0	0|0	0|0	0|0	1|1	0|0	0|0	0|0	1|1	0|0	0|0	1|1	0|0	0|0	1|1	1|1	0|0	1|1	0|0	1|1	1|1	0|0	0|0	0|0	1|1	0|0	0|1	0|0	0|0	0|0	0|0	0|0	0|0	0|0	0|0	0|0	0|0	0|0	0|0	0|0	0|0	1|1	1|1	0|0	1|1	0|0	0|0	0|0	0|0	0|0	0|0	1|1	0|0	0|0	0|0	0|0	0|0	0|0	0|0	0|0	0|0	0|0	0|0	0|0	0|0	0|0	0|0	0|0	0|0	1|1	1|1	0|0	0|0	0|0	0|0	0|0	1|1	0|0	0|0	0|0	1|1	0|0	1|1	0|0	1|1	0|0	0|0	1|1	0|0	0|0	0|0	1|1	1|1	0|0	1|1	0|0	0|0	0|0	1|1	1|1	0|0	1|1	0|0	1|1	1|1	1|1	0|0	1|1	0|0	0|0	1|1	0|0	0|0	1|1	0|0	0|0	0|0	0|0	0|0	0|0	0|0	0|0	0|0	0|0	1|1	1|1	0|0	1|1	0|0	0|0	0|0	0|0	0|0	0|0	1|1	0|0	0|0	0|0	1|1	0|0	1|1	0|0
1A	27016373	1A_27016373	T	G	.	PASS	.	GT	0|0	0|0	0|0	0|0	0|0	0|0	0|0	0|0	0|0	0|0	0|0	0|0	1|1	0|0	0|0	0|0	0|0	0|0	0|0	0|0	1|1	0|0	0|0	0|0	0|0	0|0	0|0	0|0	0|0	1|1	0|0	0|0	1|1	1|1	0|0	0|0	1|1	0|0	1|1	0|0	0|0	0|0	0|0	0|0	0|0	0|0	0|0	0|0	0|0	0|0	0|1	0|0	0|0	0|0	0|0	0|0	0|0	0|0	0|0	0|0	0|0	0|0	0|0	1|1	0|0	0|0	0|0	1|1	1|1	0|0	0|0	0|0	0|0	0|0	0|0	0|0	0|0	0|0	0|0	0|0	0|0	0|0	0|0	1|1	0|0	0|0	0|0	0|0	1|1	0|0	0|0	0|0	0|0	0|0	0|0	0|0	1|1	0|0	0|0	0|0	0|0	1|1	0|0	0|0	0|0	1|1	1|1	0|0	0|0	1|1	0|0	1|1	0|0	0|0	0|0	0|0	1|1	0|0	0|0	0|0	0|0	1|1	1|1	0|0	1|1	1|1	1|1	0|0	0|0	0|0	0|0	0|0	0|0	1|1	0|0	0|0	0|0	0|0	0|0	0|0	0|0	0|0	0|0	0|0	0|0	0|0	0|0	0|0	0|0	0|0	0|0	1|1	0|0	0|0	0|0	0|0	0|0	0|0	0|0	0|0	0|0	0|0	0|0	0|0	0|0	0|0	0|0	1|1	0|0	0|0	1|1	1|1	1|1	1|1	1|1	0|0	1|1	0|0	0|0	0|0	0|0	0|0	0|0	1|1	0|0	0|0	0|0	0|0	0|0	1|1	0|0	0|0	0|0	1|1	0|0	0|0	1|1	0|0	0|0	1|1	1|1	0|0	1|1	0|0	1|1	1|1	0|0	0|0	0|0	1|1	0|0	0|1	0|0	0|0	0|0	0|0	0|0	0|0	0|0	0|0	0|0	0|0	0|0	0|0	0|0	0|0	1|1	1|1	0|0	1|1	0|0	0|0	0|0	0|0	0|0	0|0	1|1	0|0	0|0	0|0	0|0	0|0	0|0	0|0	0|0	0|0	0|0	0|0	0|0	0|0	0|0	0|0	0|0	0|0	1|1	1|1	0|0	0|0	0|0	0|0	0|0	1|1	0|0	0|0	0|0	1|1	0|0	1|1	0|0	1|1	0|0	0|0	1|1	0|0	0|0	0|0	1|1	1|1	0|0	1|1	0|0	0|0	0|0	1|1	1|1	0|0	1|1	0|0	1|1	1|1	1|1	0|0	1|1	0|0	0|0	1|1	0|0	0|0	1|1	0|0	0|0	0|0	0|0	0|0	0|0	0|0	0|0	0|0	0|0	1|1	1|1	0|0	1|1	0|0	0|0	0|0	0|0	0|0	0|0	1|1	0|0	0|0	0|0	1|1	0|0	1|1	0|0
1A	27453462	1A_27453462	G	A	.	PASS	.	GT	0|0	0|0	0|0	0|0	0|0	0|0	0|0	0|0	0|0	0|0	0|0	0|0	1|1	0|0	0|0	0|0	0|0	0|0	0|0	0|0	1|1	0|0	0|0	0|0	0|0	0|0	0|0	0|0	0|0	1|1	0|0	0|0	1|1	1|1	0|0	0|0	1|1	0|0	1|1	0|0	0|0	0|0	0|0	0|0	0|0	0|0	0|0	0|0	0|0	0|0	0|1	0|0	0|0	0|0	0|0	0|0	0|0	0|0	0|0	0|0	0|0	0|0	0|0	1|1	0|0	0|0	0|0	1|1	1|1	0|0	0|0	0|0	0|0	0|0	0|0	0|0	0|0	0|0	0|0	0|0	0|0	0|0	0|0	1|1	0|0	0|0	0|0	0|0	1|1	0|0	0|0	0|0	0|0	0|0	0|0	0|0	1|1	0|0	0|0	0|0	0|0	1|1	0|0	0|0	0|0	1|1	1|1	0|0	0|0	1|1	0|0	1|1	0|0	0|0	0|0	0|0	1|1	0|0	0|0	0|0	0|0	1|1	1|1	0|0	1|1	1|1	1|1	0|0	0|0	0|0	0|0	0|0	0|0	1|1	0|0	0|0	0|0	0|0	0|0	0|0	0|0	0|0	0|0	0|0	0|0	0|0	0|0	0|0	0|0	0|0	0|0	1|1	0|0	0|0	0|0	0|0	0|0	0|0	0|0	0|0	0|0	0|0	0|0	0|0	0|0	0|0	0|0	1|1	0|0	0|0	1|1	1|1	1|1	1|1	1|1	0|0	1|1	0|0	0|0	0|0	0|0	0|0	0|0	1|1	0|0	0|0	0|0	0|0	0|0	1|1	0|0	0|0	0|0	1|1	0|0	0|0	1|1	0|0	0|0	1|1	1|1	0|0	1|1	0|0	1|1	1|1	0|0	0|0	0|0	1|1	0|0	0|1	0|0	0|0	0|0	0|0	0|0	0|0	0|0	0|0	0|0	0|0	0|0	0|0	0|0	0|0	1|1	1|1	0|0	1|1	0|0	0|0	0|0	0|0	0|0	1|1	1|1	0|0	0|0	0|0	0|0	0|0	0|0	0|0	0|0	0|0	0|0	0|0	0|0	0|0	0|0	0|0	0|0	0|0	1|1	1|1	0|0	0|0	0|0	0|0	0|0	1|1	0|0	0|0	0|0	1|1	0|0	1|1	0|0	1|1	0|0	0|0	1|1	0|0	0|0	0|0	1|1	1|1	0|0	1|1	0|0	0|0	0|0	1|1	1|1	0|0	1|1	0|0	1|1	1|1	1|1	0|0	1|1	0|0	0|0	1|1	0|0	0|0	1|1	0|0	0|0	0|0	0|0	0|0	0|0	0|0	0|0	0|0	0|0	1|1	1|1	0|0	1|1	0|0	0|0	0|0	0|0	0|0	0|0	1|1	0|0	0|0	0|0	1|1	0|0	1|1	0|0
1A	27453476	1A_27453476	A	G	.	PASS	.	GT	0|0	0|0	0|0	0|0	0|0	0|0	0|0	0|0	0|0	0|0	0|0	0|0	1|1	0|0	0|0	0|0	0|0	0|0	0|0	0|0	1|1	0|0	0|0	0|0	0|0	0|0	0|0	0|0	0|0	1|1	0|0	0|0	1|1	1|1	0|0	0|0	1|1	0|0	1|1	0|0	0|0	0|0	0|0	0|0	0|0	0|0	0|0	0|0	0|0	0|0	0|1	0|0	0|0	0|0	0|0	0|0	0|0	0|0	0|0	0|0	0|0	0|0	0|0	1|1	0|0	0|0	0|0	1|1	1|1	0|0	0|0	0|0	0|0	0|0	0|0	0|0	0|0	0|0	0|0	0|0	0|0	0|0	0|0	1|1	0|0	0|0	0|0	0|0	1|1	0|0	0|0	0|0	0|0	0|0	0|0	0|0	1|1	0|0	0|0	0|0	0|0	1|1	0|0	0|0	0|0	1|1	1|1	0|0	0|0	1|1	0|0	1|1	0|0	0|0	0|0	0|0	1|1	0|0	0|0	0|0	0|0	1|1	1|1	0|0	1|1	1|1	1|1	0|0	0|0	0|0	0|0	0|0	0|0	1|1	0|0	0|0	0|0	0|0	0|0	0|0	0|0	0|0	0|0	0|0	0|0	0|0	0|0	0|0	0|0	0|0	0|0	1|1	0|0	0|0	0|0	0|0	0|0	0|0	0|0	0|0	0|0	0|0	0|0	0|0	0|0	0|0	0|0	1|1	0|0	0|0	1|1	1|1	1|1	1|1	1|1	0|0	1|1	0|0	0|0	0|0	0|0	0|0	0|0	1|1	0|0	0|0	0|0	0|0	0|0	1|1	0|0	0|0	0|0	1|1	0|0	0|0	1|1	0|0	0|0	1|1	1|1	0|0	1|1	0|0	1|1	1|1	0|0	0|0	0|0	1|1	0|0	0|1	0|0	0|0	0|0	0|0	0|0	0|0	0|0	0|0	0|0	0|0	0|0	0|0	0|0	0|0	1|1	1|1	0|0	1|1	0|0	0|0	0|0	0|0	0|0	1|1	1|1	0|0	0|0	0|0	0|0	0|0	0|0	0|0	0|0	0|0	0|0	0|0	0|0	0|0	0|0	0|0	0|0	0|0	1|1	1|1	0|0	0|0	0|0	0|0	0|0	1|1	0|0	0|0	0|0	1|1	0|0	1|1	0|0	1|1	0|0	0|0	1|1	0|0	0|0	0|0	1|1	1|1	0|0	1|1	0|0	0|0	0|0	1|1	1|1	0|0	1|1	0|0	1|1	1|1	1|1	0|0	1|1	0|0	0|0	1|1	0|0	0|0	1|1	0|0	0|0	0|0	0|0	0|0	0|0	0|0	0|0	0|0	0|0	1|1	1|1	0|0	1|1	0|0	0|0	0|0	0|0	0|0	0|0	1|1	0|0	0|0	0|0	1|1	0|0	1|1	0|0
1A	27498522	1A_27498522	T	A	.	PASS	.	GT	0|0	0|0	0|0	0|0	0|0	0|0	0|0	0|0	0|0	0|0	0|0	0|0	1|1	0|0	0|0	0|0	0|0	0|0	0|0	0|0	1|1	0|0	0|0	0|0	0|0	0|0	0|0	0|0	0|0	1|1	0|0	0|0	1|1	1|1	0|0	0|0	1|1	0|0	1|1	0|0	0|0	0|0	0|0	0|0	0|0	0|0	0|0	0|0	0|0	0|0	0|1	0|0	0|0	0|0	0|0	0|0	0|0	0|0	0|0	0|0	0|0	0|0	0|0	1|1	0|0	0|0	0|0	1|1	1|1	0|0	0|0	0|0	0|0	0|0	0|0	0|0	0|0	0|0	0|0	0|0	0|0	0|0	0|0	1|1	0|0	0|0	0|0	0|0	1|1	0|0	0|0	0|0	0|0	0|0	0|0	0|0	1|1	0|0	0|0	0|0	0|0	1|1	0|0	0|0	0|0	1|1	1|1	0|0	0|0	1|1	0|0	1|1	0|0	0|0	0|0	0|0	1|1	0|0	0|0	0|0	0|0	1|1	1|1	0|0	1|1	1|1	1|1	0|0	0|0	0|0	0|0	0|0	0|0	1|1	0|0	0|0	0|0	0|0	0|0	0|0	0|0	0|0	0|0	0|0	0|0	0|0	0|0	0|0	0|0	0|0	0|0	1|1	0|0	0|0	0|0	0|0	0|0	0|0	0|0	0|0	0|0	0|0	0|0	0|0	0|0	0|0	0|0	1|1	0|0	0|0	1|1	1|1	1|1	1|1	1|1	0|0	1|1	0|0	0|0	0|0	0|0	0|0	0|0	1|1	0|0	0|0	0|0	0|0	0|0	1|1	0|0	0|0	0|0	1|1	0|0	0|0	1|1	0|0	0|0	1|1	1|1	0|0	1|1	0|0	1|1	1|1	0|0	0|0	0|0	1|1	0|0	1|1	0|0	0|0	0|0	0|0	0|0	0|0	0|0	0|0	0|0	0|0	0|0	0|0	0|0	0|0	1|1	1|1	0|0	1|1	0|0	0|0	0|0	0|0	0|0	1|1	1|1	0|0	0|0	0|0	0|0	0|0	0|0	0|0	0|0	0|0	0|0	0|0	0|0	0|0	0|0	0|0	0|0	0|0	1|1	1|1	0|0	0|0	0|0	0|0	0|0	1|1	0|0	0|0	0|0	1|1	0|0	1|1	0|0	1|1	0|0	0|0	1|1	0|0	0|0	0|0	1|1	1|1	0|0	1|1	0|0	0|0	0|0	1|1	1|1	0|0	1|1	0|0	1|1	1|1	1|1	0|0	1|1	0|0	0|0	1|1	0|0	0|0	1|1	0|0	0|0	0|0	0|0	0|0	0|0	0|0	0|0	0|0	0|0	1|1	1|1	0|0	1|1	0|0	0|0	0|0	0|0	0|0	0|0	1|1	0|0	0|0	0|0	1|1	0|0	1|1	0|0
1A	27498596	1A_27498596	T	C	.	PASS	.	GT	0|0	0|0	0|0	0|0	0|0	0|0	0|0	0|0	0|0	0|0	0|0	0|0	1|1	0|0	0|0	0|0	0|0	0|0	0|0	0|0	1|1	0|0	0|0	0|0	0|0	0|0	0|0	0|0	0|0	1|1	0|0	0|0	1|1	1|1	0|0	0|0	1|1	0|0	1|1	0|0	0|0	0|0	0|0	0|0	0|0	0|0	0|0	0|0	0|0	0|0	0|1	0|0	0|0	0|0	0|0	0|0	0|0	0|0	0|0	0|0	0|0	0|0	0|0	1|1	0|0	0|0	0|0	1|1	1|1	0|0	0|0	0|0	0|0	0|0	0|0	0|0	0|0	0|0	0|0	0|0	0|0	0|0	0|0	1|1	0|0	0|0	0|0	0|0	1|1	0|0	0|0	0|0	0|0	0|0	0|0	0|0	1|1	0|0	0|0	0|0	0|0	1|1	0|0	0|0	0|0	1|1	1|1	0|0	0|0	1|1	0|0	1|1	0|0	0|0	0|0	0|0	1|1	0|0	0|0	0|0	0|0	1|1	1|1	0|0	1|1	1|1	1|1	0|0	0|0	0|0	0|0	0|0	0|0	1|1	0|0	0|0	0|0	0|0	0|0	0|0	0|0	0|0	0|0	0|0	0|0	0|0	0|0	0|0	0|0	0|0	0|0	1|1	0|0	0|0	0|0	0|0	0|0	0|0	0|0	0|0	0|0	0|0	0|0	0|0	0|0	0|0	0|0	1|1	0|0	0|0	1|1	1|1	1|1	1|1	1|1	0|0	1|1	0|0	0|0	0|0	0|0	0|0	0|0	1|1	0|0	0|0	0|0	0|0	0|0	1|1	0|0	0|0	0|0	1|1	0|0	0|0	1|1	0|0	0|0	1|1	1|1	0|0	1|1	0|0	1|1	1|1	0|0	0|0	0|0	1|1	0|0	1|1	0|0	0|0	0|0	0|0	0|0	0|0	0|0	0|0	0|0	0|0	0|0	0|0	0|0	0|0	1|1	1|1	0|0	1|1	0|0	0|0	0|0	0|0	0|0	1|1	1|1	0|0	0|0	0|0	0|0	0|0	0|0	0|0	0|0	0|0	0|0	0|0	0|0	0|0	0|0	0|0	0|0	0|0	1|1	1|1	0|0	0|0	0|0	0|0	0|0	1|1	0|0	0|0	0|0	1|1	0|0	1|1	0|0	1|1	0|0	0|0	1|1	0|0	0|0	0|0	1|1	1|1	0|0	1|1	0|0	0|0	0|0	1|1	1|1	0|0	1|1	0|0	1|1	1|1	1|1	0|0	1|1	0|0	0|0	1|1	0|0	0|0	1|1	0|0	0|0	0|0	0|0	0|0	0|0	0|0	0|0	0|0	0|0	1|1	1|1	0|0	1|1	0|0	0|0	0|0	0|0	0|0	0|0	1|1	0|0	0|0	0|0	1|1	0|0	1|1	0|0
1A	27498632	1A_27498632	C	G	.	PASS	.	GT	0|0	0|0	0|0	0|0	0|0	0|0	0|0	0|0	0|0	0|0	0|0	0|0	1|1	0|0	0|0	0|0	0|0	0|0	0|0	0|0	1|1	0|0	0|0	0|0	0|0	0|0	0|0	0|0	0|0	1|1	0|0	0|0	1|1	1|1	0|0	0|0	1|1	0|0	1|1	0|0	0|0	0|0	0|0	0|0	0|0	0|0	0|0	0|0	0|0	0|0	0|1	0|0	0|0	0|0	0|0	0|0	0|0	0|0	0|0	0|0	0|0	0|0	0|0	1|1	0|0	0|0	0|0	1|1	1|1	0|0	0|0	0|0	0|0	0|0	0|0	0|0	0|0	0|0	0|0	0|0	0|0	0|0	0|0	1|1	0|0	0|0	0|0	0|0	1|1	0|0	0|0	0|0	0|0	0|0	0|0	0|0	1|1	0|0	0|0	0|0	0|0	1|1	0|0	0|0	0|0	1|1	1|1	0|0	0|0	1|1	0|0	1|1	0|0	0|0	0|0	0|0	1|1	0|0	0|0	0|0	0|0	1|1	1|1	0|0	1|1	1|1	1|1	0|0	0|0	0|0	0|0	0|0	0|0	1|1	0|0	0|0	0|0	0|0	0|0	0|0	0|0	0|0	0|0	0|0	0|0	0|0	0|0	0|0	0|0	0|0	0|0	1|1	0|0	0|0	0|0	0|0	0|0	0|0	0|0	0|0	0|0	0|0	0|0	0|0	0|0	0|0	0|0	1|1	0|0	0|0	1|1	1|1	1|1	1|1	1|1	0|0	1|1	0|0	0|0	0|0	0|0	0|0	0|0	1|1	0|0	0|0	0|0	0|0	0|0	1|1	0|0	0|0	0|0	1|1	0|0	0|0	1|1	0|0	0|0	1|1	1|1	0|0	1|1	0|0	1|1	1|1	0|0	0|0	0|0	1|1	0|0	1|1	0|0	0|0	0|0	0|0	0|0	0|0	0|0	0|0	0|0	0|0	0|0	0|0	0|0	0|0	1|1	1|1	0|0	1|1	0|0	0|0	0|0	0|0	0|0	1|1	1|1	0|0	0|0	0|0	0|0	0|0	0|0	0|0	0|0	0|0	0|0	0|0	0|0	0|0	0|0	0|0	0|0	0|0	1|1	1|1	0|0	0|0	0|0	0|0	0|0	1|1	0|0	0|0	0|0	1|1	0|0	1|1	0|0	1|1	0|0	0|0	1|1	0|0	0|0	0|0	1|1	1|1	0|0	1|1	0|0	0|0	0|0	1|1	1|1	0|0	1|1	0|0	1|1	1|1	1|1	0|0	1|1	0|0	0|0	1|1	0|0	0|0	1|1	0|0	0|0	0|0	0|0	0|0	0|0	0|0	0|0	0|0	0|0	1|1	1|1	0|0	1|1	0|0	0|0	0|0	0|0	0|0	0|0	1|1	0|0	0|0	0|0	1|1	0|0	1|1	0|0
1A	27498634	1A_27498634	C	T	.	PASS	.	GT	0|0	0|0	0|0	0|0	0|0	0|0	0|0	0|0	0|0	0|0	0|0	0|0	1|1	0|0	0|0	0|0	0|0	0|0	0|0	0|0	1|1	0|0	0|0	0|0	0|0	0|0	0|0	0|0	0|0	1|1	0|0	0|0	1|1	1|1	0|0	0|0	1|1	0|0	1|1	0|0	0|0	0|0	0|0	0|0	0|0	0|0	0|0	0|0	0|0	0|0	0|0	0|0	0|0	0|0	0|0	0|0	0|0	0|0	0|0	0|0	0|0	0|0	0|0	1|1	0|0	0|0	0|0	1|1	1|1	0|0	0|0	0|0	0|0	0|0	0|0	0|0	0|0	0|0	0|0	0|0	0|0	0|0	0|0	1|1	0|0	0|0	0|0	0|0	1|1	0|0	0|0	0|0	0|0	0|0	0|0	0|0	1|1	0|0	0|0	0|0	0|0	1|1	0|0	0|0	0|0	1|1	1|1	0|0	0|0	1|1	0|0	1|1	0|0	0|0	0|0	0|0	1|1	0|0	0|0	0|0	0|0	1|1	1|1	0|0	1|1	1|1	1|1	0|0	0|0	0|0	0|0	0|0	0|0	1|1	0|0	0|0	0|0	0|0	0|0	0|0	0|0	0|0	0|0	0|0	0|0	0|0	0|0	0|0	0|0	0|0	0|0	1|1	0|0	0|0	0|0	0|0	0|0	0|0	0|0	0|0	0|0	0|0	0|0	0|0	0|0	0|0	0|0	1|1	0|0	0|0	1|1	1|1	1|1	1|1	1|1	0|0	1|1	0|0	0|0	0|0	0|0	0|0	0|0	1|1	0|0	0|0	0|0	0|0	0|0	1|1	0|0	0|0	0|0	1|1	0|0	0|0	1|1	0|0	0|0	1|1	1|1	0|0	1|1	0|0	1|1	1|1	0|0	0|0	0|0	1|1	0|0	1|1	0|0	0|0	0|0	0|0	0|0	0|0	0|0	0|0	0|0	0|0	0|0	0|0	0|0	0|0	1|1	1|1	0|0	1|1	0|0	0|0	0|0	0|0	0|0	1|1	1|1	0|0	0|0	0|0	0|0	0|0	0|0	0|0	0|0	0|0	0|0	0|0	0|0	0|0	0|0	0|0	0|0	0|0	1|1	1|1	0|0	0|0	0|0	0|0	0|0	1|1	0|0	0|0	0|0	1|1	0|0	1|1	0|0	1|1	0|0	0|0	1|1	0|0	0|0	0|0	1|1	1|1	0|0	1|1	0|0	0|0	0|0	1|1	1|1	0|0	1|1	0|0	1|1	1|1	1|1	0|0	1|1	0|0	0|0	1|1	0|0	0|0	1|1	0|0	0|0	0|0	0|0	0|0	0|0	0|0	0|0	0|0	0|0	1|1	1|1	0|0	1|1	0|0	0|0	0|0	0|0	0|0	0|0	1|1	0|0	0|0	0|0	1|1	0|0	1|1	0|0
1A	27498679	1A_27498679	G	A	.	PASS	.	GT	0|0	0|0	0|0	0|0	0|0	0|0	0|0	0|0	0|0	0|0	0|0	0|0	1|1	0|0	0|0	0|0	0|0	0|0	0|0	0|0	1|1	0|0	0|0	0|0	0|0	0|0	0|0	0|0	0|0	1|1	0|0	0|0	1|1	1|1	0|0	0|0	1|1	0|0	1|1	0|0	0|0	0|0	0|0	0|0	0|0	0|0	0|0	0|0	0|0	0|0	0|1	0|0	0|0	0|0	0|0	0|0	0|0	0|0	0|0	0|0	0|0	0|0	0|0	1|1	0|0	0|0	0|0	1|1	1|1	0|0	0|0	0|0	0|0	0|0	0|0	0|0	0|0	0|0	0|0	0|0	0|0	0|0	0|0	1|1	0|0	0|0	0|0	0|0	1|1	0|0	0|0	0|0	0|0	0|0	0|0	0|0	1|1	0|0	0|0	0|0	0|0	1|1	0|0	0|0	0|0	1|1	1|1	0|0	0|0	1|1	0|0	1|1	0|0	0|0	0|0	0|0	1|1	0|0	0|0	0|0	0|0	1|1	1|1	0|0	1|1	1|1	1|1	0|0	0|0	0|0	0|0	0|0	0|0	1|1	0|0	0|0	0|0	0|0	0|0	0|0	0|0	0|0	0|0	0|0	0|0	0|0	0|0	0|0	0|0	0|0	0|0	1|1	0|0	0|0	0|0	0|0	0|0	0|0	0|0	0|0	0|0	0|0	0|0	0|0	0|0	0|0	0|0	1|1	0|0	0|0	1|1	1|1	1|1	1|1	1|1	0|0	1|1	0|0	0|0	0|0	0|0	0|0	0|0	1|1	0|0	0|0	0|0	0|0	0|0	1|1	0|0	0|0	0|0	1|1	0|0	0|0	1|1	0|0	0|0	1|1	1|1	0|0	1|1	0|0	1|1	1|1	0|0	0|0	0|0	1|1	0|0	1|1	0|0	0|0	0|0	0|0	0|0	0|0	0|0	0|0	0|0	0|0	0|0	0|0	0|0	0|0	1|1	1|1	0|0	1|1	0|0	0|0	0|0	0|0	0|0	1|1	1|1	0|0	0|0	0|0	0|0	0|0	0|0	0|0	0|0	0|0	0|0	0|0	0|0	0|0	0|0	0|0	0|0	0|0	1|1	1|1	0|0	0|0	0|0	0|0	0|0	1|1	0|0	0|0	0|0	1|1	0|0	1|1	0|0	1|1	0|0	0|0	1|1	0|0	0|0	0|0	1|1	1|1	0|0	1|1	0|0	0|0	0|0	1|1	1|1	0|0	1|1	0|0	1|1	1|1	1|1	0|0	1|1	0|0	0|0	1|1	0|0	0|0	1|1	0|0	0|0	0|0	0|0	0|0	0|0	0|0	0|0	0|0	0|0	1|1	1|1	0|0	1|1	0|0	0|0	0|0	0|0	0|0	0|0	1|1	0|0	0|0	0|0	1|1	0|0	1|1	0|0
1A	27595431	1A_27595431	C	G	.	PASS	.	GT	0|0	0|0	0|0	0|0	0|0	0|0	0|0	0|0	0|0	0|0	0|0	0|0	1|1	0|0	0|0	0|0	0|0	0|0	0|0	0|0	1|1	0|0	0|0	0|0	0|0	0|0	0|0	0|0	0|0	1|1	0|0	0|0	1|1	1|1	0|0	0|0	1|1	0|0	1|1	0|0	0|0	0|0	0|0	0|0	0|0	0|0	0|0	0|0	0|0	0|0	0|0	0|0	0|0	0|0	0|0	0|0	0|0	0|0	0|0	0|0	0|0	0|0	0|0	1|1	0|0	0|0	0|0	1|1	1|1	0|0	0|0	0|0	0|0	0|0	0|0	0|0	0|0	0|0	0|0	0|0	0|0	0|0	0|0	1|1	0|0	0|0	0|0	0|0	1|1	0|0	0|0	0|0	0|0	0|0	0|0	0|0	1|1	0|0	0|0	0|0	0|0	1|1	0|0	0|0	0|0	1|1	1|1	0|0	0|0	1|1	0|0	1|1	0|0	0|0	0|0	0|0	1|1	0|0	0|0	0|0	0|0	1|1	1|1	0|0	1|1	1|1	1|1	0|0	0|0	0|0	0|0	0|0	0|0	1|1	0|0	0|0	0|0	0|0	0|0	0|0	0|0	0|0	0|0	0|0	0|0	0|0	0|0	0|0	0|0	0|0	0|0	1|1	0|0	0|0	0|0	0|0	0|0	0|0	0|0	0|0	0|0	0|0	0|0	0|0	0|0	0|0	0|0	1|1	0|0	0|0	1|1	1|1	1|1	1|1	1|1	0|0	1|1	0|0	0|0	0|0	0|0	0|0	0|0	1|1	0|0	0|0	0|0	0|0	0|0	1|1	0|0	0|0	0|0	1|1	0|0	0|0	1|1	0|0	0|0	1|1	1|1	0|0	1|1	0|0	1|1	1|1	0|0	0|0	0|0	1|1	0|0	1|1	0|0	0|0	0|0	0|0	0|0	0|0	0|0	0|0	0|0	0|0	0|0	0|0	0|0	0|0	1|1	1|1	0|0	1|1	0|0	0|0	0|0	0|0	0|0	0|0	1|1	0|0	0|0	0|0	0|0	0|0	0|0	0|0	0|0	0|0	0|0	0|0	0|0	0|0	0|0	0|0	0|0	0|0	1|1	1|1	0|0	0|0	0|0	0|0	0|0	1|1	0|0	0|0	0|0	1|1	0|0	1|1	0|0	1|1	0|0	0|0	1|1	0|0	0|0	0|0	1|1	1|1	0|0	1|1	0|0	0|0	0|0	1|1	1|1	0|0	1|1	0|0	1|1	1|1	1|1	0|0	1|1	0|0	0|0	1|1	0|0	0|0	1|1	0|0	0|0	0|0	0|0	0|0	0|0	0|0	0|0	0|0	0|0	1|1	1|1	0|0	1|1	0|0	0|0	0|0	0|0	0|0	0|0	1|1	0|0	0|0	0|0	1|1	0|0	1|1	0|0
1A	28238703	1A_28238703	A	G	.	PASS	.	GT	0|0	0|0	0|0	0|0	0|0	0|0	0|0	0|0	0|0	0|0	0|0	0|0	0|0	0|0	0|0	0|0	0|0	0|0	0|0	0|0	1|1	0|0	0|0	0|0	0|0	0|0	0|0	0|0	0|0	1|1	0|0	0|0	0|0	1|1	0|0	0|0	1|1	0|0	1|1	0|0	0|0	0|0	0|0	0|0	0|0	0|0	0|0	0|0	0|0	0|0	0|0	0|0	1|1	0|0	0|0	0|0	0|0	0|0	0|0	0|0	0|0	0|0	0|0	1|1	0|0	0|0	0|0	0|0	0|0	0|0	0|0	0|0	0|0	0|0	0|0	0|0	0|0	0|0	0|0	0|0	0|0	0|0	0|0	1|1	0|0	0|0	0|0	0|0	0|0	0|0	0|0	0|0	0|0	0|0	0|0	0|0	0|0	1|1	0|0	0|0	0|0	1|1	0|0	0|0	0|0	0|0	1|1	0|0	0|0	0|0	0|0	0|0	0|0	0|0	0|0	0|0	1|1	0|0	0|0	0|0	0|0	0|0	1|1	0|0	1|1	1|1	1|1	0|0	0|0	1|1	0|0	0|0	0|0	1|1	0|0	0|0	0|0	0|0	0|0	0|0	0|0	0|0	0|0	0|0	0|0	0|0	0|0	0|0	0|0	0|0	0|0	1|1	0|0	0|0	0|0	0|0	0|0	0|0	0|0	0|0	0|0	0|0	0|0	0|0	0|0	0|0	0|0	1|1	0|0	1|1	1|1	1|1	0|0	1|1	1|1	0|0	1|1	0|0	1|1	0|0	0|0	0|0	0|0	0|0	0|0	0|0	0|0	0|0	0|0	1|1	0|0	0|0	0|0	1|1	0|0	0|0	1|1	0|0	0|0	1|1	1|1	0|0	1|1	0|0	0|0	1|1	0|0	0|0	0|0	1|1	1|0	1|1	0|0	0|0	0|0	0|0	0|0	0|0	0|0	0|0	0|0	0|0	0|0	0|0	0|0	0|0	0|0	1|1	0|0	1|1	0|0	0|0	0|0	0|0	0|0	1|1	1|1	0|0	0|0	0|0	0|0	0|0	0|0	0|0	0|0	0|0	0|0	0|0	0|0	0|0	0|0	0|0	0|0	0|0	1|1	1|1	0|0	0|0	0|0	0|0	0|0	0|0	0|0	1|1	0|0	1|1	0|0	1|1	0|0	1|1	0|0	0|0	1|1	0|0	0|0	0|0	1|1	1|1	0|0	1|1	0|0	0|0	0|0	1|1	0|0	0|0	1|1	0|0	1|1	1|1	1|1	0|0	0|0	0|0	1|1	0|0	0|0	1|1	0|0	0|0	0|0	0|0	0|0	0|0	0|0	0|0	0|0	0|0	1|1	0|0	0|0	0|0	1|1	0|0	0|0	1|1	0|0	0|0	0|0	1|1	0|0	0|0	0|0	0|0	0|0	0|0	0|0
1A	28238805	1A_28238805	C	G	.	PASS	.	GT	0|0	0|0	0|0	0|0	0|0	0|0	0|0	0|0	0|0	0|0	0|0	0|0	0|0	0|0	0|0	0|0	0|0	0|0	0|0	0|0	1|1	0|0	0|0	0|0	0|0	0|0	0|0	0|0	0|0	1|1	0|0	0|0	0|0	1|1	0|0	0|0	1|1	0|0	1|1	0|0	0|0	0|0	0|0	0|0	0|0	0|0	0|0	0|0	0|0	0|0	0|0	0|0	1|1	0|0	0|0	0|0	0|0	0|0	0|0	0|0	0|0	0|0	0|0	1|1	0|0	0|0	0|0	0|0	0|0	0|0	0|0	0|0	0|0	0|0	0|0	0|0	0|0	0|0	0|0	0|0	0|0	0|0	0|0	1|1	0|0	0|0	0|0	0|0	0|0	0|0	0|0	0|0	0|0	0|0	0|0	0|0	0|0	1|1	0|0	0|0	0|0	1|1	0|0	0|0	0|0	0|0	1|1	0|0	0|0	0|0	0|0	0|0	0|0	0|0	0|0	0|0	1|1	0|0	0|0	0|0	0|0	0|0	1|1	0|0	1|1	1|1	1|1	0|0	0|0	0|0	0|0	0|0	0|0	1|1	0|0	0|0	0|0	0|0	0|0	0|0	0|0	0|0	0|0	0|0	0|0	0|0	0|0	0|0	0|0	0|0	0|0	1|1	0|0	0|0	0|0	0|0	0|0	0|0	0|0	0|0	0|0	0|0	0|0	0|0	0|0	0|0	0|0	1|1	0|0	1|1	1|1	1|1	0|0	1|1	1|1	0|0	1|1	0|0	1|1	0|0	0|0	0|0	0|0	0|0	0|0	0|0	0|0	0|0	0|0	1|1	0|0	0|0	0|0	1|1	0|0	0|0	1|1	0|0	0|0	1|1	1|1	0|0	1|1	0|0	0|0	1|1	0|0	0|0	0|0	1|1	1|0	1|1	0|0	0|0	0|0	0|0	0|0	0|0	0|0	0|0	0|0	0|0	0|0	0|0	0|0	0|0	0|0	1|1	0|0	1|1	0|0	0|0	0|0	0|0	0|0	0|0	1|1	0|0	0|0	0|0	0|0	0|0	0|0	0|0	0|0	0|0	0|0	0|0	0|0	0|0	0|0	0|0	0|0	0|0	1|1	1|1	0|0	0|0	0|0	0|0	0|0	0|0	0|0	0|0	0|0	1|1	0|0	1|1	0|0	1|1	0|0	0|0	1|1	0|0	0|0	0|0	1|1	1|1	0|0	1|1	0|0	0|0	0|0	1|1	0|0	0|0	1|1	0|0	1|1	1|1	1|1	0|0	0|0	0|0	1|1	0|0	0|0	1|1	0|0	0|0	0|0	0|0	0|0	0|0	0|0	0|0	0|0	0|0	1|1	0|0	0|0	0|0	1|1	0|0	0|0	0|0	0|0	0|0	0|0	1|1	0|0	0|0	0|0	0|0	0|0	0|0	0|0
1A	28238838	1A_28238838	A	G	.	PASS	.	GT	0|0	0|0	0|0	0|0	0|0	0|0	0|0	0|0	0|0	0|0	0|0	0|0	0|0	0|0	0|0	0|0	0|0	0|0	0|0	0|0	1|1	0|0	0|0	0|0	0|0	0|0	0|0	0|0	0|0	1|1	0|0	0|0	0|0	1|1	0|0	0|0	1|1	0|0	1|1	0|0	0|0	0|0	0|0	0|0	0|0	0|0	0|0	0|0	0|0	0|0	0|0	0|0	1|1	0|0	0|0	0|0	0|0	0|0	0|0	0|0	0|0	0|0	0|0	1|1	0|0	0|0	0|0	0|0	0|0	0|0	0|0	0|0	0|0	0|0	0|0	0|0	0|0	0|0	0|0	0|0	0|0	0|0	0|0	1|1	0|0	0|0	0|0	0|0	0|0	0|0	0|0	0|0	0|0	0|0	0|0	0|0	0|0	1|1	0|0	0|0	0|0	1|1	0|0	0|0	0|0	0|0	1|1	0|0	0|0	0|0	0|0	0|0	0|0	0|0	0|0	0|0	1|1	0|0	0|0	0|0	0|0	0|0	1|1	0|0	1|1	1|1	1|1	0|0	0|0	0|0	0|0	0|0	0|0	1|1	0|0	0|0	0|0	0|0	0|0	0|0	0|0	0|0	0|0	0|0	0|0	0|0	0|0	0|0	0|0	0|0	0|0	1|1	0|0	0|0	0|0	0|0	0|0	0|0	0|0	0|0	0|0	0|0	0|0	0|0	0|0	0|0	0|0	1|1	0|0	1|1	1|1	1|1	0|0	1|1	1|1	0|0	1|1	0|0	1|1	0|0	0|0	0|0	0|0	0|0	0|0	0|0	0|0	0|0	0|0	1|1	0|0	0|0	0|0	1|1	0|0	0|0	1|1	0|0	0|0	1|1	1|1	0|0	1|1	0|0	0|0	1|1	0|0	0|0	0|0	1|1	1|0	1|1	0|0	0|0	0|0	0|0	0|0	0|0	0|0	0|0	0|0	0|0	0|0	0|0	0|0	0|0	0|0	1|1	0|0	1|1	0|0	0|0	0|0	0|0	0|0	0|0	1|1	0|0	0|0	0|0	0|0	0|0	0|0	0|0	0|0	0|0	0|0	0|0	0|0	0|0	0|0	0|0	0|0	0|0	1|1	1|1	0|0	0|0	0|0	0|0	0|0	0|0	0|0	0|0	0|0	1|1	0|0	1|1	0|0	1|1	0|0	0|0	1|1	0|0	0|0	0|0	1|1	1|1	0|0	1|1	0|0	0|0	0|0	1|1	0|0	0|0	1|1	0|0	1|1	1|1	1|1	0|0	0|0	0|0	1|1	0|0	0|0	1|1	0|0	0|0	0|0	0|0	0|0	0|0	0|0	0|0	0|0	0|0	1|1	0|0	0|0	0|0	1|1	0|0	0|0	0|0	0|0	0|0	0|0	1|1	0|0	0|0	0|0	0|0	0|0	0|0	0|0
1A	28368117	1A_28368117	A	C	.	PASS	.	GT	0|0	0|0	0|0	0|0	0|0	0|0	0|0	0|0	0|0	0|0	0|0	0|0	0|0	0|0	0|0	0|0	0|0	0|0	0|0	0|0	1|1	0|0	0|0	0|0	0|0	0|0	0|0	0|0	0|0	1|1	0|0	0|0	0|0	1|1	0|0	0|0	1|1	0|0	1|1	0|0	0|0	0|0	0|0	0|0	0|0	0|0	0|0	0|0	0|0	0|0	0|0	0|0	1|1	0|0	0|0	0|0	0|0	0|0	0|0	0|0	0|0	0|0	0|0	1|1	0|0	0|0	0|0	0|0	0|0	0|0	0|0	0|0	0|0	0|0	0|0	0|0	0|0	0|0	0|0	0|0	0|0	0|0	0|0	1|1	0|0	0|0	0|0	0|0	0|0	0|0	0|0	0|0	0|0	0|0	0|0	0|0	0|0	1|1	0|0	0|0	0|0	1|1	0|0	0|0	0|0	0|0	1|1	0|0	0|0	0|0	0|0	0|0	0|0	0|0	0|0	0|0	1|1	0|0	0|0	0|0	0|0	0|0	1|1	0|0	1|1	1|1	1|1	0|0	0|0	1|1	0|0	0|0	0|0	1|1	0|0	0|0	0|0	0|0	0|0	0|0	0|0	0|0	0|0	0|0	0|0	0|0	0|0	0|0	0|0	0|0	0|0	1|1	0|0	0|0	0|0	0|0	0|0	0|0	0|0	0|0	0|0	0|0	0|0	0|0	0|0	0|0	0|0	1|1	0|0	1|1	1|1	1|1	0|0	1|1	1|1	0|0	1|1	0|0	1|1	0|0	0|0	0|0	0|0	0|0	0|0	0|0	0|0	0|0	0|0	1|1	0|0	0|0	0|0	1|1	0|0	0|0	1|1	0|0	0|0	1|1	1|1	0|0	1|1	0|0	0|0	1|1	0|0	0|0	0|0	1|1	1|0	1|1	0|0	0|0	0|0	0|0	0|0	0|0	0|0	0|0	0|0	0|0	0|0	0|0	0|0	0|0	0|0	1|1	0|0	1|1	0|0	0|0	0|0	0|0	0|0	0|0	1|1	0|0	0|0	0|0	0|0	0|0	0|0	0|0	0|0	0|0	0|0	0|0	0|0	0|0	0|0	0|0	0|0	0|0	1|1	1|1	0|0	0|0	0|0	0|0	0|0	0|0	0|0	1|1	0|0	1|1	0|0	1|1	0|0	1|1	0|0	0|0	1|1	0|0	0|0	0|0	1|1	1|1	0|0	1|1	0|0	0|0	0|0	1|1	0|0	0|0	1|1	0|0	1|1	1|1	1|1	0|0	0|0	0|0	1|1	0|0	0|0	1|1	0|0	0|0	0|0	0|0	0|0	0|0	0|0	0|0	0|0	0|0	1|1	0|0	0|0	0|0	1|1	0|0	0|0	1|1	0|0	0|0	0|0	1|1	0|0	0|0	0|0	0|0	0|0	0|0	0|0
1A	28722125	1A_28722125	C	A	.	PASS	.	GT	0|0	1|1	1|1	0|0	1|1	0|0	1|1	1|1	1|1	1|1	0|0	1|1	0|0	1|1	0|0	1|1	1|1	0|0	0|0	0|0	0|0	0|0	0|0	1|1	0|0	0|0	1|1	1|1	1|1	0|0	0|0	0|0	0|0	0|0	0|0	1|1	0|0	0|0	0|0	1|1	1|1	0|0	1|1	0|0	0|0	1|1	1|1	1|1	1|1	0|0	0|0	1|1	0|0	1|1	0|0	1|1	0|0	0|0	1|1	1|1	1|1	1|1	1|1	0|0	0|0	1|0	0|0	0|0	0|0	1|1	0|0	0|0	1|1	0|0	1|1	1|1	0|0	1|1	0|0	0|0	1|1	1|1	1|1	0|0	0|0	0|0	1|1	1|1	0|0	0|0	0|0	0|0	0|0	1|1	1|1	1|1	0|0	0|0	1|1	1|1	1|1	0|0	1|1	0|0	0|0	0|0	0|0	1|1	0|0	0|0	1|1	0|0	1|1	1|1	1|1	1|1	0|0	1|1	1|1	1|1	0|0	0|0	0|0	1|1	0|0	0|0	0|0	1|1	0|0	0|0	0|0	0|0	0|0	0|0	1|1	1|1	1|1	1|1	0|0	0|0	1|1	1|1	1|1	1|1	0|0	0|0	1|1	0|0	1|1	0|0	1|1	0|0	0|0	0|0	0|0	0|0	1|1	0|0	0|0	0|0	0|0	1|1	1|1	0|0	0|1	0|0	1|1	0|0	0|0	0|0	0|0	0|0	0|0	0|0	0|0	1|1	0|0	1|1	0|0	0|0	0|0	1|1	0|0	0|0	0|0	0|0	0|0	0|0	0|0	0|0	0|0	0|0	0|0	0|0	0|0	0|0	0|0	0|0	1|1	0|0	0|0	1|1	0|0	0|0	0|0	0|0	0|0	0|0	0|0	0|0	0|0	0|0	0|0	0|0	0|0	0|0	1|1	1|1	0|0	1|1	0|0	1|1	0|0	0|0	0|0	0|0	0|0	0|0	0|0	0|0	1|1	1|1	0|0	1|1	1|1	0|0	0|0	1|1	0|0	0|0	1|1	1|1	1|1	0|0	0|0	1|1	1|1	0|0	1|1	1|1	0|0	1|1	1|1	0|0	0|0	0|0	0|0	0|0	0|0	0|0	0|0	0|0	1|1	0|0	0|0	0|0	0|0	0|0	1|1	0|0	0|0	0|0	0|0	0|0	1|1	1|1	0|0	0|0	1|1	0|0	1|1	1|1	1|1	0|0	0|0	1|1	0|0	0|0	0|0	0|0	0|0	0|0	0|0	1|1	0|0	0|0	1|0	0|0	0|0	0|0	0|0	0|0	0|0	0|0	1|1	1|1	0|0	0|0	0|0	0|0	0|0	0|0	0|0	0|0	0|0	0|0	1|1	1|1	0|0	0|0	1|1	1|1	0|0	0|0	1|1	0|0	1|1
1A	28761825	1A_28761825	A	G	.	PASS	.	GT	0|0	0|0	0|0	0|0	0|0	0|0	0|0	0|0	0|0	0|0	0|0	0|0	0|0	0|0	0|0	0|0	0|0	0|0	0|0	0|0	1|1	0|0	0|0	0|0	0|0	0|0	0|0	0|0	0|0	1|1	0|0	0|0	0|0	1|1	0|0	0|0	1|1	0|0	1|1	0|0	0|0	0|0	0|0	0|0	0|0	0|0	0|0	0|0	0|0	0|0	0|0	0|0	1|1	0|0	0|0	0|0	0|0	0|0	0|0	0|0	0|0	0|0	0|0	1|1	0|0	0|0	0|0	0|0	0|0	0|0	0|0	0|0	0|0	0|0	0|0	0|0	0|0	0|0	0|0	0|0	0|0	0|0	0|0	1|1	0|0	0|0	0|0	0|0	0|0	0|0	0|0	0|0	0|0	0|0	0|0	0|0	0|0	1|1	0|0	0|0	0|0	1|1	0|0	0|0	0|0	0|0	1|1	0|0	0|0	0|0	0|0	0|0	0|0	0|0	0|0	0|0	1|1	0|0	0|0	0|0	0|0	0|0	1|1	0|0	1|1	1|1	1|1	0|0	0|0	1|1	0|0	0|0	0|0	1|1	0|0	0|0	0|0	0|0	0|0	0|0	0|0	0|0	0|0	0|0	0|0	0|0	0|0	0|0	0|0	0|0	0|0	1|1	0|0	0|0	0|0	0|0	0|0	0|0	0|0	0|0	0|0	0|0	0|0	0|0	0|0	0|0	0|0	1|1	0|0	1|1	1|1	1|1	0|0	1|1	1|1	0|0	1|1	0|0	0|0	0|0	0|0	0|0	0|0	0|0	0|0	0|0	0|0	0|0	0|0	1|1	0|0	0|0	0|0	1|1	0|0	0|0	1|1	0|0	0|0	1|1	1|1	0|0	1|1	0|0	0|0	1|1	0|0	0|0	0|0	1|1	0|0	1|0	0|0	0|0	0|0	0|0	0|0	0|0	0|0	0|0	0|0	0|0	0|0	0|0	0|0	0|0	0|0	1|1	0|0	1|1	0|0	0|0	0|0	0|0	0|0	0|0	1|1	0|0	0|0	0|0	0|0	0|0	0|0	0|0	0|0	0|0	0|0	0|0	0|0	0|0	0|0	0|0	0|0	0|0	1|1	1|1	0|0	0|0	0|0	0|0	0|0	0|0	0|0	1|1	0|0	1|1	0|0	1|1	0|0	1|1	0|0	0|0	1|1	0|0	0|0	0|0	1|1	1|1	0|0	1|1	0|0	0|0	0|0	1|1	0|0	0|0	1|1	0|0	1|1	1|1	1|1	0|0	0|0	0|0	1|1	0|0	0|0	1|1	0|0	0|0	0|0	0|0	0|0	0|0	0|0	0|0	0|0	0|0	1|1	0|0	0|0	0|0	1|1	0|0	0|0	1|1	0|0	0|0	0|0	1|1	0|0	0|0	0|0	0|0	0|0	0|0	0|0
1A	29194691	1A_29194691	C	T	.	PASS	.	GT	1|1	0|0	0|0	1|1	0|0	0|0	0|0	0|0	0|0	0|0	1|1	0|0	0|0	0|0	1|1	0|0	0|0	1|1	1|1	0|0	0|0	1|1	1|1	0|0	1|1	1|1	0|0	0|0	0|0	0|0	1|1	1|1	0|0	0|0	1|1	0|0	0|0	1|1	1|1	0|0	0|0	0|0	0|0	1|1	1|1	0|0	0|0	0|0	0|0	1|1	1|1	0|0	0|0	0|0	1|1	0|0	1|1	1|1	0|0	0|0	0|0	0|0	0|0	1|1	1|1	0|0	0|0	0|0	0|0	0|0	1|1	0|0	0|0	1|1	0|0	0|0	0|0	0|0	0|0	0|0	0|0	0|0	0|0	1|1	1|1	1|1	0|0	0|0	0|0	0|0	0|0	0|0	0|0	0|0	0|0	0|0	0|0	0|0	0|0	0|0	0|0	0|0	0|0	1|1	1|1	0|0	0|0	0|0	1|1	0|0	0|0	0|0	0|0	0|0	0|0	0|0	0|0	0|0	0|0	0|0	1|1	0|0	1|1	0|0	0|0	0|0	0|0	0|0	1|1	0|0	0|0	1|1	1|1	0|0	0|0	0|0	0|0	0|0	1|1	1|1	0|0	0|0	0|0	0|0	1|1	1|1	0|0	1|1	0|0	1|1	0|0	0|0	0|0	1|1	1|1	0|0	0|0	0|0	1|1	1|1	1|1	0|0	0|0	1|1	0|0	1|1	0|0	0|0	1|1	0|0	0|0	0|0	0|0	0|0	0|0	0|0	0|0	0|0	0|0	1|1	1|1	0|0	1|1	0|0	1|1	1|1	1|1	1|1	1|1	0|0	1|1	1|1	1|1	0|0	1|1	1|1	0|0	1|1	0|0	0|0	0|0	0|0	0|0	1|1	0|0	0|0	1|1	1|1	1|1	0|0	0|1	0|0	1|1	1|1	1|1	1|1	0|0	0|0	1|1	0|0	1|1	0|0	1|1	1|1	1|1	1|1	0|0	0|0	0|0	0|0	0|0	0|0	0|0	0|0	0|0	0|0	1|1	0|0	0|0	0|0	0|0	0|0	0|0	1|1	1|1	0|0	0|0	0|0	0|0	0|0	1|1	0|0	0|0	0|0	0|0	0|0	1|1	1|1	0|0	1|1	0|0	0|0	0|0	0|0	0|0	0|0	1|1	0|0	0|0	0|0	1|1	0|0	0|0	1|1	0|0	0|0	0|0	0|0	0|0	0|0	0|0	0|0	0|0	0|0	0|0	0|0	0|0	1|1	1|1	1|1	0|0	1|1	0|0	0|0	0|0	0|0	0|0	0|0	0|0	0|0	1|1	1|1	1|1	1|1	0|0	0|0	0|0	0|0	0|0	0|0	0|0	1|1	0|0	1|1	1|1	0|0	0|0	0|0	1|1	0|0	0|0	0|0	1|1	0|0	0|0	0|0	0|0
1A	29194692	1A_29194692	G	A	.	PASS	.	GT	1|1	0|0	0|0	1|1	0|0	0|0	0|0	0|0	0|0	0|0	1|1	0|0	0|0	0|0	1|1	0|0	0|0	1|1	1|1	0|0	0|0	1|1	1|1	0|0	1|1	1|1	0|0	0|0	0|0	0|0	1|1	1|1	0|0	0|0	1|1	0|0	0|0	1|1	1|1	0|0	0|0	0|0	0|0	1|1	1|1	0|0	0|0	0|0	0|0	1|1	1|1	0|0	0|0	0|0	1|1	0|0	1|1	1|1	0|0	0|0	0|0	0|0	0|0	1|1	1|1	0|0	0|0	0|0	0|0	0|0	1|1	0|0	0|0	1|1	0|0	0|0	0|0	0|0	0|0	0|0	0|0	0|0	0|0	1|1	1|1	1|1	0|0	0|0	0|0	0|0	0|0	0|0	0|0	0|0	0|0	0|0	0|0	0|0	0|0	0|0	0|0	0|0	0|0	1|1	1|1	0|0	0|0	0|0	1|1	0|0	0|0	0|0	0|0	0|0	0|0	0|0	0|0	0|0	0|0	0|0	1|1	0|0	1|1	0|0	0|0	0|0	0|0	0|0	1|1	0|0	0|0	1|1	1|1	0|0	0|0	0|0	0|0	0|0	1|1	1|1	0|0	0|0	0|0	0|0	1|1	1|1	0|0	1|1	0|0	1|1	0|0	0|0	0|0	1|1	1|1	0|0	0|0	0|0	1|1	1|1	1|1	0|0	0|0	1|1	0|0	1|1	0|0	0|0	1|1	0|0	0|0	0|0	0|0	0|0	0|0	0|0	0|0	0|0	0|0	1|1	1|1	0|0	1|1	0|0	1|1	1|1	1|1	1|1	1|1	0|0	1|1	1|1	1|1	0|0	1|1	1|1	0|0	1|1	0|0	0|0	0|0	0|0	0|0	1|1	0|0	0|0	1|1	1|1	1|1	0|0	0|1	0|0	1|1	1|1	1|1	1|1	0|0	0|0	1|1	0|0	1|1	0|0	1|1	1|1	1|1	1|1	0|0	0|0	0|0	0|0	0|0	0|0	0|0	0|0	0|0	0|0	1|1	0|0	0|0	0|0	0|0	0|0	0|0	1|1	1|1	0|0	0|0	0|0	0|0	0|0	1|1	0|0	0|0	0|0	0|0	0|0	1|1	1|1	0|0	1|1	0|0	0|0	0|0	0|0	0|0	0|0	1|1	0|0	0|0	0|0	1|1	0|0	0|0	1|1	0|0	0|0	0|0	0|0	0|0	0|0	0|0	0|0	0|0	0|0	0|0	0|0	0|0	1|1	1|1	1|1	0|0	1|1	0|0	0|0	0|0	0|0	0|0	0|0	0|0	0|0	1|1	1|1	1|1	1|1	0|0	0|0	0|0	0|0	0|0	0|0	0|0	1|1	0|0	1|1	1|1	0|0	0|0	0|0	1|1	0|0	0|0	0|0	1|1	0|0	0|0	0|0	0|0
1A	29434004	1A_29434004	T	C	.	PASS	.	GT	1|1	0|0	0|0	1|1	0|0	0|0	0|0	0|0	0|0	0|0	1|1	1|1	0|0	0|0	1|1	0|0	1|1	1|1	1|1	0|0	1|1	1|1	1|1	0|0	1|1	1|1	0|0	0|0	0|0	0|0	1|1	1|1	0|0	0|0	1|1	0|0	0|0	1|1	1|1	0|0	0|0	0|0	0|0	1|1	1|1	0|0	0|0	0|0	0|0	1|1	1|1	0|0	0|0	0|0	1|1	0|0	1|1	1|1	0|0	0|0	0|0	0|0	0|0	1|1	1|1	0|0	0|0	0|0	0|0	0|0	1|1	0|0	0|0	1|1	0|0	0|0	0|0	0|0	0|0	0|0	0|0	0|0	0|0	1|1	1|1	1|1	0|0	0|0	0|0	0|0	0|0	0|0	0|0	0|0	0|0	0|0	0|0	0|0	0|0	0|0	0|0	0|0	0|0	1|1	1|1	0|0	1|1	0|0	1|1	0|0	0|0	0|0	0|0	0|0	0|0	0|0	0|0	0|0	0|0	0|0	1|1	0|0	1|1	0|0	0|0	0|0	0|0	0|0	1|1	1|1	0|0	1|1	1|1	0|0	0|0	0|0	0|0	0|0	1|1	1|1	0|0	0|0	0|0	0|0	1|1	0|0	0|0	1|1	0|0	1|1	0|0	0|0	0|0	1|1	1|1	0|0	0|0	0|0	1|1	1|1	1|1	0|0	0|0	1|1	0|0	1|1	0|0	0|0	1|1	1|1	0|0	0|0	0|0	0|0	0|0	0|0	0|0	0|0	1|1	1|1	1|1	0|0	1|1	0|0	1|1	1|1	1|1	1|1	1|1	0|0	0|0	1|1	1|1	0|0	1|1	1|1	0|0	1|1	0|0	0|0	0|0	0|0	0|0	1|1	0|0	0|0	1|1	1|1	1|1	0|0	1|1	1|1	1|1	1|1	1|1	1|1	0|0	0|0	1|1	0|0	1|1	0|0	1|1	1|1	1|1	1|1	0|0	0|0	0|0	0|0	0|0	0|0	0|0	0|0	0|0	0|0	1|1	0|0	0|0	0|0	0|0	0|0	0|0	1|1	1|1	0|0	0|0	0|0	0|0	0|0	1|1	0|0	0|0	0|0	0|0	0|0	1|1	1|1	0|0	1|1	0|0	0|0	0|0	1|1	0|0	0|0	1|1	1|1	0|0	0|0	1|1	0|0	0|0	1|1	0|0	0|0	0|0	0|0	0|0	1|1	0|0	0|0	0|0	0|0	0|0	0|0	0|0	1|1	1|1	1|1	0|0	1|1	0|0	0|0	0|0	0|0	0|0	0|0	0|0	0|0	1|1	1|1	0|0	1|1	0|0	0|0	0|0	0|0	0|0	0|0	0|0	1|1	0|0	1|1	1|1	1|1	0|0	0|0	1|1	0|0	0|0	0|0	1|1	0|0	0|0	0|0	0|0
1A	29874602	1A_29874602	G	A	.	PASS	.	GT	0|0	0|0	0|0	0|0	0|0	1|1	0|0	0|0	0|0	0|0	0|0	0|0	0|0	0|0	0|0	0|0	0|0	0|0	0|0	1|1	0|0	0|0	0|0	0|0	0|0	0|0	0|0	0|0	0|0	1|1	0|0	0|0	0|0	1|1	0|0	0|0	1|1	0|0	1|1	0|0	0|0	1|1	0|0	0|0	0|0	0|0	0|0	0|0	0|0	0|0	0|0	0|0	1|1	0|0	0|0	0|0	1|1	0|0	0|0	0|0	0|0	0|0	0|0	1|1	0|0	0|1	1|1	0|0	0|0	0|0	0|0	1|1	0|0	0|0	0|0	0|0	1|1	0|0	1|1	1|1	0|0	0|0	0|0	1|1	0|0	0|0	0|0	0|0	0|0	1|1	1|1	1|1	1|1	0|0	0|0	0|0	0|0	1|1	0|0	0|0	0|0	1|1	0|0	0|0	0|0	0|0	0|0	0|0	0|0	0|0	0|0	0|0	0|0	0|0	0|0	0|0	1|1	0|0	0|0	0|0	0|0	0|0	1|1	0|0	1|1	1|1	1|1	0|0	0|0	0|0	1|1	0|0	0|0	1|1	0|0	0|0	0|0	0|0	0|0	0|0	0|0	0|0	0|0	0|0	0|0	1|1	0|0	0|0	0|0	0|0	0|0	1|1	1|1	0|0	0|0	1|1	0|0	0|0	0|0	0|0	0|0	0|0	0|0	0|0	0|0	0|0	0|0	1|1	0|0	0|0	1|1	1|1	0|0	1|1	1|1	0|0	1|1	0|0	0|0	0|0	0|0	0|0	0|0	0|0	0|0	0|0	0|0	0|0	0|0	1|1	1|1	0|0	0|0	1|1	0|0	0|0	1|1	0|0	0|0	1|1	1|1	0|0	1|1	0|0	0|0	1|1	0|0	0|0	0|0	1|1	0|0	0|0	0|0	0|0	0|0	0|0	0|0	0|0	0|0	0|0	0|0	0|0	0|0	0|0	0|0	0|0	0|0	1|1	1|1	1|1	0|0	0|0	1|1	0|0	0|0	1|1	1|1	0|0	1|1	1|1	0|0	0|0	0|0	0|0	0|0	0|0	0|0	1|1	0|0	0|0	0|0	0|0	0|0	1|1	1|1	1|1	0|0	0|0	0|0	0|0	1|1	0|0	0|0	0|0	1|1	1|1	0|0	0|0	0|0	1|1	0|0	1|1	1|1	0|0	0|0	0|0	1|1	1|1	1|1	0|0	0|0	0|0	0|0	1|1	0|0	0|0	1|1	0|0	1|1	1|1	0|0	0|0	0|0	0|0	1|1	0|0	0|0	1|1	0|0	1|1	0|0	0|0	1|1	0|0	0|0	0|0	1|1	1|1	1|1	0|0	0|0	0|0	1|1	0|0	0|0	0|0	0|0	0|0	0|0	1|1	0|0	0|0	0|0	0|0	0|0	0|0	0|0
1A	29874635	1A_29874635	A	T	.	PASS	.	GT	0|0	0|0	0|0	0|0	0|0	1|1	0|0	0|0	0|0	0|0	0|0	0|0	0|0	0|0	0|0	0|0	0|0	0|0	0|0	1|1	0|0	0|0	0|0	0|0	0|0	0|0	0|0	0|0	0|0	1|1	0|0	0|0	0|0	1|1	0|0	0|0	1|1	0|0	1|1	0|0	0|0	1|1	0|0	0|0	0|0	0|0	0|0	0|0	0|0	0|0	0|0	0|0	1|1	0|0	0|0	0|0	1|1	0|0	0|0	0|0	0|0	0|0	0|0	1|1	0|0	0|1	1|1	0|0	0|0	0|0	0|0	1|1	0|0	0|0	0|0	0|0	1|1	0|0	1|1	1|1	0|0	0|0	0|0	1|1	0|0	0|0	0|0	0|0	0|0	1|1	1|1	1|1	1|1	0|0	0|0	0|0	0|0	1|1	0|0	0|0	0|0	1|1	0|0	0|0	0|0	0|0	0|0	0|0	0|0	0|0	0|0	0|0	0|0	0|0	0|0	0|0	1|1	0|0	0|0	0|0	0|0	0|0	1|1	0|0	1|1	1|1	1|1	0|0	0|0	0|0	1|1	0|0	0|0	1|1	0|0	0|0	0|0	0|0	0|0	0|0	0|0	0|0	0|0	0|0	0|0	1|1	0|0	0|0	0|0	0|0	0|0	1|1	1|1	0|0	0|0	1|1	0|0	0|0	0|0	0|0	0|0	0|0	0|0	0|0	0|0	0|0	0|0	1|1	0|0	0|0	1|1	1|1	0|0	1|1	1|1	0|0	1|1	0|0	0|0	0|0	0|0	0|0	0|0	0|0	0|0	0|0	0|0	0|0	0|0	1|1	1|1	0|0	0|0	1|1	0|0	0|0	1|1	0|0	0|0	1|1	1|1	0|0	1|1	0|0	0|0	1|1	0|0	0|0	0|0	1|1	0|0	0|0	0|0	0|0	0|0	0|0	0|0	0|0	0|0	0|0	0|0	0|0	0|0	0|0	0|0	0|0	0|0	1|1	1|1	1|1	0|0	0|0	1|1	0|0	0|0	1|1	1|1	0|0	1|1	1|1	0|0	0|0	0|0	0|0	0|0	0|0	0|0	1|1	0|0	0|0	0|0	0|0	0|0	1|1	1|1	1|1	0|0	0|0	0|0	0|0	1|1	0|0	0|0	0|0	1|1	1|1	0|0	0|0	0|0	1|1	0|0	1|1	1|1	0|0	0|0	0|0	1|1	1|1	1|1	0|0	0|0	0|0	0|0	1|1	0|0	0|0	1|1	0|0	1|1	1|1	0|0	0|0	0|0	0|0	1|1	0|0	0|0	1|1	0|0	1|1	0|0	0|0	1|1	0|0	0|0	0|0	1|1	1|1	1|1	0|0	0|0	0|0	1|1	0|0	0|0	0|0	0|0	0|0	0|0	1|1	0|0	0|0	0|0	0|0	0|0	0|0	0|0
1A	29874663	1A_29874663	A	C	.	PASS	.	GT	0|0	0|0	0|0	0|0	0|0	1|1	0|0	0|0	0|0	0|0	0|0	0|0	0|0	0|0	0|0	0|0	0|0	0|0	0|0	1|1	0|0	0|0	0|0	0|0	0|0	0|0	0|0	0|0	0|0	1|1	0|0	0|0	0|0	1|1	0|0	0|0	1|1	0|0	1|1	0|0	0|0	1|1	0|0	0|0	0|0	0|0	0|0	0|0	0|0	0|0	0|0	0|0	1|1	0|0	0|0	0|0	1|1	0|0	0|0	0|0	0|0	0|0	0|0	1|1	0|0	0|1	1|1	0|0	0|0	0|0	0|0	1|1	0|0	0|0	0|0	0|0	1|1	0|0	1|1	1|1	0|0	0|0	0|0	1|1	0|0	0|0	0|0	0|0	0|0	1|1	1|1	1|1	1|1	0|0	0|0	0|0	0|0	1|1	0|0	0|0	0|0	1|1	0|0	0|0	0|0	0|0	0|0	0|0	0|0	0|0	0|0	0|0	0|0	0|0	0|0	0|0	1|1	0|0	0|0	0|0	0|0	0|0	1|1	0|0	1|1	1|1	1|1	0|0	0|0	0|0	1|1	0|0	0|0	1|1	0|0	0|0	0|0	0|0	0|0	0|0	0|0	0|0	0|0	0|0	0|0	1|1	0|0	0|0	0|0	0|0	0|0	1|1	1|1	0|0	0|0	1|1	0|0	0|0	0|0	0|0	0|0	0|0	0|0	0|0	0|0	0|0	0|0	1|1	0|0	0|0	1|1	1|1	0|0	1|1	1|1	0|0	1|1	0|0	0|0	0|0	0|0	0|0	0|0	0|0	0|0	0|0	0|0	0|0	0|0	1|1	1|1	0|0	0|0	1|1	0|0	0|0	1|1	0|0	0|0	1|1	1|1	0|0	1|1	0|0	0|0	1|1	0|0	0|0	0|0	1|1	0|0	0|0	0|0	0|0	0|0	0|0	0|0	0|0	0|0	0|0	0|0	0|0	0|0	0|0	0|0	0|0	0|0	1|1	1|1	1|1	0|0	0|0	1|1	0|0	0|0	1|1	1|1	0|0	1|1	1|1	0|0	0|0	0|0	0|0	0|0	0|0	0|0	1|1	0|0	0|0	0|0	0|0	0|0	1|1	1|1	1|1	0|0	0|0	0|0	0|0	1|1	0|0	0|0	0|0	1|1	1|1	0|0	0|0	0|0	1|1	0|0	1|1	1|1	0|0	0|0	0|0	1|1	1|1	1|1	0|0	0|0	0|0	0|0	1|1	0|0	0|0	1|1	0|0	1|1	1|1	0|0	0|0	0|0	0|0	1|1	0|0	0|0	1|1	0|0	1|1	0|0	0|0	1|1	0|0	0|0	0|0	1|1	1|1	1|1	0|0	0|0	0|0	1|1	0|0	0|0	0|0	0|0	0|0	0|0	1|1	0|0	0|0	0|0	0|0	0|0	0|0	0|0
1A	29874676	1A_29874676	G	A	.	PASS	.	GT	0|0	0|0	0|0	0|0	0|0	1|1	0|0	0|0	0|0	0|0	0|0	0|0	0|0	0|0	0|0	0|0	0|0	0|0	0|0	1|1	0|0	0|0	0|0	0|0	0|0	0|0	0|0	0|0	0|0	1|1	0|0	0|0	0|0	1|1	0|0	0|0	1|1	0|0	1|1	0|0	0|0	1|1	0|0	0|0	0|0	0|0	0|0	0|0	0|0	0|0	0|0	0|0	1|1	0|0	0|0	0|0	1|1	0|0	0|0	0|0	0|0	0|0	0|0	1|1	0|0	0|1	1|1	0|0	0|0	0|0	0|0	1|1	0|0	0|0	0|0	0|0	1|1	0|0	1|1	1|1	0|0	0|0	0|0	1|1	0|0	0|0	0|0	0|0	0|0	1|1	1|1	1|1	1|1	0|0	0|0	0|0	0|0	1|1	0|0	0|0	0|0	1|1	0|0	0|0	0|0	0|0	0|0	0|0	0|0	0|0	0|0	0|0	0|0	0|0	0|0	0|0	1|1	0|0	0|0	0|0	0|0	0|0	1|1	0|0	1|1	1|1	1|1	0|0	0|0	0|0	1|1	0|0	0|0	1|1	0|0	0|0	0|0	0|0	0|0	0|0	0|0	0|0	0|0	0|0	0|0	1|1	0|0	0|0	0|0	0|0	0|0	1|1	1|1	0|0	0|0	1|1	0|0	0|0	0|0	0|0	0|0	0|0	0|0	0|0	0|0	0|0	0|0	1|1	0|0	0|0	1|1	1|1	0|0	1|1	1|1	0|0	1|1	0|0	0|0	0|0	0|0	0|0	0|0	0|0	0|0	0|0	0|0	0|0	0|0	1|1	1|1	0|0	0|0	1|1	0|0	0|0	1|1	0|0	0|0	1|1	1|1	0|0	1|1	0|0	0|0	1|1	0|0	0|0	0|0	1|1	0|0	0|0	0|0	0|0	0|0	0|0	0|0	0|0	0|0	0|0	0|0	0|0	0|0	0|0	0|0	0|0	0|0	1|1	1|1	1|1	0|0	0|0	1|1	0|0	0|0	1|1	1|1	0|0	1|1	1|1	0|0	0|0	0|0	0|0	0|0	0|0	0|0	1|1	0|0	0|0	0|0	0|0	0|0	1|1	1|1	1|1	0|0	0|0	0|0	0|0	1|1	0|0	0|0	0|0	1|1	1|1	0|0	0|0	0|0	1|1	0|0	1|1	1|1	0|0	0|0	0|0	1|1	1|1	1|1	0|0	0|0	0|0	0|0	1|1	0|0	0|0	1|1	0|0	1|1	1|1	0|0	0|0	0|0	0|0	1|1	0|0	0|0	1|1	0|0	1|1	0|0	0|0	1|1	0|0	0|0	0|0	1|1	1|1	1|1	0|0	0|0	0|0	1|1	0|0	0|0	0|0	0|0	0|0	0|0	1|1	0|0	0|0	0|0	0|0	0|0	0|0	0|0
1A	29874677	1A_29874677	C	T	.	PASS	.	GT	1|1	0|0	0|0	1|1	0|0	0|0	0|0	0|0	0|0	0|0	0|0	1|1	0|0	0|0	0|0	0|0	1|1	0|0	1|1	0|0	0|0	0|0	0|0	0|0	0|0	1|1	0|0	0|0	0|0	0|0	0|0	0|0	0|0	0|0	0|0	0|0	0|0	1|1	0|0	0|0	0|0	0|0	0|0	0|0	1|1	0|0	0|0	0|0	0|0	1|1	0|0	0|0	0|0	0|0	1|1	0|0	0|0	0|0	0|0	0|0	0|0	0|0	0|0	0|0	1|1	0|0	0|0	0|0	0|0	0|0	0|0	0|0	0|0	1|1	0|0	0|0	0|0	0|0	0|0	0|0	0|0	0|0	0|0	0|0	0|0	0|0	0|0	0|0	0|0	0|0	0|0	0|0	0|0	0|0	0|0	0|0	0|0	0|0	0|0	0|0	0|0	0|0	0|0	1|1	1|1	0|0	0|0	0|0	0|0	0|0	0|0	0|0	0|0	0|0	0|0	0|0	0|0	0|0	0|0	0|0	0|0	0|0	0|0	0|0	0|0	0|0	0|0	0|0	0|0	1|1	0|0	0|0	1|1	0|0	0|0	0|0	0|0	0|0	0|0	0|0	0|0	0|0	0|0	0|0	1|1	0|0	0|0	0|0	0|0	1|1	0|0	0|0	0|0	0|0	1|1	0|0	0|0	0|0	0|0	0|0	0|0	0|0	0|0	1|1	0|0	1|1	0|0	0|0	0|0	0|0	0|0	0|0	0|0	0|0	0|0	0|0	0|0	0|0	0|0	0|0	0|0	0|0	0|0	0|0	0|0	0|0	0|0	0|0	0|0	0|0	0|0	0|0	0|0	0|0	0|0	0|0	0|0	0|0	0|0	0|0	0|0	0|0	0|0	0|0	0|0	0|0	0|0	0|0	0|0	0|0	0|0	0|0	0|0	0|0	0|0	0|0	0|0	0|0	0|0	0|0	0|0	0|0	0|0	0|0	0|0	0|0	0|0	0|0	0|0	0|0	0|0	0|0	0|0	0|0	0|0	0|0	0|0	0|0	0|0	0|0	0|0	0|0	0|0	0|0	1|1	0|0	0|0	0|0	0|0	0|0	0|0	0|0	0|0	0|0	0|0	0|0	0|0	0|0	0|0	1|1	0|0	0|0	0|0	0|0	0|0	0|0	1|0	0|0	0|0	0|0	1|1	0|0	0|0	0|0	0|0	0|0	0|0	0|0	0|0	1|1	0|0	0|0	0|0	0|0	0|0	0|0	0|0	0|0	0|0	0|0	0|0	0|0	0|0	0|0	0|0	0|0	0|0	0|0	0|0	0|0	0|0	0|0	0|0	1|1	0|0	0|0	0|0	0|0	0|0	0|0	0|0	0|0	0|0	0|0	0|0	0|0	0|0	0|0	0|0	0|0	0|0	0|0	0|0	0|0	0|0	0|0	0|0
1A	29874731	1A_29874731	G	T	.	PASS	.	GT	1|1	0|0	0|0	1|1	0|0	0|0	0|0	0|0	0|0	0|0	1|1	1|1	0|0	0|0	1|1	0|0	1|1	1|1	1|1	0|0	1|1	1|1	1|1	0|0	1|1	1|1	0|0	0|0	0|0	0|0	1|1	1|1	0|0	0|0	1|1	0|0	0|0	1|1	0|0	0|0	0|0	0|0	0|0	1|1	1|1	0|0	0|0	0|0	0|0	1|1	1|1	0|0	0|0	0|0	1|1	0|0	0|0	1|1	0|0	0|0	0|0	0|0	0|0	0|0	1|1	0|0	0|0	0|0	0|0	0|0	1|1	0|0	0|0	1|1	0|0	0|0	0|0	0|0	0|0	0|0	0|0	0|0	0|0	0|0	1|1	1|1	0|0	0|0	0|0	0|0	0|0	0|0	0|0	0|0	0|0	0|0	0|0	0|0	0|0	0|0	0|0	0|0	0|0	1|1	1|1	0|0	1|1	0|0	1|1	0|0	0|0	0|0	0|0	0|0	0|0	0|0	0|0	0|0	0|0	0|0	1|1	0|0	0|0	0|0	0|0	0|0	0|0	0|0	1|1	1|1	0|0	1|1	1|1	0|0	0|0	0|0	0|0	0|0	1|1	1|1	0|0	0|0	0|0	0|0	1|1	0|0	0|0	1|1	0|0	1|1	0|0	0|0	0|0	1|1	1|1	0|0	0|0	0|0	1|1	1|1	1|1	0|0	0|0	1|1	0|0	1|1	0|0	0|0	1|1	1|1	0|0	0|0	0|0	0|0	0|0	0|0	0|0	0|0	1|1	1|1	1|1	0|0	1|1	0|0	1|1	1|1	1|1	1|1	1|1	0|0	0|0	1|1	1|1	0|0	1|1	1|1	0|0	1|1	0|0	0|0	0|0	0|0	0|0	1|1	0|0	0|0	1|1	1|1	1|1	0|0	1|1	1|1	1|1	1|1	1|1	1|1	0|0	0|0	1|1	0|0	1|1	0|0	1|1	1|1	1|1	1|1	0|0	0|0	0|0	0|0	0|0	0|0	0|0	0|0	0|0	0|0	0|0	0|0	0|0	0|0	0|0	0|0	0|0	1|1	1|1	0|0	0|0	0|0	0|0	0|0	1|1	0|0	0|0	0|0	0|0	0|0	1|1	1|1	0|0	1|1	0|0	0|0	0|0	1|1	0|0	0|0	1|1	1|1	0|0	0|0	1|1	0|0	0|0	1|1	0|0	0|0	0|0	0|0	0|0	1|1	0|0	0|0	0|0	0|0	0|0	0|0	0|0	1|1	0|0	0|0	0|0	1|1	0|0	0|0	0|0	0|0	0|0	0|0	0|0	0|0	1|1	1|1	0|0	1|1	0|0	0|0	0|0	0|0	0|0	0|0	0|0	1|1	0|0	1|1	1|1	1|1	0|0	0|0	1|1	0|0	0|0	0|0	1|1	0|0	0|0	0|0	0|0
1A	29874755	1A_29874755	G	A	.	PASS	.	GT	1|1	0|0	0|0	1|1	0|0	0|0	0|0	0|0	0|0	0|0	0|0	1|1	0|0	0|0	0|0	0|0	1|1	0|0	1|1	0|0	0|0	0|0	0|0	0|0	0|0	1|1	0|0	0|0	0|0	0|0	0|0	0|0	0|0	0|0	0|0	0|0	0|0	1|1	0|0	0|0	0|0	0|0	0|0	0|0	1|1	0|0	0|0	0|0	0|0	1|1	0|0	0|0	0|0	0|0	1|1	0|0	0|0	0|0	0|0	0|0	0|0	0|0	0|0	0|0	1|1	0|0	0|0	0|0	0|0	0|0	0|0	0|0	0|0	1|1	0|0	0|0	0|0	0|0	0|0	0|0	0|0	0|0	0|0	0|0	0|0	0|0	0|0	0|0	0|0	0|0	0|0	0|0	0|0	0|0	0|0	0|0	0|0	0|0	0|0	0|0	0|0	0|0	0|0	1|1	1|1	0|0	0|0	0|0	0|0	0|0	0|0	0|0	0|0	0|0	0|0	0|0	0|0	0|0	0|0	0|0	0|0	0|0	0|0	0|0	0|0	0|0	0|0	0|0	0|0	1|1	0|0	0|0	1|1	0|0	0|0	0|0	0|0	0|0	0|0	0|0	0|0	0|0	0|0	0|0	1|1	0|0	0|0	0|0	0|0	1|1	0|0	0|0	0|0	0|0	1|1	0|0	0|0	0|0	0|0	0|0	0|0	0|0	0|0	1|1	0|0	1|1	0|0	0|0	0|0	0|0	0|0	0|0	0|0	0|0	0|0	0|0	0|0	0|0	0|0	0|0	0|0	0|0	0|0	0|0	0|0	0|0	0|0	0|0	0|0	0|0	0|0	0|0	0|0	0|0	0|0	0|0	0|0	0|0	0|0	0|0	0|0	0|0	0|0	0|0	0|0	0|0	0|0	0|0	0|0	0|0	0|0	0|0	0|0	0|0	0|0	0|0	0|0	0|0	0|0	0|0	0|0	0|0	0|0	0|0	0|0	0|0	0|0	0|0	0|0	0|0	0|0	0|0	0|0	0|0	0|0	0|0	0|0	0|0	0|0	0|0	0|0	0|0	0|0	0|0	1|1	0|0	0|0	0|0	0|0	0|0	0|0	0|0	0|0	0|0	0|0	0|0	0|0	0|0	0|0	1|1	0|0	0|0	0|0	0|0	0|0	0|0	1|0	0|0	0|0	0|0	1|1	0|0	0|0	0|0	0|0	0|0	0|0	0|0	0|0	1|1	0|0	0|0	0|0	0|0	0|0	0|0	0|0	0|0	0|0	0|0	0|0	0|0	0|0	0|0	0|0	0|0	0|0	0|0	0|0	0|0	0|0	0|0	0|0	1|1	0|0	0|0	0|0	0|0	0|0	0|0	0|0	0|0	0|0	0|0	0|0	0|0	0|0	0|0	0|0	0|0	0|0	0|0	0|0	0|0	0|0	0|0	0|0
1A	29874792	1A_29874792	G	A	.	PASS	.	GT	0|0	0|0	0|0	0|0	0|0	1|1	0|0	0|0	0|0	0|0	0|0	0|0	0|0	0|0	0|0	0|0	0|0	0|0	0|0	1|1	0|0	0|0	0|0	0|0	0|0	0|0	0|0	0|0	0|0	1|1	0|0	0|0	0|0	1|1	0|0	0|0	1|1	0|0	1|1	0|0	0|0	1|1	0|0	0|0	0|0	0|0	0|0	0|0	0|0	0|0	0|0	0|0	1|1	0|0	0|0	0|0	1|1	0|0	0|0	0|0	0|0	0|0	0|0	1|1	0|0	0|1	1|1	0|0	0|0	0|0	0|0	1|1	0|0	0|0	0|0	0|0	1|1	0|0	1|1	1|1	0|0	0|0	0|0	1|1	0|0	0|0	0|0	0|0	0|0	1|1	1|1	1|1	1|1	0|0	0|0	0|0	0|0	1|1	0|0	0|0	0|0	1|1	0|0	0|0	0|0	0|0	0|0	0|0	0|0	0|0	0|0	0|0	0|0	0|0	0|0	0|0	1|1	0|0	0|0	0|0	0|0	0|0	1|1	0|0	1|1	1|1	1|1	0|0	0|0	0|0	1|1	0|0	0|0	1|1	0|0	0|0	0|0	0|0	0|0	0|0	0|0	0|0	0|0	0|0	0|0	1|1	0|0	0|0	0|0	0|0	0|0	1|1	1|1	0|0	0|0	1|1	0|0	0|0	0|0	0|0	0|0	0|0	0|0	0|0	0|0	0|0	0|0	1|1	0|0	0|0	1|1	1|1	0|0	1|1	1|1	0|0	1|1	0|0	0|0	0|0	0|0	0|0	0|0	0|0	0|0	0|0	0|0	0|0	0|0	1|1	1|1	0|0	0|0	1|1	0|0	0|0	1|1	0|0	0|0	1|1	1|1	0|0	1|1	0|0	0|0	1|1	0|0	0|0	0|0	1|1	0|0	0|0	0|0	0|0	0|0	0|0	0|0	0|0	0|0	0|0	0|0	0|0	0|0	0|0	0|0	0|0	0|0	1|1	1|1	1|1	0|0	0|0	1|1	0|0	0|0	1|1	1|1	0|0	1|1	1|1	0|0	0|0	0|0	0|0	0|0	0|0	0|0	1|1	0|0	0|0	0|0	0|0	0|0	1|1	1|1	1|1	0|0	0|0	0|0	0|0	1|1	0|0	0|0	0|0	1|1	1|1	0|0	0|0	0|0	1|1	0|0	1|1	1|1	0|0	0|0	0|0	1|1	1|1	1|1	0|0	0|0	0|0	0|0	1|1	0|0	0|0	1|1	0|0	1|1	1|1	0|0	0|0	0|0	0|0	1|1	0|0	0|0	1|1	0|0	1|1	0|0	0|0	1|1	0|0	0|0	0|0	1|1	1|1	1|1	0|0	0|0	0|0	1|1	0|0	0|0	0|0	0|0	0|0	0|0	1|1	0|0	0|0	0|0	0|0	0|0	0|0	0|0
1A	29874807	1A_29874807	C	T	.	PASS	.	GT	1|1	0|0	0|0	1|1	0|0	0|0	0|0	0|0	0|0	0|0	0|0	1|1	0|0	0|0	0|0	0|0	1|1	0|0	1|1	0|0	0|0	0|0	0|0	0|0	0|0	1|1	0|0	0|0	0|0	0|0	0|0	0|0	0|0	0|0	0|0	0|0	0|0	1|1	0|0	0|0	0|0	0|0	0|0	0|0	1|1	0|0	0|0	0|0	0|0	1|1	0|0	0|0	0|0	0|0	1|1	0|0	0|0	0|0	0|0	0|0	0|0	0|0	0|0	0|0	1|1	0|0	0|0	0|0	0|0	0|0	0|0	0|0	0|0	1|1	0|0	0|0	0|0	0|0	0|0	0|0	0|0	0|0	0|0	0|0	0|0	0|0	0|0	0|0	0|0	0|0	0|0	0|0	0|0	0|0	0|0	0|0	0|0	0|0	0|0	0|0	0|0	0|0	0|0	1|1	1|1	0|0	0|0	0|0	0|0	0|0	0|0	0|0	0|0	0|0	0|0	0|0	0|0	0|0	0|0	0|0	0|0	0|0	0|0	0|0	0|0	0|0	0|0	0|0	0|0	1|1	0|0	0|0	1|1	0|0	0|0	0|0	0|0	0|0	0|0	0|0	0|0	0|0	0|0	0|0	1|1	0|0	0|0	0|0	0|0	1|1	0|0	0|0	0|0	0|0	1|1	0|0	0|0	0|0	0|0	0|0	0|0	0|0	0|0	1|1	0|0	1|1	0|0	0|0	0|0	0|0	0|0	0|0	0|0	0|0	0|0	0|0	0|0	0|0	0|0	0|0	0|0	0|0	0|0	0|0	0|0	0|0	0|0	0|0	0|0	0|0	0|0	0|0	0|0	0|0	0|0	0|0	0|0	0|0	0|0	0|0	0|0	0|0	0|0	0|0	0|0	0|0	0|0	0|0	0|0	0|0	0|0	0|0	0|0	0|0	0|0	0|0	0|0	0|0	0|0	0|0	0|0	0|0	0|0	0|0	0|0	0|0	0|0	0|0	0|0	0|0	0|0	0|0	0|0	0|0	0|0	0|0	0|0	0|0	0|0	0|0	0|0	0|0	0|0	0|0	1|1	0|0	0|0	0|0	0|0	0|0	0|0	0|0	0|0	0|0	0|0	0|0	0|0	0|0	0|0	1|1	0|0	0|0	0|0	0|0	0|0	0|0	1|0	0|0	0|0	0|0	1|1	0|0	0|0	0|0	0|0	0|0	0|0	0|0	0|0	1|1	0|0	0|0	0|0	0|0	0|0	0|0	0|0	0|0	0|0	0|0	0|0	0|0	0|0	0|0	0|0	0|0	0|0	0|0	0|0	0|0	0|0	0|0	0|0	1|1	0|0	0|0	0|0	0|0	0|0	0|0	0|0	0|0	0|0	0|0	0|0	0|0	0|0	0|0	0|0	0|0	0|0	0|0	0|0	0|0	0|0	0|0	0|0
1A	29874808	1A_29874808	G	A	.	PASS	.	GT	0|0	1|1	1|1	0|0	1|1	0|0	1|1	1|1	1|1	1|1	0|0	0|0	1|1	1|1	0|0	1|1	0|0	0|0	0|0	0|0	0|0	0|0	0|0	1|1	0|0	0|0	1|1	1|1	1|1	0|0	0|0	0|0	1|1	0|0	0|0	1|1	0|0	0|0	0|0	1|1	1|1	0|0	1|1	0|0	0|0	1|1	1|1	1|1	1|1	0|0	0|0	1|1	0|0	1|1	0|0	1|1	0|0	0|0	1|1	1|1	1|1	1|1	1|1	0|0	0|0	1|0	0|0	1|1	1|1	1|1	0|0	0|0	1|1	0|0	1|1	1|1	0|0	1|1	0|0	0|0	1|1	1|1	1|1	0|0	0|0	0|0	1|1	1|1	1|1	0|0	0|0	0|0	0|0	1|1	1|1	1|1	1|1	0|0	1|1	1|1	1|1	0|0	1|1	0|0	0|0	1|1	0|0	1|1	0|0	1|1	1|1	1|1	1|1	1|1	1|1	1|1	0|0	1|1	1|1	1|1	0|0	1|1	0|0	1|1	0|0	0|0	0|0	1|1	0|0	0|0	0|0	0|0	0|0	0|0	1|1	1|1	1|1	1|1	0|0	0|0	1|1	1|1	1|1	1|1	0|0	0|0	1|1	0|0	1|1	0|0	1|1	0|0	0|0	0|0	0|0	0|0	1|1	1|1	0|0	0|0	0|0	1|1	1|1	0|0	1|1	0|0	1|1	0|0	0|0	0|0	0|0	0|0	1|1	0|0	0|0	1|1	0|0	1|1	0|0	0|0	0|0	1|1	0|0	1|1	0|0	0|0	0|0	0|0	0|0	0|0	0|0	0|0	0|0	0|0	0|0	0|0	0|0	0|0	1|1	0|0	0|0	1|1	0|0	0|0	1|1	0|0	0|0	0|0	0|0	0|0	0|0	0|0	0|0	0|0	0|0	0|0	1|1	1|1	0|0	1|1	0|0	1|1	0|0	0|0	0|0	0|0	1|1	0|0	0|0	0|0	1|1	1|1	0|0	1|1	1|1	0|0	0|0	1|1	0|0	0|0	1|1	1|1	1|1	0|0	0|0	1|1	1|1	0|0	1|1	1|1	0|0	1|1	1|1	0|0	0|0	0|0	0|0	0|0	1|1	0|0	0|0	1|1	1|1	0|0	0|0	0|0	0|0	0|0	1|1	0|0	0|0	0|0	0|0	0|0	1|1	1|1	0|0	0|0	0|0	0|0	1|1	1|1	1|1	0|0	1|1	1|1	0|0	0|0	0|0	0|0	1|1	0|0	1|1	1|1	0|0	1|1	1|1	0|0	1|1	0|0	0|0	0|0	0|0	0|0	1|1	1|1	0|0	0|0	0|0	1|1	1|1	0|0	0|0	0|0	0|0	0|0	1|1	1|1	0|0	0|0	1|1	1|1	0|0	1|1	1|1	1|1	1|1
1A	30688293	1A_30688293	A	G	.	PASS	.	GT	0|0	0|0	0|0	0|0	0|0	0|0	0|0	0|0	0|0	0|0	1|1	0|0	0|0	0|0	1|1	0|0	0|0	1|1	0|0	0|0	1|1	1|1	1|1	0|0	1|1	0|0	0|0	0|0	0|0	0|0	1|1	1|1	0|0	0|0	1|1	0|0	0|0	0|0	0|0	0|0	0|0	0|0	0|0	1|1	0|0	0|0	0|0	0|0	0|0	0|0	1|1	0|0	0|0	0|0	0|0	0|0	0|0	1|1	0|0	0|0	0|0	0|0	0|0	0|0	0|0	0|0	0|0	0|0	0|0	0|0	1|1	0|0	0|0	0|0	0|0	0|0	0|0	0|0	0|0	0|0	0|0	0|0	0|0	0|0	1|1	1|1	0|0	0|0	0|0	0|0	0|0	0|0	0|0	0|0	0|0	0|0	0|0	0|0	0|0	0|0	0|0	0|0	0|0	0|0	0|0	0|0	1|1	0|0	1|1	0|0	0|0	0|0	0|0	0|0	0|0	0|0	0|0	0|0	0|0	0|0	1|1	0|0	0|0	0|0	0|0	0|0	0|0	0|0	1|1	0|0	0|0	1|1	0|0	0|0	0|0	0|0	0|0	0|0	1|1	1|1	0|0	0|0	0|0	0|0	0|0	0|0	0|0	1|1	0|0	0|0	0|0	0|0	0|0	1|1	0|0	0|0	0|0	0|0	1|1	1|1	1|1	0|0	0|0	0|0	0|0	0|0	0|0	0|0	1|1	1|1	0|0	0|0	0|0	0|0	0|0	0|0	0|0	0|0	1|1	1|1	1|1	0|0	1|1	0|0	1|1	1|1	1|1	1|1	1|1	0|0	0|0	1|1	1|1	0|0	1|1	1|1	0|0	1|1	0|0	0|0	0|0	0|0	0|0	1|1	0|0	0|0	1|1	1|0	1|1	0|0	1|1	1|1	1|1	1|1	1|1	1|1	0|0	1|1	1|1	0|0	1|1	0|0	1|1	1|1	1|1	1|1	0|0	0|0	0|0	0|0	0|0	0|0	0|0	0|0	0|0	0|0	0|0	0|0	0|0	0|0	0|0	0|0	0|0	1|1	0|0	0|0	0|0	0|0	0|0	0|0	1|1	0|0	0|0	0|0	0|0	0|0	1|1	1|1	0|0	0|0	0|0	0|0	0|1	1|1	0|0	0|0	0|0	1|1	0|0	0|0	0|0	0|0	0|0	1|1	0|0	0|0	0|0	0|0	0|0	0|0	0|0	0|0	0|0	0|0	0|0	0|0	0|0	1|1	0|0	0|0	0|0	1|1	0|0	0|0	0|0	0|0	0|0	0|0	0|0	0|0	1|1	1|1	0|0	0|0	0|0	0|0	0|0	0|0	0|0	0|0	0|0	1|1	0|0	1|1	1|1	1|1	0|0	0|0	1|1	0|0	0|0	0|0	1|1	0|0	0|0	0|0	0|0
1A	30688355	1A_30688355	G	T	.	PASS	.	GT	0|0	1|1	1|1	0|0	1|1	0|0	1|1	1|1	1|1	1|1	0|0	0|0	1|1	1|1	0|0	1|1	0|0	0|0	0|0	0|0	0|0	0|0	0|0	1|1	0|0	0|0	1|1	1|1	1|1	0|0	0|0	0|0	1|1	0|0	0|0	1|1	0|0	0|0	0|0	1|1	1|1	0|0	1|1	0|0	0|0	1|1	1|1	1|1	1|1	0|0	0|0	1|1	0|0	1|1	0|0	1|1	0|0	0|0	1|1	1|1	1|1	1|1	1|1	0|0	0|0	1|0	0|0	1|1	1|1	1|1	0|0	0|0	1|1	0|0	1|1	1|1	0|0	1|1	0|0	0|0	1|1	1|1	1|1	0|0	0|0	0|0	1|1	1|1	1|1	0|0	0|0	0|0	0|0	1|1	1|1	1|1	1|1	0|0	1|1	1|1	1|1	0|0	1|1	0|0	0|0	1|1	0|0	1|1	0|0	1|1	1|1	1|1	1|1	1|1	1|1	1|1	0|0	1|1	1|1	1|1	0|0	1|1	0|0	1|1	0|0	0|0	0|0	1|1	0|0	0|0	0|0	0|0	0|0	0|0	1|1	1|1	1|1	1|1	0|0	0|0	1|1	1|1	1|1	1|1	0|0	0|0	1|1	0|0	1|1	0|0	1|1	0|0	0|0	0|0	0|0	0|0	1|1	1|1	0|0	0|0	0|0	1|1	0|0	0|0	1|1	0|0	1|1	0|0	0|0	0|0	0|0	0|0	1|1	0|0	0|0	1|1	0|0	1|1	0|0	0|0	0|0	1|1	0|0	1|1	0|0	0|0	0|0	0|0	0|0	0|0	0|0	0|0	0|0	0|0	0|0	0|0	0|0	0|0	1|1	0|0	0|0	1|1	0|0	0|0	1|1	0|0	0|0	0|1	0|0	0|0	0|0	0|0	0|0	0|0	0|0	0|0	1|1	0|0	0|0	1|1	0|0	1|1	0|0	0|0	0|0	0|0	1|1	0|0	0|0	0|0	1|1	1|1	0|0	1|1	1|1	0|0	0|0	1|1	0|0	0|0	1|1	1|1	1|1	0|0	0|0	1|1	1|1	0|0	1|1	1|1	0|0	1|1	1|1	0|0	0|0	0|0	0|0	0|0	1|1	0|0	0|0	1|1	1|0	0|0	0|0	0|0	0|0	0|0	1|1	0|0	0|0	0|0	0|0	0|0	1|1	1|1	0|0	0|0	0|0	0|0	1|1	1|1	1|1	0|0	1|1	1|1	0|0	0|0	0|0	0|0	1|1	0|0	1|1	1|1	0|0	1|1	1|1	0|0	1|1	0|0	0|0	0|0	0|0	0|0	1|1	1|1	0|0	0|0	0|0	1|1	1|1	0|0	0|0	0|0	0|0	0|0	1|1	1|1	0|0	0|0	1|1	1|1	0|0	1|1	1|1	1|1	1|1
1A	30688527	1A_30688527	C	A	.	PASS	.	GT	0|0	0|0	0|0	1|1	0|0	1|1	0|0	0|0	0|0	0|0	0|0	0|0	0|0	0|0	0|0	0|0	0|0	0|0	0|0	1|1	0|0	0|0	0|0	0|0	0|0	1|1	0|0	0|0	0|0	1|1	0|0	0|0	0|0	1|1	0|0	0|0	1|1	0|0	1|1	0|0	0|0	1|1	0|0	0|0	1|1	0|0	0|0	0|0	0|0	0|0	0|0	0|0	1|1	0|0	0|0	0|0	1|1	0|0	0|0	0|0	0|0	0|0	0|0	1|1	0|0	0|1	1|1	0|0	0|0	0|0	0|0	1|1	0|0	0|0	0|0	0|0	1|1	0|0	1|1	1|1	0|0	0|0	0|0	1|1	0|0	0|0	0|0	0|0	0|0	1|1	1|1	1|1	1|1	0|0	0|0	0|0	0|0	1|1	0|0	0|0	0|0	1|1	0|0	0|0	1|1	0|0	0|0	0|0	0|0	0|0	0|0	0|0	0|0	0|0	0|0	0|0	1|1	0|0	0|0	0|0	0|0	0|0	1|1	0|0	1|1	1|1	1|1	0|0	0|0	0|0	1|1	0|0	1|1	1|1	0|0	0|0	0|0	0|0	0|0	0|0	0|0	0|0	0|0	0|0	1|1	1|1	0|0	0|0	0|0	0|0	0|0	1|1	1|1	0|0	0|0	1|1	0|0	0|0	0|0	0|0	0|0	0|0	1|1	0|0	0|0	1|1	0|0	1|1	0|0	0|0	1|1	1|1	0|0	1|1	1|1	0|0	1|1	0|0	0|0	0|0	0|0	0|0	0|0	0|0	0|0	0|0	0|0	0|0	0|0	1|1	1|1	0|0	0|0	1|1	0|0	0|0	1|1	0|0	0|0	1|1	1|1	0|0	1|1	0|0	0|0	1|1	0|0	0|0	0|0	1|1	0|0	0|0	0|0	0|0	0|0	0|0	0|0	0|0	0|0	0|0	0|0	0|0	0|0	0|0	0|0	0|0	0|0	1|1	1|1	1|1	0|0	0|0	1|1	0|0	0|0	1|1	1|1	0|0	1|1	1|1	0|0	0|0	0|0	0|0	0|0	0|0	0|0	1|1	0|0	0|0	0|0	0|0	0|0	1|1	1|1	1|1	0|0	0|0	0|0	0|0	1|1	0|0	0|0	0|0	1|1	1|1	1|1	0|0	0|0	1|1	0|0	1|1	1|1	0|0	0|0	0|0	1|1	1|1	1|1	0|0	0|0	0|0	0|0	1|1	0|0	0|0	1|1	0|0	1|1	1|1	0|0	0|0	0|0	0|0	1|1	0|0	0|0	1|1	0|0	1|1	0|0	0|0	1|1	1|1	0|0	0|0	1|1	1|1	1|1	0|0	0|0	0|0	1|1	0|0	0|0	0|0	0|0	0|0	0|0	1|1	0|0	0|0	0|0	0|0	0|0	0|0	0|0
1A	30992898	1A_30992898	C	T	.	PASS	.	GT	0|0	0|0	0|0	0|0	0|0	0|0	0|0	0|0	0|0	0|0	0|0	0|0	0|0	0|0	1|1	0|0	0|0	0|0	0|0	0|0	0|0	1|1	0|0	0|0	1|1	0|0	0|0	0|0	0|0	0|0	0|0	0|0	0|0	0|0	1|1	0|0	0|0	0|0	0|0	0|0	0|0	0|0	0|0	1|1	0|0	0|0	0|0	0|0	0|0	0|0	0|0	0|0	0|0	0|0	0|0	0|0	0|0	1|1	0|0	0|0	0|0	0|0	0|0	0|0	0|0	0|0	0|0	0|0	0|0	0|0	1|1	0|0	0|0	0|0	0|0	0|0	0|0	0|0	0|0	0|0	0|0	0|0	0|0	0|0	0|0	1|1	0|0	0|0	0|0	0|0	0|0	0|0	0|0	0|0	0|0	0|0	0|0	1|1	0|0	0|0	0|0	0|0	0|0	0|0	0|0	0|0	0|0	0|0	0|0	0|0	0|0	0|0	0|0	0|0	0|0	0|0	0|0	0|0	0|0	0|0	0|0	0|0	0|0	0|0	0|0	0|0	0|0	0|0	1|1	0|0	0|0	0|0	0|0	0|0	0|0	0|0	0|0	0|0	1|1	0|0	0|0	0|0	0|0	0|0	0|0	0|0	0|0	0|0	0|0	0|0	0|0	0|0	0|0	1|1	0|0	0|0	0|0	0|0	1|1	1|1	1|1	0|0	0|0	0|0	0|0	0|0	0|0	0|0	0|0	1|1	0|0	1|1	0|0	1|1	1|1	0|0	0|0	0|0	0|0	0|0	0|0	0|0	0|0	0|0	0|0	0|0	0|0	0|0	0|0	1|1	0|0	0|0	0|0	1|1	0|0	0|0	1|1	0|0	0|0	1|1	1|1	0|0	1|1	0|0	0|0	1|1	0|0	0|1	0|0	0|0	0|0	0|0	0|0	0|0	1|1	0|0	0|0	0|0	0|0	0|0	0|0	0|0	0|0	0|0	0|0	0|0	0|0	0|0	0|0	0|0	0|0	0|0	0|0	0|0	0|0	0|0	0|0	0|0	0|0	0|0	0|0	0|0	0|0	0|0	0|0	0|0	0|0	0|0	0|0	0|0	0|0	0|0	0|0	0|0	0|0	0|0	0|0	1|1	0|0	0|0	0|0	0|0	0|0	0|0	0|0	0|0	0|0	1|1	0|0	0|0	0|0	0|0	1|1	1|1	0|0	0|0	0|0	0|0	0|0	0|0	0|0	0|0	0|0	0|0	0|0	0|0	0|0	0|0	0|0	0|0	0|0	0|0	0|0	0|0	1|1	0|0	0|0	0|0	0|0	0|0	1|1	0|0	0|0	0|0	0|0	0|0	0|0	0|0	0|0	0|0	0|0	0|0	0|0	1|1	0|0	0|0	0|0	0|0	1|1	0|0	0|0	0|0	0|0	0|0	0|0	0|0	0|0
1A	30992924	1A_30992924	C	T	.	PASS	.	GT	0|0	0|0	0|0	0|0	0|0	0|0	0|0	0|0	0|0	0|0	1|1	0|0	0|0	0|0	0|0	0|0	0|0	1|1	0|0	1|1	0|0	0|0	1|1	0|0	0|0	0|0	0|0	0|0	0|0	0|0	1|1	1|1	0|0	0|0	0|0	0|0	0|0	0|0	0|0	0|0	0|0	0|0	0|0	0|0	0|0	0|1	0|0	0|0	0|0	0|0	1|1	0|0	0|0	0|0	0|0	0|0	0|0	0|0	0|0	0|0	0|0	0|0	0|0	0|0	0|0	0|0	0|0	0|0	0|0	0|0	0|0	0|0	0|0	0|0	0|0	0|0	0|0	0|0	0|0	0|0	0|0	0|0	0|0	0|0	1|1	0|0	0|0	0|0	0|0	0|0	0|0	0|0	0|0	0|0	0|0	0|0	0|0	0|0	0|0	0|0	0|0	0|0	0|0	0|0	0|0	0|0	0|0	0|0	1|1	0|0	0|0	0|0	0|0	0|0	0|0	0|0	0|0	0|1	0|0	0|0	1|1	0|0	0|0	0|0	0|0	0|0	0|0	0|0	0|0	0|0	0|0	1|1	0|0	0|0	0|0	0|0	0|0	0|0	0|0	1|1	0|0	0|0	0|0	0|0	0|1	0|0	0|0	1|1	0|0	0|0	0|0	0|0	0|0	0|0	0|0	0|0	0|0	0|0	0|0	0|0	0|0	0|0	0|0	0|0	0|0	0|0	0|0	0|0	1|1	0|0	1|1	0|0	0|0	0|0	0|0	0|0	0|0	0|0	1|1	1|1	1|1	0|0	1|1	0|0	1|1	1|1	1|1	1|1	1|1	0|0	0|0	1|1	1|1	0|0	1|1	0|0	0|0	1|1	0|0	0|0	0|0	0|0	0|0	1|1	0|0	0|0	1|1	1|0	1|1	0|0	1|0	0|0	1|1	1|1	0|0	1|1	0|0	1|1	0|0	0|0	0|0	0|0	1|1	1|1	1|1	1|1	0|0	0|0	0|0	0|0	0|0	0|0	0|0	0|0	0|0	0|0	0|0	0|0	0|0	0|0	0|0	0|0	0|0	1|1	0|0	0|0	0|0	0|0	0|0	0|0	1|1	0|0	0|0	0|0	0|0	0|0	1|1	0|0	0|0	0|0	0|0	0|0	0|1	0|0	0|0	0|0	0|0	0|0	0|0	0|0	0|0	0|0	0|0	0|0	0|0	0|0	0|0	1|1	0|0	0|0	0|0	0|0	0|1	0|0	0|0	0|0	0|0	1|1	0|0	0|0	0|0	1|1	0|0	0|0	0|0	0|0	0|0	0|0	0|0	0|0	0|0	1|1	0|0	0|0	0|0	0|0	0|0	0|0	0|0	0|0	0|0	1|1	0|0	0|0	1|1	0|0	0|0	0|0	0|0	0|0	0|0	0|0	1|1	0|0	0|0	0|0	0|0
1A	31094990	1A_31094990	C	T	.	PASS	.	GT	0|0	0|0	0|0	0|0	0|0	0|0	0|0	0|0	0|0	0|0	0|0	0|0	0|0	0|0	1|1	0|0	0|0	0|0	0|0	0|0	0|0	1|1	0|0	0|0	1|1	0|0	0|0	0|0	0|0	0|0	0|0	0|0	0|0	0|0	1|1	0|0	0|0	0|0	0|0	0|0	0|0	0|0	0|0	1|1	0|0	0|0	0|0	0|0	0|0	0|0	1|0	0|0	0|0	0|0	0|0	0|0	0|0	1|1	0|0	0|0	0|0	0|0	0|0	0|0	0|0	0|0	0|0	0|0	0|0	0|0	1|1	0|0	0|0	0|0	0|0	0|0	0|0	0|0	0|0	0|0	0|0	0|0	0|0	0|0	0|0	1|1	0|0	0|0	0|0	0|0	0|0	0|0	0|0	0|0	0|0	0|0	0|0	1|1	0|0	0|0	0|0	0|0	0|0	0|0	0|0	0|0	0|0	0|0	0|0	0|0	0|0	0|0	0|0	0|0	0|0	0|0	0|0	0|0	0|0	0|0	0|0	0|0	0|0	0|0	0|0	0|0	0|0	0|0	1|1	0|0	0|0	0|0	0|0	0|0	0|0	0|0	0|0	0|0	1|1	0|0	0|0	0|0	0|0	0|0	0|0	0|0	0|0	0|0	0|0	0|0	0|0	0|0	0|0	1|1	0|0	0|0	0|0	0|0	1|1	1|1	1|1	0|0	0|0	0|0	0|0	0|0	0|0	0|0	0|0	1|1	0|0	1|1	0|0	1|1	1|1	0|0	0|0	0|0	0|0	1|1	0|0	0|0	0|0	0|0	0|0	0|0	0|0	0|0	0|0	1|1	0|0	0|0	0|0	1|1	0|0	1|1	1|1	0|0	0|0	1|1	1|1	0|0	1|1	0|0	0|0	1|1	0|0	0|1	0|0	0|0	0|1	0|0	0|0	0|0	1|1	0|0	0|0	0|0	0|0	0|0	0|0	0|0	0|0	0|0	0|0	0|0	0|0	0|0	0|0	0|0	0|0	0|0	0|0	0|0	0|0	0|0	0|0	0|0	0|0	0|0	0|0	0|0	0|0	0|0	0|0	0|0	0|0	0|0	0|0	0|0	0|0	0|0	0|0	0|0	0|0	0|0	0|0	1|1	0|0	0|0	0|0	0|0	0|0	0|0	0|0	0|0	0|0	1|1	0|0	0|0	0|0	0|0	1|1	1|1	0|0	0|0	0|0	0|0	0|0	0|0	0|0	0|0	0|0	0|0	0|0	0|0	0|0	0|0	0|0	0|0	0|0	0|0	0|0	0|0	1|1	0|0	0|0	0|0	0|0	0|0	1|1	0|0	0|0	0|0	0|0	0|0	0|0	0|0	0|0	0|0	0|0	0|0	0|0	1|1	0|0	0|0	0|0	0|0	1|1	0|0	0|0	0|0	0|0	0|0	0|0	0|0	0|0
1A	31199129	1A_31199129	G	A	.	PASS	.	GT	0|0	1|1	1|1	0|0	1|1	0|0	1|1	1|1	1|1	1|1	0|0	1|1	0|0	1|1	1|1	1|1	1|1	0|0	0|0	0|0	0|0	1|1	1|1	1|1	1|1	0|0	1|1	1|1	1|1	0|0	0|0	0|0	0|0	0|0	1|1	1|1	0|0	0|0	0|0	1|1	1|1	0|0	1|1	1|1	0|0	1|1	1|1	1|1	1|1	0|0	1|0	1|1	0|0	1|1	0|0	1|1	0|0	1|1	1|1	1|1	1|1	1|1	1|1	0|0	0|0	0|0	0|0	0|0	0|0	1|1	1|1	0|0	1|1	0|0	1|1	1|1	0|0	1|1	0|0	0|0	1|1	1|1	1|1	0|0	0|0	1|1	1|1	1|1	0|0	0|0	0|0	0|0	0|0	1|1	1|1	1|1	0|0	1|1	1|1	1|1	1|1	0|0	1|1	0|0	0|0	0|0	0|0	1|1	0|0	0|0	1|1	0|0	1|1	1|1	1|1	1|1	0|0	1|1	1|1	1|1	0|0	0|0	0|0	1|1	0|0	0|0	0|0	1|1	1|1	0|0	0|0	0|0	0|0	0|0	1|1	1|1	1|1	1|1	1|1	0|0	1|1	1|1	1|1	1|1	0|0	0|0	1|1	0|0	1|1	0|0	1|1	0|0	0|0	1|1	0|0	0|0	1|1	1|1	1|1	1|1	1|1	1|1	0|0	0|0	1|1	0|0	1|1	0|0	0|0	1|1	0|0	1|1	0|0	1|1	1|1	1|1	0|0	1|1	0|0	1|1	0|0	1|1	0|0	0|0	0|0	0|0	0|0	0|0	0|0	1|1	0|0	0|0	0|0	1|1	0|0	1|1	1|1	0|0	1|1	1|1	1|1	1|1	1|1	0|0	0|0	1|1	0|0	0|1	0|0	0|0	0|0	0|0	0|0	0|0	1|1	0|0	1|1	0|0	1|1	1|1	1|1	1|1	0|0	0|0	0|0	0|0	0|0	0|0	0|0	0|0	1|1	1|1	0|0	1|1	1|1	0|0	0|0	1|1	0|0	0|0	1|1	1|1	1|1	0|0	0|0	1|1	1|1	0|0	1|1	1|1	0|0	1|1	0|0	0|0	1|1	0|0	0|0	1|1	0|0	0|0	0|0	0|0	1|0	1|1	0|0	0|0	0|0	1|1	1|1	0|0	0|0	0|0	1|1	1|1	1|1	1|1	0|0	0|0	1|1	0|0	1|1	1|1	1|1	0|0	0|0	1|1	0|0	0|0	0|0	0|0	1|1	0|0	0|0	1|1	1|1	0|0	1|1	0|0	0|0	0|0	1|1	0|0	0|0	0|0	1|1	1|1	1|1	0|0	0|0	0|0	0|0	0|0	0|0	1|1	0|0	1|1	1|1	1|1	1|1	0|0	1|1	1|1	0|0	0|0	1|1	0|0	1|1
1A	31199161	1A_31199161	C	T	.	PASS	.	GT	1|1	0|0	0|0	1|1	0|0	1|1	0|0	0|0	0|0	0|0	0|0	0|0	1|1	0|0	0|0	0|0	0|0	0|0	1|1	0|0	1|1	0|0	0|0	0|0	0|0	1|1	0|0	0|0	0|0	1|1	0|0	0|0	1|1	1|1	0|0	0|0	1|1	1|1	1|1	0|0	0|0	1|1	0|0	0|0	1|1	0|0	0|0	0|0	0|0	1|1	0|0	0|0	1|1	0|0	1|1	0|0	1|1	0|0	0|0	0|0	0|0	0|0	0|0	1|1	1|1	1|1	1|1	1|1	1|1	0|0	0|0	1|1	0|0	1|1	0|0	0|0	1|1	0|0	1|1	1|1	0|0	0|0	0|0	1|1	0|0	0|0	0|0	0|0	1|1	1|1	1|1	1|1	1|1	0|0	0|0	0|0	1|1	0|0	0|0	0|0	0|0	1|1	0|0	1|1	1|1	1|1	1|1	0|0	0|0	1|1	0|0	1|1	0|0	0|0	0|0	0|0	1|1	0|0	0|0	0|0	0|0	1|1	1|1	0|0	1|1	1|1	1|1	0|0	0|0	1|1	1|1	0|0	1|1	1|1	0|0	0|0	0|0	0|0	0|0	0|0	0|0	0|0	0|0	0|0	1|1	1|1	0|0	0|0	0|0	1|1	0|0	1|1	1|1	0|0	1|1	1|1	0|0	0|0	0|0	0|0	0|0	0|0	1|1	1|1	0|0	1|1	0|0	1|1	0|0	0|0	0|0	0|0	1|1	0|0	0|0	0|0	1|1	0|0	0|0	0|0	0|0	0|0	0|0	1|1	0|0	0|0	0|0	0|0	0|0	0|0	1|1	0|0	0|0	0|0	0|0	0|0	0|0	0|0	0|0	0|0	0|0	0|0	0|0	0|0	1|1	0|0	0|0	0|0	0|0	1|1	0|0	1|0	0|0	0|0	0|0	0|0	0|0	0|0	0|0	0|0	0|0	0|0	0|0	0|0	0|0	0|0	1|1	1|1	1|1	1|1	0|0	0|0	1|1	0|0	0|0	1|1	1|1	0|0	1|1	1|1	0|0	0|0	0|0	0|0	1|1	0|0	0|0	1|1	0|0	0|0	0|0	0|0	1|1	1|1	0|0	1|1	0|0	0|0	1|1	1|1	1|1	1|1	0|0	0|0	1|1	1|1	1|1	0|0	0|0	1|1	1|1	1|1	0|0	0|0	0|0	0|0	1|1	0|0	0|0	1|1	0|0	0|0	0|0	1|1	1|1	0|0	1|1	0|0	1|1	1|1	0|0	0|0	1|1	0|0	0|0	1|1	0|0	1|1	1|1	1|1	0|0	0|0	1|1	1|1	0|0	0|0	0|0	1|1	1|1	1|1	1|1	0|0	1|1	0|0	0|0	0|0	0|0	0|0	0|0	1|1	0|0	0|0	0|0	1|1	0|0	1|1	0|0
1A	31199164	1A_31199164	C	T	.	PASS	.	GT	0|0	0|0	0|0	0|0	0|0	0|0	0|0	0|0	0|0	0|0	1|1	0|0	0|0	0|0	0|0	0|0	0|0	1|1	0|0	1|1	0|0	0|0	0|0	0|0	0|0	0|0	0|0	0|0	0|0	0|0	1|1	1|1	0|0	0|0	0|0	0|0	0|0	0|0	0|0	0|0	0|0	0|0	0|0	0|0	0|0	0|0	0|0	0|0	0|0	0|0	0|1	0|0	0|0	0|0	0|0	0|0	0|0	0|0	0|0	0|0	0|0	0|0	0|0	0|0	0|0	0|0	0|0	0|0	0|0	0|0	0|0	0|0	0|0	0|0	0|0	0|0	0|0	0|0	0|0	0|0	0|0	0|0	0|0	0|0	1|1	0|0	0|0	0|0	0|0	0|0	0|0	0|0	0|0	0|0	0|0	0|0	0|0	0|0	0|0	0|0	0|0	0|0	0|0	0|0	0|0	0|0	0|0	0|0	1|1	0|0	0|0	0|0	0|0	0|0	0|0	0|0	0|0	0|0	0|0	0|0	1|1	0|0	0|0	0|0	0|0	0|0	0|0	0|0	0|0	0|0	0|0	1|1	0|0	0|0	0|0	0|0	0|0	0|0	0|0	1|1	0|0	0|0	0|0	0|0	0|0	0|0	0|0	1|1	0|0	0|0	0|0	0|0	0|0	0|0	0|0	0|0	0|0	0|0	0|0	0|0	0|0	0|0	0|0	0|0	0|0	0|0	0|0	0|0	1|1	0|0	1|1	0|0	0|0	0|0	0|0	0|0	0|0	0|0	1|1	0|0	1|1	0|0	1|1	0|0	1|1	1|1	1|1	1|1	1|1	0|0	0|0	1|1	1|1	0|0	1|1	0|0	0|0	1|1	0|0	0|0	0|0	0|0	0|0	1|1	0|0	0|0	1|1	1|0	1|1	0|0	1|1	0|1	1|1	1|1	0|0	1|1	0|0	1|1	0|0	0|0	0|0	0|0	1|1	1|1	1|1	1|1	0|0	0|0	0|0	0|0	0|0	0|0	0|0	0|0	0|0	0|0	0|0	0|0	0|0	0|0	0|0	0|0	0|0	1|1	0|0	0|0	0|0	0|0	0|0	0|0	1|1	0|0	0|0	0|0	0|0	0|0	1|1	0|0	0|0	0|0	0|0	0|0	0|1	0|0	0|0	0|0	0|0	0|0	0|0	0|0	0|0	0|0	0|0	0|0	0|0	0|0	0|0	1|1	0|0	0|0	0|0	0|0	0|0	0|0	0|0	0|0	0|0	1|1	0|0	0|0	0|0	1|1	0|0	0|0	0|0	0|0	0|0	0|0	0|0	0|0	0|0	1|1	0|0	0|0	0|0	0|0	0|0	0|0	0|0	0|0	0|0	1|1	0|0	0|0	1|1	0|0	0|0	0|0	0|0	0|0	0|0	0|0	1|1	0|0	0|0	0|0	0|0
1A	31199165	1A_31199165	G	A	.	PASS	.	GT	1|1	0|0	0|0	1|1	0|0	1|1	0|0	0|0	0|0	0|0	0|0	0|0	1|1	0|0	0|0	0|0	0|0	0|0	1|1	0|0	1|1	0|0	0|0	0|0	0|0	1|1	0|0	0|0	0|0	1|1	0|0	0|0	1|1	1|1	0|0	0|0	1|1	1|1	1|1	0|0	0|0	1|1	0|0	0|0	1|1	0|0	0|0	0|0	0|0	1|1	0|0	0|0	1|1	0|0	1|1	0|0	1|1	0|0	0|0	0|0	0|0	0|0	0|0	1|1	1|1	1|1	1|1	1|1	1|1	0|0	0|0	1|1	0|0	1|1	0|0	0|0	1|1	0|0	1|1	1|1	0|0	0|0	0|0	1|1	0|0	0|0	0|0	0|0	1|1	1|1	1|1	1|1	1|1	0|0	0|0	0|0	1|1	0|0	0|0	0|0	0|0	1|1	0|0	1|1	1|1	1|1	1|1	0|0	0|0	1|1	0|0	1|1	0|0	0|0	0|0	0|0	1|1	0|0	0|0	0|0	0|0	1|1	1|1	0|0	1|1	1|1	1|1	0|0	0|0	1|1	1|1	0|0	1|1	1|1	0|0	0|0	0|0	0|0	0|0	0|0	0|0	0|0	0|0	0|0	1|1	1|1	0|0	0|0	0|0	1|1	0|0	1|1	1|1	0|0	1|1	1|1	0|0	0|0	0|0	0|0	0|0	0|0	1|1	1|1	0|0	1|1	0|0	1|1	0|0	0|0	0|0	0|0	1|1	0|0	0|0	0|0	1|1	0|0	0|0	0|0	0|0	0|0	0|0	1|1	0|0	0|0	0|0	0|0	0|0	0|0	1|1	0|0	0|0	0|0	0|0	0|0	0|0	0|0	0|0	0|0	0|0	0|0	0|0	0|0	1|1	0|0	0|0	0|0	0|0	1|1	0|0	1|0	0|0	0|0	0|0	0|0	0|0	0|0	0|0	0|0	0|0	0|0	0|0	0|0	0|0	0|0	1|1	1|1	1|1	1|1	0|0	0|0	1|1	0|0	0|0	1|1	1|1	0|0	1|1	1|1	0|0	0|0	0|0	0|0	1|1	0|0	0|0	1|1	0|0	0|0	0|0	0|0	1|1	1|1	0|0	1|1	0|0	0|0	1|1	1|1	1|1	1|1	0|0	0|0	1|1	1|1	1|1	0|0	0|0	1|1	1|1	1|1	0|0	0|0	0|0	0|0	1|1	0|0	0|0	1|1	0|0	0|0	0|0	1|1	1|1	0|0	1|1	0|0	1|1	1|1	0|0	0|0	1|1	0|0	0|0	1|1	0|0	1|1	1|1	1|1	0|0	0|0	1|1	1|1	0|0	0|0	0|0	1|1	1|1	1|1	1|1	0|0	1|1	0|0	0|0	0|0	0|0	0|0	0|0	1|1	0|0	0|0	0|0	1|1	0|0	1|1	0|0
1A	31199236	1A_31199236	C	T	.	PASS	.	GT	1|1	0|0	0|0	1|1	0|0	1|1	0|0	0|0	0|0	0|0	0|0	0|0	1|1	0|0	0|0	0|0	0|0	0|0	1|1	0|0	1|1	0|0	0|0	0|0	0|0	1|1	0|0	0|0	0|0	1|1	0|0	0|0	1|1	1|1	0|0	0|0	1|1	1|1	1|1	0|0	0|0	1|1	0|0	0|0	1|1	0|0	0|0	0|0	0|0	1|1	0|0	0|0	1|1	0|0	1|1	0|0	1|1	0|0	0|0	0|0	0|0	0|0	0|0	1|1	1|1	1|1	1|1	1|1	1|1	0|0	0|0	1|1	0|0	1|1	0|0	0|0	1|1	0|0	1|1	1|1	0|0	0|0	0|0	1|1	0|0	0|0	0|0	0|0	1|1	1|1	1|1	1|1	1|1	0|0	0|0	0|0	1|1	0|0	0|0	0|0	0|0	1|1	0|0	1|1	1|1	1|1	1|1	0|0	0|0	1|1	0|0	1|1	0|0	0|0	0|0	0|0	1|1	0|0	0|0	0|0	0|0	1|1	1|1	0|0	1|1	1|1	1|1	0|0	0|0	1|1	1|1	0|0	1|1	1|1	0|0	0|0	0|0	0|0	0|0	0|0	0|0	0|0	0|0	0|0	1|1	1|1	0|0	0|0	0|0	1|1	0|0	1|1	1|1	0|0	1|1	1|1	0|0	0|0	0|0	0|0	0|0	0|0	1|1	1|1	0|0	1|1	0|0	1|1	0|0	0|0	0|0	0|0	1|1	0|0	0|0	0|0	1|1	0|0	0|0	0|0	0|0	0|0	0|0	1|1	0|0	0|0	0|0	0|0	0|0	0|0	1|1	0|0	0|0	0|0	0|0	0|0	0|0	0|0	0|0	0|0	0|0	0|0	0|0	0|0	1|1	0|0	0|0	0|0	0|0	1|1	0|0	1|0	0|0	0|0	0|0	0|0	0|0	0|0	0|0	0|0	0|0	0|0	0|0	0|0	0|0	0|0	1|1	1|1	1|1	1|1	0|0	0|0	1|1	0|0	0|0	1|1	1|1	0|0	1|1	1|1	0|0	0|0	0|0	0|0	1|1	0|0	0|0	1|1	0|0	0|0	0|0	0|0	1|1	1|1	0|0	1|1	0|0	0|0	1|1	1|1	1|1	1|1	0|0	0|0	1|1	1|1	1|1	0|0	0|0	1|1	1|1	1|1	0|0	0|0	0|0	0|0	1|1	0|0	0|0	1|1	0|0	0|0	0|0	1|1	1|1	0|0	1|1	0|0	1|1	1|1	0|0	0|0	1|1	0|0	0|0	1|1	0|0	1|1	1|1	1|1	0|0	0|0	1|1	1|1	0|0	0|0	0|0	1|1	1|1	1|1	1|1	0|0	1|1	0|0	0|0	0|0	0|0	0|0	0|0	1|1	0|0	0|0	0|0	1|1	0|0	1|1	0|0
1A	31199239	1A_31199239	G	A	.	PASS	.	GT	0|0	1|1	1|1	0|0	1|1	0|0	1|1	1|1	1|1	1|1	0|0	1|1	0|0	1|1	1|1	1|1	1|1	0|0	0|0	0|0	0|0	1|1	1|1	1|1	1|1	0|0	1|1	1|1	1|1	0|0	0|0	0|0	0|0	0|0	1|1	1|1	0|0	0|0	0|0	1|1	1|1	0|0	1|1	1|1	0|0	1|1	1|1	1|1	1|1	0|0	1|0	1|1	0|0	1|1	0|0	1|1	0|0	1|1	1|1	1|1	1|1	1|1	1|1	0|0	0|0	0|0	0|0	0|0	0|0	1|1	1|1	0|0	1|1	0|0	1|1	1|1	0|0	1|1	0|0	0|0	1|1	1|1	1|1	0|0	0|0	1|1	1|1	1|1	0|0	0|0	0|0	0|0	0|0	1|1	1|1	1|1	0|0	1|1	1|1	1|1	1|1	0|0	1|1	0|0	0|0	0|0	0|0	1|1	0|0	0|0	1|1	0|0	1|1	1|1	1|1	1|1	0|0	1|1	1|1	1|1	0|0	0|0	0|0	1|1	0|0	0|0	0|0	1|1	1|1	0|0	0|0	0|0	0|0	0|0	1|1	1|1	1|1	1|1	1|1	0|0	1|1	1|1	1|1	1|1	0|0	0|0	1|1	0|0	1|1	0|0	1|1	0|0	0|0	1|1	0|0	0|0	1|1	1|1	1|1	1|1	1|1	1|1	0|0	0|0	1|1	0|0	1|1	0|0	0|0	1|1	0|0	1|1	0|0	1|1	1|1	1|1	0|0	1|1	0|0	1|1	0|0	1|1	0|0	0|0	0|0	0|0	0|0	0|0	0|0	1|1	0|0	0|0	0|0	1|1	0|0	1|1	1|1	0|0	1|1	1|1	1|1	1|1	1|1	0|0	0|0	1|1	0|0	0|1	0|0	0|0	0|0	0|0	0|0	0|0	1|1	0|0	1|1	0|0	1|1	1|1	1|1	1|1	0|0	0|0	0|0	0|0	0|0	0|0	0|0	0|0	1|1	1|1	0|0	1|1	1|1	0|0	0|0	1|1	0|0	0|0	1|1	1|1	1|1	0|0	0|0	1|1	1|1	0|0	1|1	1|1	0|0	1|1	0|0	0|0	1|1	0|0	0|0	1|1	0|0	0|0	0|0	0|0	1|0	1|1	0|0	0|0	0|0	1|1	1|1	0|0	0|0	0|0	1|1	1|1	1|1	1|1	0|0	0|0	1|1	0|0	1|1	1|1	1|1	0|0	0|0	1|1	0|0	0|0	0|0	0|0	1|1	0|0	0|0	1|1	0|0	0|0	1|1	0|0	0|0	0|0	1|1	0|0	0|0	0|0	1|1	1|1	1|1	0|0	0|0	0|0	0|0	0|0	0|0	1|1	0|0	1|1	1|1	1|1	1|1	0|0	1|1	1|1	0|0	0|0	1|1	0|0	1|1
1A	31199339	1A_31199339	G	A	.	PASS	.	GT	0|0	0|0	0|0	0|0	0|0	0|0	0|0	0|0	0|0	0|0	1|1	0|0	0|0	0|0	0|0	0|0	0|0	1|1	0|0	1|1	0|0	0|0	0|0	0|0	0|0	0|0	0|0	0|0	0|0	0|0	1|1	1|1	0|0	0|0	0|0	0|0	0|0	0|0	0|0	0|0	0|0	0|0	0|0	0|0	0|0	0|0	0|0	0|0	0|0	0|0	0|1	0|0	0|0	0|0	0|0	0|0	0|0	0|0	0|0	0|0	0|0	0|0	0|0	0|0	0|0	0|0	0|0	0|0	0|0	0|0	0|0	0|0	0|0	0|0	0|0	0|0	0|0	0|0	0|0	0|0	0|0	0|0	0|0	0|0	1|1	0|0	0|0	0|0	0|0	0|0	0|0	0|0	0|0	0|0	0|0	0|0	0|0	0|0	0|0	0|0	0|0	0|0	0|0	0|0	0|0	0|0	0|0	0|0	1|1	0|0	0|0	0|0	0|0	0|0	0|0	0|0	0|0	0|0	0|0	0|0	1|1	0|0	0|0	0|0	0|0	0|0	0|0	0|0	0|0	0|0	0|0	1|1	0|0	0|0	0|0	0|0	0|0	0|0	0|0	1|1	0|0	0|0	0|0	0|0	0|0	0|0	0|0	1|1	0|0	0|0	0|0	0|0	0|0	0|0	0|0	0|0	0|0	0|0	0|0	0|0	0|0	0|0	0|0	0|0	0|0	0|0	0|0	0|0	1|1	0|0	1|1	0|0	0|0	0|0	0|0	0|0	0|0	0|0	1|1	0|0	1|1	0|0	1|1	0|0	1|1	1|1	1|1	1|1	1|1	0|0	0|0	1|1	1|1	0|0	1|1	0|0	0|0	1|1	0|0	0|0	0|0	0|0	0|0	1|1	0|0	0|0	1|1	1|0	1|1	0|0	1|0	0|1	1|1	1|1	0|0	1|1	0|0	1|1	0|0	0|0	0|0	0|0	1|1	1|1	1|1	1|1	0|0	0|0	0|0	0|0	0|0	0|0	0|0	0|0	0|0	0|0	0|0	0|0	0|0	0|0	0|0	0|0	0|0	1|1	0|0	0|0	0|0	0|0	0|0	0|0	1|1	0|0	0|0	0|0	0|0	0|0	1|1	0|0	0|0	0|0	0|0	0|0	0|1	0|0	0|0	0|0	0|0	0|0	0|0	0|0	0|0	0|0	0|0	0|0	0|0	0|0	0|0	1|1	0|0	0|0	0|0	0|0	0|0	0|0	0|0	0|0	0|0	1|1	0|0	0|0	0|0	1|1	0|0	0|0	0|0	0|0	0|0	0|0	0|0	0|0	0|0	1|1	0|0	0|0	0|0	0|0	0|0	0|0	0|0	0|0	0|0	1|1	0|0	0|0	1|1	0|0	0|0	0|0	0|0	0|0	0|0	0|0	1|1	0|0	0|0	0|0	0|0
1A	31205219	1A_31205219	T	A	.	PASS	.	GT	0|0	0|0	0|0	0|0	0|0	0|0	0|0	0|0	0|0	0|0	1|1	0|0	0|0	0|0	0|0	0|0	0|0	1|1	0|0	1|1	0|0	0|0	0|0	0|0	0|0	0|0	0|0	0|0	0|0	0|0	1|1	1|1	0|0	0|0	0|0	0|0	0|0	0|0	0|0	0|0	0|0	0|0	0|0	0|0	0|0	0|0	0|0	0|0	0|0	0|0	0|1	0|0	0|0	0|0	0|0	0|0	0|0	0|0	0|0	0|0	0|0	0|0	0|0	0|0	0|0	0|0	0|0	0|0	0|0	0|0	0|0	0|0	0|0	0|0	0|0	0|0	0|0	0|0	0|0	0|0	0|0	0|0	0|0	0|0	1|1	0|0	0|0	0|0	0|0	0|0	0|0	0|0	0|0	0|0	0|0	0|0	0|0	0|0	0|0	0|0	0|0	0|0	0|0	0|0	0|0	0|0	0|0	0|0	1|1	0|0	0|0	0|0	0|0	0|0	0|0	0|0	0|0	0|0	0|0	0|0	1|1	0|0	0|0	0|0	0|0	0|0	0|0	0|0	0|0	0|0	0|0	1|1	0|0	0|0	0|0	0|0	0|0	0|0	0|0	1|1	0|0	0|0	0|0	0|0	0|0	0|0	0|0	1|1	0|0	0|0	0|0	0|0	0|0	0|0	0|0	0|0	0|0	0|0	0|0	0|0	0|0	0|0	0|0	0|0	0|0	0|0	0|0	0|0	1|1	0|0	1|1	0|0	0|0	0|0	0|0	0|0	0|0	0|0	1|1	0|0	1|1	0|0	1|1	0|0	1|1	1|1	1|1	1|1	1|1	0|0	0|0	1|1	1|1	0|0	1|1	0|0	0|0	1|1	0|0	0|0	0|0	0|0	0|0	1|1	0|0	0|0	1|1	1|0	1|1	0|0	1|0	0|0	1|1	1|1	0|0	1|1	0|0	1|1	0|0	0|0	0|0	0|0	1|1	1|1	1|1	1|1	0|0	0|0	0|0	0|0	0|0	0|0	0|0	0|0	0|0	0|0	0|0	0|0	0|0	0|0	0|0	0|0	0|0	1|1	0|0	0|0	0|0	0|0	0|0	0|0	1|1	0|0	0|0	0|0	0|0	0|0	1|1	0|0	0|0	0|0	0|0	0|0	0|1	0|0	0|0	0|0	0|0	0|0	0|0	0|0	0|0	0|0	0|0	0|0	0|0	0|0	0|0	1|1	0|0	0|0	0|0	0|0	0|0	0|0	0|0	0|0	0|0	1|1	0|0	0|0	0|0	1|1	0|0	0|0	0|0	0|0	0|0	0|0	0|0	0|0	0|0	1|1	0|0	0|0	0|0	0|0	0|0	0|0	0|0	0|0	0|0	1|1	0|0	0|0	1|1	0|0	0|0	0|0	0|0	0|0	0|0	0|0	1|1	0|0	0|0	0|0	0|0
1A	31205260	1A_31205260	G	C	.	PASS	.	GT	1|1	0|0	0|0	1|1	0|0	1|1	0|0	0|0	0|0	0|0	0|0	0|0	1|1	0|0	0|0	0|0	0|0	0|0	1|1	0|0	1|1	0|0	0|0	0|0	0|0	1|1	0|0	0|0	0|0	1|1	0|0	0|0	1|1	1|1	0|0	0|0	1|1	1|1	1|1	0|0	0|0	1|1	0|0	0|0	1|1	0|0	0|0	0|0	0|0	1|1	0|0	0|0	1|1	0|0	1|1	0|0	1|1	0|0	0|0	0|0	0|0	0|0	0|0	1|1	1|1	1|1	1|1	1|1	1|1	0|0	0|0	1|1	0|0	1|1	0|0	0|0	1|1	0|0	1|1	1|1	0|0	0|0	0|0	1|1	0|0	0|0	0|0	0|0	1|1	1|1	1|1	1|1	1|1	0|0	0|0	0|0	1|1	0|0	0|0	0|0	0|0	1|1	0|0	1|1	1|1	1|1	1|1	0|0	0|0	1|1	0|0	1|1	0|0	0|0	0|0	0|0	1|1	0|0	0|0	0|0	0|0	1|1	1|1	0|0	1|1	1|1	1|1	0|0	0|0	1|1	1|1	0|0	1|1	1|1	0|0	0|0	0|0	0|0	0|0	0|0	0|0	0|0	0|0	0|0	1|1	1|1	0|0	0|0	0|0	1|1	0|0	1|1	1|1	0|0	1|1	1|1	0|0	0|0	0|0	0|0	0|0	0|0	1|1	1|1	0|0	1|1	0|0	1|1	0|0	0|0	0|0	0|0	1|1	0|0	0|0	0|0	1|1	0|0	0|0	0|0	0|0	0|0	0|0	1|1	0|0	0|0	0|0	0|0	0|0	0|0	1|1	0|0	0|0	0|0	0|0	0|0	0|0	0|0	0|0	0|0	0|0	0|0	0|0	0|0	1|1	0|0	0|0	0|0	0|0	1|1	0|0	1|1	0|0	0|0	0|0	0|0	0|0	0|0	0|0	0|0	0|0	0|0	0|0	0|0	0|0	0|0	1|1	1|1	1|1	1|1	0|0	0|0	1|1	0|0	0|0	1|1	1|1	0|0	1|1	1|1	0|0	0|0	0|0	0|0	1|1	0|0	0|0	1|1	0|0	0|0	0|0	0|0	1|1	1|1	0|0	1|1	0|0	0|0	1|1	1|1	1|1	1|1	0|0	0|0	1|1	1|1	1|1	0|0	0|0	1|1	1|1	1|1	0|0	0|0	0|0	0|0	1|1	0|0	0|0	1|1	0|0	0|0	0|0	1|1	1|1	0|0	1|1	0|0	1|1	1|1	0|0	0|0	1|1	0|0	0|0	1|1	0|0	1|1	1|1	1|1	0|0	0|0	1|1	1|1	0|0	0|0	0|0	1|1	1|1	1|1	1|1	0|0	1|1	0|0	0|0	0|0	0|0	0|0	0|0	1|1	0|0	0|0	0|0	1|1	0|0	1|1	0|0
1A	31236148	1A_31236148	A	G	.	PASS	.	GT	0|0	0|0	0|0	0|0	0|0	0|0	0|0	0|0	0|0	0|0	0|0	0|0	0|0	0|0	1|1	0|0	0|0	0|0	0|0	0|0	0|0	1|1	1|1	0|0	1|1	0|0	0|0	0|0	0|0	0|0	0|0	0|0	0|0	0|0	1|1	0|0	0|0	0|0	0|0	0|0	0|0	0|0	0|0	1|1	0|0	0|0	0|0	0|0	0|0	0|0	1|0	0|0	0|0	0|0	0|0	0|0	0|0	1|1	0|0	0|0	0|0	0|0	0|0	0|0	0|0	0|0	0|0	0|0	0|0	0|0	1|1	0|0	0|0	0|0	0|0	0|0	0|0	0|0	0|0	0|0	0|0	0|0	0|0	0|0	0|0	1|1	0|0	0|0	0|0	0|0	0|0	0|0	0|0	0|0	0|0	0|0	0|0	1|1	0|0	0|0	0|0	0|0	0|0	0|0	0|0	0|0	0|0	0|0	0|0	0|0	0|0	0|0	0|0	0|0	0|0	0|0	0|0	0|0	0|0	0|0	0|0	0|0	0|0	0|0	0|0	0|0	0|0	0|0	1|1	0|0	0|0	0|0	0|0	0|0	0|0	0|0	0|0	0|0	1|1	0|0	0|0	0|0	0|0	0|0	0|0	0|0	0|0	0|0	0|0	0|0	0|0	0|0	0|0	1|1	0|0	0|0	0|0	0|0	1|1	0|0	1|1	0|0	0|0	0|0	0|0	0|0	0|0	0|0	0|0	1|1	0|0	1|1	0|0	1|1	1|1	0|0	0|0	0|0	0|0	1|1	0|0	0|0	0|0	0|0	0|0	0|0	0|0	0|0	0|0	1|1	0|0	0|0	0|0	1|1	0|0	1|1	1|1	0|0	0|0	1|1	1|1	0|0	1|1	0|0	0|0	1|1	0|0	0|1	0|0	0|0	0|1	0|0	0|0	0|0	1|1	0|0	0|0	0|0	0|0	0|0	0|0	0|0	0|0	0|0	0|0	0|0	0|0	0|0	0|0	0|0	0|0	0|0	0|0	0|0	0|0	0|0	0|0	0|0	0|0	0|0	0|0	0|0	0|0	0|0	0|0	0|0	0|0	0|0	0|0	0|0	0|0	0|0	0|0	0|0	0|0	0|0	0|0	1|1	0|0	0|0	0|0	0|0	0|0	0|0	0|0	0|0	0|0	1|1	0|0	0|0	0|0	0|0	1|1	1|1	0|0	0|0	0|0	0|0	0|0	0|0	0|0	0|0	0|0	0|0	0|0	0|0	0|0	0|0	0|0	0|0	0|0	0|0	0|0	0|0	1|1	0|0	0|0	0|0	0|0	0|0	1|1	0|0	0|0	0|0	0|0	0|0	0|0	0|0	0|0	0|0	0|0	0|0	0|0	1|1	0|0	0|0	0|0	0|0	1|1	0|0	0|0	0|0	0|0	0|0	0|0	0|0	0|0
1A	31236314	1A_31236314	G	C	.	PASS	.	GT	0|0	0|0	0|0	0|0	0|0	0|0	0|0	0|0	0|0	0|0	0|0	0|0	0|0	0|0	1|1	0|0	0|0	0|0	0|0	0|0	0|0	1|1	1|1	0|0	1|1	0|0	0|0	0|0	0|0	0|0	0|0	0|0	0|0	0|0	1|1	0|0	0|0	0|0	0|0	0|0	0|0	0|0	0|0	1|1	0|0	0|0	0|0	0|0	0|0	0|0	1|0	0|0	0|0	0|0	0|0	0|0	0|0	1|1	0|0	0|0	0|0	0|0	0|0	0|0	0|0	0|0	0|0	0|0	0|0	0|0	1|1	0|0	0|0	0|0	0|0	0|0	0|0	0|0	0|0	0|0	0|0	0|0	0|0	0|0	0|0	1|1	0|0	0|0	0|0	0|0	0|0	0|0	0|0	0|0	0|0	0|0	0|0	1|1	0|0	0|0	0|0	0|0	0|0	0|0	0|0	0|0	0|0	0|0	0|0	0|0	0|0	0|0	0|0	0|0	0|0	0|0	0|0	0|0	0|0	0|0	0|0	0|0	0|0	0|0	0|0	0|0	0|0	0|0	1|1	0|0	0|0	0|0	0|0	0|0	0|0	0|0	0|0	0|0	1|1	0|0	0|0	0|0	0|0	0|0	0|0	0|0	0|0	0|0	0|0	0|0	0|0	0|0	0|0	1|1	0|0	0|0	0|0	0|0	1|1	0|0	1|1	0|0	0|0	0|0	0|0	0|0	0|0	0|0	0|0	1|1	0|0	1|1	0|0	1|1	1|1	0|0	0|0	0|0	0|0	1|1	0|0	0|0	0|0	0|0	0|0	0|0	0|0	0|0	0|0	1|1	0|0	0|0	0|0	1|1	0|0	1|1	1|1	0|0	0|0	1|1	1|1	0|0	1|1	0|0	0|0	1|1	0|0	0|1	0|0	0|0	0|1	0|0	0|0	0|0	1|1	0|0	0|0	0|0	0|0	0|0	0|0	0|0	0|0	0|0	0|0	0|0	0|0	0|0	0|0	0|0	0|0	0|0	0|0	0|0	0|0	0|0	0|0	0|0	0|0	0|0	0|0	0|0	0|0	0|0	0|0	0|0	0|0	0|0	0|0	0|0	0|0	0|0	0|0	0|0	0|0	0|0	0|0	1|1	0|0	0|0	0|0	0|0	0|0	0|0	0|0	0|0	0|0	1|1	0|0	0|0	0|0	0|0	1|1	1|1	0|0	0|0	0|0	0|0	0|0	0|0	0|0	0|0	0|0	0|0	0|0	0|0	0|0	0|0	0|0	0|0	0|0	0|0	0|0	0|0	1|1	0|0	0|0	0|0	0|0	0|0	1|1	0|0	0|0	0|0	0|0	0|0	0|0	0|0	0|0	0|0	0|0	0|0	0|0	1|1	0|0	0|0	0|0	0|0	1|1	0|0	0|0	0|0	0|0	0|0	0|0	0|0	0|0
1A	31236363	1A_31236363	A	G	.	PASS	.	GT	0|0	0|0	0|0	0|0	0|0	0|0	0|0	0|0	0|0	0|0	0|0	0|0	0|0	0|0	1|1	0|0	0|0	0|0	0|0	0|0	0|0	1|1	1|1	0|0	1|1	0|0	0|0	0|0	0|0	0|0	0|0	0|0	0|0	0|0	1|1	0|0	0|0	0|0	0|0	0|0	0|0	0|0	0|0	1|1	0|0	0|0	0|0	0|0	0|0	0|0	1|0	0|0	0|0	0|0	0|0	0|0	0|0	1|1	0|0	0|0	0|0	0|0	0|0	0|0	0|0	0|0	0|0	0|0	0|0	0|0	1|1	0|0	0|0	0|0	0|0	0|0	0|0	0|0	0|0	0|0	0|0	0|0	0|0	0|0	0|0	1|1	0|0	0|0	0|0	0|0	0|0	0|0	0|0	0|0	0|0	0|0	0|0	1|1	0|0	0|0	0|0	0|0	0|0	0|0	0|0	0|0	0|0	0|0	0|0	0|0	0|0	0|0	0|0	0|0	0|0	0|0	0|0	0|0	0|0	0|0	0|0	0|0	0|0	0|0	0|0	0|0	0|0	0|0	1|1	0|0	0|0	0|0	0|0	0|0	0|0	0|0	0|0	0|0	1|1	0|0	0|0	0|0	0|0	0|0	0|0	0|0	0|0	0|0	0|0	0|0	0|0	0|0	0|0	1|1	0|0	0|0	0|0	0|0	1|1	0|0	1|1	0|0	0|0	0|0	0|0	0|0	0|0	0|0	0|0	1|1	0|0	1|1	0|0	1|1	1|1	0|0	0|0	0|0	0|0	1|1	0|0	0|0	0|0	0|0	0|0	0|0	0|0	0|0	0|0	1|1	0|0	0|0	0|0	1|1	0|0	1|1	1|1	0|0	0|0	1|1	1|1	0|0	1|1	0|0	0|0	1|1	0|0	0|1	0|0	0|0	0|1	0|0	0|0	0|0	1|1	0|0	0|0	0|0	0|0	0|0	0|0	0|0	0|0	0|0	0|0	0|0	0|0	0|0	0|0	0|0	0|0	0|0	0|0	0|0	0|0	0|0	0|0	0|0	0|0	0|0	0|0	0|0	0|0	0|0	0|0	0|0	0|0	0|0	0|0	0|0	0|0	0|0	0|0	0|0	0|0	0|0	0|0	1|1	0|0	0|0	0|0	0|0	0|0	0|0	0|0	0|0	0|0	1|1	0|0	0|0	0|0	0|0	1|1	1|1	0|0	0|0	0|0	0|0	0|0	0|0	0|0	0|0	0|0	0|0	0|0	0|0	0|0	0|0	0|0	0|0	0|0	0|0	0|0	0|0	1|1	0|0	0|0	0|0	0|0	0|0	1|1	0|0	0|0	0|0	0|0	0|0	0|0	0|0	0|0	0|0	0|0	0|0	0|0	1|1	0|0	0|0	0|0	0|0	1|1	0|0	0|0	0|0	0|0	0|0	0|0	0|0	0|0
1A	31236376	1A_31236376	G	A	.	PASS	.	GT	0|0	0|0	0|0	0|0	0|0	0|0	0|0	0|0	0|0	0|0	0|0	0|0	0|0	0|0	1|1	0|0	0|0	0|0	0|0	0|0	0|0	1|1	1|1	0|0	1|1	0|0	0|0	0|0	0|0	0|0	0|0	0|0	0|0	0|0	1|1	0|0	0|0	0|0	0|0	0|0	0|0	0|0	0|0	1|1	0|0	0|0	0|0	0|0	0|0	0|0	1|0	0|0	0|0	0|0	0|0	0|0	0|0	1|1	0|0	0|0	0|0	0|0	0|0	0|0	0|0	0|0	0|0	0|0	0|0	0|0	1|1	0|0	0|0	0|0	0|0	0|0	0|0	0|0	0|0	0|0	0|0	0|0	0|0	0|0	0|0	1|1	0|0	0|0	0|0	0|0	0|0	0|0	0|0	0|0	0|0	0|0	0|0	1|1	0|0	0|0	0|0	0|0	0|0	0|0	0|0	0|0	0|0	0|0	0|0	0|0	0|0	0|0	0|0	0|0	0|0	0|0	0|0	0|0	0|0	0|0	0|0	0|0	0|0	0|0	0|0	0|0	0|0	0|0	1|1	0|0	0|0	0|0	0|0	0|0	0|0	0|0	0|0	0|0	1|1	0|0	0|0	0|0	0|0	0|0	0|0	0|0	0|0	0|0	0|0	0|0	0|0	0|0	0|0	1|1	0|0	0|0	0|0	0|0	1|1	0|0	1|1	0|0	0|0	0|0	0|0	0|0	0|0	0|0	0|0	1|1	0|0	1|1	0|0	1|1	1|1	0|0	0|0	0|0	0|0	1|1	0|0	0|0	0|0	0|0	0|0	0|0	0|0	0|0	0|0	1|1	0|0	0|0	0|0	1|1	0|0	1|1	1|1	0|0	0|0	1|1	1|1	0|0	1|1	0|0	0|0	1|1	0|0	0|1	0|0	0|0	0|1	0|0	0|0	0|0	1|1	0|0	0|0	0|0	0|0	0|0	0|0	0|0	0|0	0|0	0|0	0|0	0|0	0|0	0|0	0|0	0|0	0|0	0|0	0|0	0|0	0|0	0|0	0|0	0|0	0|0	0|0	0|0	0|0	0|0	0|0	0|0	0|0	0|0	0|0	0|0	0|0	0|0	0|0	0|0	0|0	0|0	0|0	1|1	0|0	0|0	0|0	0|0	0|0	0|0	0|0	0|0	0|0	1|1	0|0	0|0	0|0	0|0	1|1	1|1	0|0	0|0	0|0	0|0	0|0	0|0	0|0	0|0	0|0	0|0	0|0	0|0	0|0	0|0	0|0	0|0	0|0	0|0	0|0	0|0	1|1	0|0	0|0	0|0	0|0	0|0	1|1	0|0	0|0	0|0	0|0	0|0	0|0	0|0	0|0	0|0	0|0	0|0	0|0	1|1	0|0	0|0	0|0	0|0	1|1	0|0	0|0	0|0	0|0	0|0	0|0	0|0	0|0
1A	32149578	1A_32149578	T	C	.	PASS	.	GT	0|0	0|0	0|0	1|1	0|0	1|1	0|0	0|0	0|0	0|0	0|0	0|0	1|1	0|0	0|0	0|0	0|0	0|0	0|0	0|0	1|1	0|0	0|0	0|0	0|0	1|1	0|0	0|0	0|0	1|1	0|0	0|0	1|1	1|1	0|0	0|0	1|1	0|0	0|0	0|0	0|0	0|0	0|0	0|0	1|1	0|0	0|0	0|0	0|0	0|0	1|0	0|0	0|0	0|0	0|0	0|0	1|1	0|0	0|0	0|0	0|0	0|0	0|0	0|0	0|0	0|0	1|1	1|1	1|1	0|0	0|0	1|1	0|0	0|0	0|0	0|0	0|0	0|0	0|0	1|1	0|0	0|0	0|0	0|0	0|0	0|0	0|0	0|0	1|1	1|1	1|1	0|0	1|1	0|0	0|0	0|0	1|1	0|0	0|0	0|0	0|0	1|1	0|0	0|0	1|1	1|1	1|1	0|0	0|0	1|1	0|0	1|1	0|0	0|0	0|0	0|0	1|1	0|0	0|0	0|0	0|0	1|1	0|0	0|0	1|1	1|1	1|1	0|0	0|0	0|0	1|1	0|0	1|1	1|1	0|0	0|0	0|0	0|0	0|0	0|0	0|0	0|0	0|0	0|0	1|1	1|1	0|0	0|0	0|0	0|0	0|0	1|1	1|1	0|0	0|0	0|0	0|0	0|0	0|0	0|0	0|0	0|0	0|0	0|0	0|0	1|1	0|0	1|1	0|0	0|0	0|0	0|0	1|1	0|0	0|0	0|0	1|1	0|0	0|0	0|0	0|0	0|0	0|0	1|1	0|0	0|0	0|0	0|0	0|0	0|0	1|1	0|0	0|0	0|0	0|0	0|0	0|0	0|0	0|0	0|0	0|0	0|0	0|0	0|0	1|1	0|0	0|0	0|0	0|0	0|0	0|0	1|1	0|0	0|0	0|0	0|0	0|0	0|0	0|0	0|0	0|0	0|0	0|0	0|0	0|0	0|0	1|1	1|1	0|0	1|1	0|0	0|0	0|0	0|0	0|0	1|1	0|0	0|0	0|0	1|1	0|0	0|0	0|0	0|0	0|0	0|0	0|0	1|1	0|0	0|0	0|0	0|0	1|1	0|0	0|0	1|1	0|0	0|0	1|1	0|0	1|1	1|1	0|0	0|0	1|1	1|1	1|1	1|1	0|0	1|1	0|0	1|1	0|0	0|0	0|0	0|0	1|1	0|0	0|0	0|0	0|0	0|0	0|0	1|1	1|1	0|0	1|1	0|0	0|0	0|0	0|0	0|0	1|1	0|0	0|0	1|1	0|0	1|1	1|1	1|1	0|0	0|0	1|1	1|1	0|0	0|0	0|0	0|0	0|0	1|1	1|1	0|0	1|1	0|0	0|0	0|0	0|0	0|0	0|0	1|1	0|0	0|0	0|0	1|1	0|0	1|1	0|0
1A	32149708	1A_32149708	G	A	.	PASS	.	GT	0|0	0|0	0|0	1|1	0|0	1|1	0|0	0|0	0|0	0|0	0|0	0|0	1|1	0|0	0|0	0|0	0|0	0|0	0|0	0|0	1|1	0|0	0|0	0|0	0|0	1|1	0|0	0|0	0|0	1|1	0|0	0|0	1|1	1|1	0|0	0|0	1|1	0|0	0|0	0|0	0|0	0|0	0|0	0|0	1|1	0|0	0|0	0|0	0|0	0|0	1|0	0|0	0|0	0|0	0|0	0|0	1|1	0|0	0|0	0|0	0|0	0|0	0|0	0|0	0|0	0|0	1|1	1|1	1|1	0|0	0|0	1|1	0|0	0|0	0|0	0|0	0|0	0|0	0|0	1|1	0|0	0|0	0|0	0|0	0|0	0|0	0|0	0|0	1|1	1|1	1|1	0|0	1|1	0|0	0|0	0|0	1|1	0|0	0|0	0|0	0|0	1|1	0|0	0|0	1|1	1|1	1|1	0|0	0|0	1|1	0|0	1|1	0|0	0|0	0|0	0|0	1|1	0|0	0|0	0|0	0|0	1|1	0|0	0|0	1|1	1|1	1|1	0|0	0|0	0|0	1|1	0|0	1|1	1|1	0|0	0|0	0|0	0|0	0|0	0|0	0|0	0|0	0|0	0|0	1|1	1|1	0|0	0|0	0|0	0|0	0|0	1|1	1|1	0|0	0|0	0|0	0|0	0|0	0|0	0|0	0|0	0|0	0|0	0|0	0|0	1|1	0|0	1|1	0|0	0|0	0|0	0|0	1|1	0|0	0|0	0|0	1|1	0|0	0|0	0|0	0|0	0|0	0|0	1|1	0|0	0|0	0|0	0|0	0|0	0|0	1|1	0|0	0|0	0|0	0|0	0|0	0|0	0|0	0|0	0|0	0|0	0|0	0|0	0|0	1|1	0|0	0|0	0|0	0|0	0|0	0|0	1|1	0|0	0|0	0|0	0|0	0|0	0|0	0|0	0|0	0|0	0|0	0|0	0|0	0|0	0|0	1|1	1|1	0|0	1|1	0|0	0|0	0|0	0|0	0|0	1|1	0|0	0|0	0|0	1|1	0|0	0|0	0|0	0|0	0|0	0|0	0|0	1|1	0|0	0|0	0|0	0|0	1|1	0|0	0|0	1|1	0|0	0|0	1|1	0|0	1|1	1|1	0|0	0|0	1|1	1|1	1|1	1|1	0|0	1|1	0|0	1|1	0|0	0|0	0|0	0|0	1|1	0|0	0|0	0|0	0|0	0|0	0|0	1|1	1|1	0|0	1|1	0|0	0|0	0|0	0|0	0|0	1|1	0|0	0|0	1|1	0|0	1|1	1|1	1|1	0|0	0|0	1|1	1|1	0|0	0|0	0|0	0|0	0|0	1|1	1|1	0|0	1|1	0|0	0|0	0|0	0|0	0|0	0|0	1|1	0|0	0|0	0|0	1|1	0|0	1|1	0|0
1A	32149773	1A_32149773	C	A	.	PASS	.	GT	1|1	0|0	0|0	0|0	0|0	0|0	0|0	0|0	0|0	0|0	0|0	0|0	0|0	0|0	0|0	0|0	0|0	0|0	0|0	0|0	0|0	0|0	0|0	0|0	0|0	0|0	0|0	0|0	0|0	0|0	0|0	0|0	0|0	0|0	0|0	0|0	0|0	0|0	1|1	0|0	0|0	1|1	0|0	0|0	0|0	0|0	0|0	0|0	0|0	0|0	0|0	0|0	1|1	0|0	1|1	0|0	0|0	0|0	0|0	0|0	0|0	0|0	0|0	1|1	1|1	1|1	0|0	0|0	0|0	0|0	0|0	0|0	0|0	1|1	0|0	0|0	1|1	0|0	1|1	0|0	0|0	0|0	0|0	1|1	0|0	0|0	0|0	0|0	0|0	0|0	0|0	1|1	0|0	0|0	0|0	0|0	0|0	1|1	0|0	0|0	0|0	0|0	0|0	1|1	0|0	0|0	0|0	0|0	0|0	0|0	0|0	0|0	0|0	0|0	0|0	0|0	0|0	0|0	0|0	0|0	0|0	0|0	1|1	0|0	0|0	0|0	0|0	0|0	0|0	0|0	0|0	0|0	0|0	0|0	0|0	0|0	0|0	0|0	0|0	0|0	0|0	0|0	0|0	0|0	0|0	0|0	0|0	0|0	0|0	1|1	0|0	0|0	0|0	0|0	0|0	1|1	0|0	0|0	0|0	0|0	0|0	0|0	1|1	0|0	0|0	0|0	0|0	0|0	0|0	0|0	0|0	0|0	0|0	0|0	0|0	0|0	0|0	0|0	0|0	0|0	0|0	0|0	0|0	0|0	0|0	0|0	0|0	0|0	0|0	0|0	0|0	0|0	0|0	0|0	0|0	0|0	0|0	0|0	0|0	0|0	0|0	0|0	0|0	0|0	0|0	0|0	0|0	0|0	0|0	0|0	0|0	0|0	0|0	0|0	0|0	0|0	0|0	0|0	0|0	0|0	0|0	0|0	0|0	0|0	0|0	0|0	0|0	0|0	1|1	0|0	0|0	0|0	0|1	0|0	0|0	0|0	1|1	0|0	1|1	0|0	0|0	0|0	0|0	0|0	0|0	0|0	0|0	0|0	0|0	0|0	0|0	0|0	0|0	1|1	0|0	0|0	0|0	0|0	0|0	0|0	0|0	0|0	0|0	0|0	0|0	0|0	0|0	0|0	0|0	0|0	1|1	0|0	0|0	0|0	0|0	0|0	0|0	0|0	0|0	1|1	0|0	0|0	0|0	0|0	0|0	0|0	0|0	0|0	1|1	1|1	0|0	0|0	0|0	0|0	1|1	0|0	0|0	0|0	0|0	0|0	0|0	0|0	0|0	0|0	0|0	0|0	0|0	1|1	0|0	0|0	0|0	0|0	0|0	0|0	0|0	0|0	0|0	0|0	0|0	0|0	0|0	0|0	0|0	0|0	0|0	0|0	0|0
1A	32149788	1A_32149788	G	A	.	PASS	.	GT	0|0	0|0	0|0	0|0	0|0	0|0	0|0	0|0	0|0	0|0	0|0	0|0	1|1	0|0	0|0	0|0	0|0	0|0	0|0	0|0	0|0	0|0	0|0	0|0	0|0	0|0	0|0	0|0	0|0	0|0	0|0	0|0	1|1	0|0	0|0	0|0	0|0	0|0	0|0	0|0	0|0	0|0	0|0	0|0	0|0	0|0	0|0	0|0	0|0	0|0	0|0	0|0	0|0	0|0	0|0	0|0	1|1	0|0	0|0	0|0	0|0	0|0	0|0	0|0	0|0	0|0	1|1	1|1	1|1	0|0	0|0	1|1	0|0	0|0	0|0	0|0	0|0	0|0	0|0	1|1	0|0	0|0	0|0	0|0	0|0	0|0	0|0	0|0	1|1	1|1	1|1	0|0	1|1	0|0	0|0	0|0	1|1	0|0	0|0	0|0	0|0	0|0	0|0	0|0	0|0	1|1	0|0	0|0	0|0	1|1	0|0	1|1	0|0	0|0	0|0	0|0	0|0	0|0	0|0	0|0	0|0	1|1	0|0	0|0	0|0	0|0	0|0	0|0	0|0	0|0	0|0	0|0	0|0	0|0	0|0	0|0	0|0	0|0	0|0	0|0	0|0	0|0	0|0	0|0	0|0	0|0	0|0	0|0	0|0	0|0	0|0	0|0	1|1	0|0	0|0	0|0	0|0	0|0	0|0	0|0	0|0	0|0	0|0	0|0	0|0	0|0	0|0	0|0	0|0	0|0	0|0	0|0	1|1	0|0	0|0	0|0	0|0	0|0	0|0	0|0	0|0	0|0	0|0	1|1	0|0	0|0	0|0	0|0	0|0	0|0	0|0	0|0	0|0	0|0	0|0	0|0	0|0	0|0	0|0	0|0	0|0	0|0	0|0	0|0	1|1	0|0	0|0	0|0	0|0	0|0	0|0	0|0	0|0	0|0	0|0	0|0	0|0	0|0	0|0	0|0	0|0	0|0	0|0	0|0	0|0	0|0	1|1	0|0	0|0	0|0	0|0	0|0	0|0	0|0	0|0	0|0	0|0	0|0	0|0	1|1	0|0	0|0	0|0	0|0	0|0	0|0	0|0	1|1	0|0	0|0	0|0	0|0	1|1	0|0	0|0	0|0	0|0	0|0	1|1	0|0	1|1	1|1	0|0	0|0	1|1	0|0	0|0	0|0	0|0	0|0	0|0	0|0	0|0	0|0	0|0	0|0	0|0	0|0	0|0	0|0	0|0	0|0	0|0	0|0	1|1	0|0	0|0	0|0	0|0	0|0	0|0	0|0	1|1	0|0	0|0	1|1	0|0	0|0	1|1	1|1	0|0	0|0	0|0	0|0	0|0	0|0	0|0	0|0	0|0	1|1	1|1	0|0	1|1	0|0	0|0	0|0	0|0	0|0	0|0	0|0	0|0	0|0	0|0	1|1	0|0	1|1	0|0
1A	32392194	1A_32392194	T	C	.	PASS	.	GT	1|1	0|0	0|0	1|1	0|0	1|1	0|0	0|0	0|0	0|0	0|0	0|0	1|1	0|0	0|0	0|0	0|0	0|0	0|0	0|0	0|0	0|0	0|0	0|0	0|0	1|1	0|0	0|0	0|0	1|1	0|0	0|0	1|1	1|1	0|0	0|0	1|1	0|0	1|1	0|0	0|0	1|1	0|0	0|0	1|1	0|0	0|0	0|0	0|0	0|0	0|0	0|0	1|1	0|0	1|1	0|0	1|1	0|0	0|0	0|0	0|0	0|0	0|0	1|1	1|1	1|1	1|1	1|1	1|1	0|0	0|0	1|1	0|0	1|1	0|0	0|0	1|1	0|0	1|1	1|1	0|0	0|0	0|0	1|1	0|0	0|0	0|0	0|0	1|1	1|1	1|1	1|1	1|1	0|0	0|0	0|0	1|1	1|1	0|0	0|0	0|0	1|1	0|0	1|1	1|1	1|1	1|1	0|0	0|0	1|1	0|0	1|1	0|0	0|0	0|0	0|0	1|1	0|0	0|0	0|0	0|0	1|1	1|1	0|0	1|1	1|1	1|1	0|0	0|0	0|0	1|1	0|0	1|1	1|1	0|0	0|0	0|0	0|0	0|0	0|0	0|0	0|0	0|0	0|0	1|1	1|1	0|0	0|0	0|0	1|1	0|0	0|0	1|1	0|0	0|0	1|1	0|0	0|0	0|0	0|0	0|0	0|0	1|1	0|0	0|0	1|1	0|0	1|1	0|0	1|1	1|1	1|1	1|1	1|1	1|1	0|0	1|1	0|0	0|0	0|0	0|0	0|0	0|0	1|1	0|0	0|0	0|0	0|0	0|0	1|1	1|1	0|0	0|0	1|1	0|0	1|1	1|1	0|0	0|0	1|1	1|1	0|0	1|1	0|0	1|1	1|1	0|0	0|0	0|0	0|0	0|0	1|1	0|0	1|1	1|1	0|0	0|0	0|0	0|0	0|0	0|0	0|0	0|0	0|0	0|0	0|0	1|1	1|1	1|1	1|1	0|0	0|0	0|1	0|0	0|0	1|1	1|1	0|0	1|1	1|1	0|0	0|0	0|0	0|0	0|0	0|0	0|0	1|1	0|0	0|0	0|0	0|0	1|1	1|1	0|0	1|1	0|0	0|0	1|1	0|0	1|1	1|1	0|0	0|0	1|1	1|1	1|1	0|0	0|0	1|1	1|1	1|1	1|1	0|0	0|0	0|0	1|1	0|0	0|0	1|1	0|0	0|0	0|0	1|1	1|1	0|0	1|1	0|0	1|1	1|1	0|0	0|0	1|1	0|0	1|1	1|1	0|0	1|1	1|1	1|1	0|0	0|0	1|1	1|1	0|0	0|0	0|0	1|1	0|0	1|1	1|1	0|0	1|1	0|0	0|0	0|0	0|0	0|0	0|0	1|1	0|0	0|0	0|0	1|1	0|0	1|1	0|0
1A	32392288	1A_32392288	T	C	.	PASS	.	GT	1|1	0|0	0|0	1|1	0|0	1|1	0|0	0|0	0|0	0|0	0|0	0|0	1|1	0|0	0|0	0|0	0|0	0|0	0|0	0|0	0|0	0|0	0|0	0|0	0|0	1|1	0|0	0|0	0|0	1|1	0|0	0|0	1|1	1|1	0|0	0|0	1|1	0|0	1|1	0|0	0|0	1|1	0|0	0|0	1|1	0|0	0|0	0|0	0|0	0|0	0|0	0|0	1|1	0|0	1|1	0|0	1|1	0|0	0|0	0|0	0|0	0|0	0|0	1|1	1|1	1|1	1|1	1|1	1|1	0|0	0|0	1|1	0|0	1|1	0|0	0|0	1|1	0|0	1|1	1|1	0|0	0|0	0|0	1|1	0|0	0|0	0|0	0|0	1|1	1|1	1|1	1|1	1|1	0|0	0|0	0|0	1|1	1|1	0|0	0|0	0|0	1|1	0|0	1|1	1|1	1|1	1|1	0|0	0|0	1|1	0|0	1|1	0|0	0|0	0|0	0|0	1|1	0|0	0|0	0|0	0|0	1|1	1|1	0|0	1|1	1|1	1|1	0|0	0|0	0|0	1|1	0|0	1|1	1|1	0|0	0|0	0|0	0|0	0|0	0|0	0|0	0|0	0|0	0|0	1|1	1|1	0|0	0|0	0|0	1|1	0|0	0|0	1|1	0|0	0|0	1|1	0|0	0|0	0|0	0|0	0|0	0|0	1|1	0|0	0|0	1|1	0|0	1|1	0|0	1|1	1|1	1|1	1|1	1|1	1|1	0|0	1|1	0|0	0|0	0|0	0|0	0|0	0|0	1|1	0|0	0|0	0|0	0|0	0|0	1|1	1|1	0|0	0|0	1|1	0|0	1|1	1|1	0|0	0|0	1|1	1|1	0|0	1|1	0|0	1|1	1|1	0|0	0|0	0|0	0|0	0|0	1|1	0|0	1|1	1|1	0|0	0|0	0|0	0|0	0|0	0|0	0|0	0|0	0|0	0|0	0|0	1|1	1|1	1|1	1|1	0|0	0|0	0|1	0|0	0|0	1|1	1|1	0|0	1|1	1|1	0|0	0|0	0|0	0|0	0|0	0|0	0|0	1|1	0|0	0|0	0|0	0|0	1|1	1|1	0|0	1|1	0|0	0|0	1|1	0|0	1|1	1|1	0|0	0|0	1|1	1|1	1|1	0|0	0|0	1|1	1|1	1|1	1|1	0|0	0|0	0|0	1|1	0|0	0|0	1|1	0|0	0|0	0|0	1|1	1|1	0|0	1|1	0|0	1|1	1|1	0|0	0|0	1|1	0|0	1|1	1|1	0|0	1|1	1|1	1|1	0|0	0|0	1|1	1|1	0|0	0|0	0|0	1|1	0|0	1|1	1|1	0|0	1|1	0|0	0|0	0|0	0|0	0|0	0|0	1|1	0|0	0|0	0|0	1|1	0|0	1|1	0|0
1A	32443855	1A_32443855	G	T	.	PASS	.	GT	0|0	1|1	1|1	0|0	1|1	0|0	1|1	1|1	1|1	1|1	0|0	0|0	0|0	1|1	0|0	1|1	1|1	0|0	0|0	0|0	0|0	0|0	0|0	1|1	0|0	0|0	1|1	1|1	1|1	0|0	0|0	0|0	0|0	0|0	0|0	1|1	0|0	0|0	0|0	1|1	1|1	0|0	1|1	0|0	0|0	1|1	1|1	1|1	1|1	0|0	0|0	1|1	0|0	1|1	0|0	1|1	0|0	0|0	1|1	1|1	1|1	0|0	1|1	0|0	0|0	0|0	0|0	0|0	0|0	1|1	0|0	0|0	1|1	0|0	1|1	1|1	0|0	1|1	0|0	0|0	1|1	1|1	1|1	0|0	0|0	0|0	1|1	1|1	0|0	0|0	0|0	0|0	0|0	1|1	1|1	1|1	0|0	0|0	1|1	1|1	1|1	0|0	1|1	0|0	0|0	0|0	0|0	1|1	0|0	0|0	1|1	0|0	1|1	1|1	1|1	1|1	0|0	1|1	1|1	1|1	0|0	0|0	0|0	1|1	0|0	0|0	0|0	1|1	0|0	0|0	0|0	0|0	0|0	0|0	1|1	1|1	1|1	1|1	0|0	0|0	1|1	1|1	1|1	1|1	0|0	0|0	1|1	0|0	1|1	0|0	1|1	0|0	0|0	0|0	0|0	0|0	1|1	1|1	0|0	1|1	0|0	1|1	0|0	0|0	1|1	0|0	1|1	0|0	0|0	0|0	0|0	0|0	0|0	0|0	0|0	1|1	0|0	1|1	0|0	0|0	0|0	1|1	0|0	0|0	0|0	0|0	0|0	0|0	0|0	0|0	0|0	0|0	0|0	0|0	0|0	0|0	0|0	0|0	1|1	0|0	0|0	1|1	0|0	0|0	0|0	0|0	0|0	1|0	0|0	0|0	0|0	0|0	0|0	0|0	0|0	0|0	1|1	0|0	1|1	1|1	1|1	1|1	0|0	0|0	0|0	0|0	0|0	0|0	0|0	0|0	1|1	1|1	1|0	1|1	1|1	0|0	0|0	1|1	0|0	0|0	1|1	1|1	1|1	0|0	0|0	1|1	1|1	0|0	1|1	1|1	0|0	1|1	0|0	0|0	1|1	0|0	0|0	0|0	0|0	0|0	0|0	0|0	1|0	0|0	0|0	0|0	0|0	0|0	1|1	0|0	0|0	0|0	0|0	0|0	1|1	1|1	0|0	0|0	0|0	0|0	1|1	1|1	1|1	0|0	0|0	1|1	0|0	0|0	0|0	0|0	1|1	0|0	0|0	1|1	0|0	0|0	1|1	0|0	0|0	0|0	0|0	0|0	0|0	0|0	1|1	1|1	1|1	0|0	0|0	0|0	0|0	0|0	0|0	0|0	0|0	0|0	1|1	1|1	0|0	0|0	1|1	1|1	0|0	0|0	1|1	0|0	1|1
1A	32444003	1A_32444003	G	A	.	PASS	.	GT	0|0	1|1	1|1	0|0	1|1	0|0	1|1	1|1	1|1	1|1	0|0	0|0	0|0	1|1	0|0	1|1	1|1	0|0	0|0	0|0	0|0	0|0	0|0	1|1	0|0	0|0	1|1	1|1	1|1	0|0	0|0	0|0	0|0	0|0	0|0	1|1	0|0	0|0	0|0	1|1	1|1	0|0	1|1	0|0	0|0	1|1	1|1	1|1	1|1	0|0	0|0	1|1	0|0	1|1	0|0	1|1	0|0	0|0	1|1	1|1	1|1	0|0	1|1	0|0	0|0	0|0	0|0	0|0	0|0	1|1	0|0	0|0	1|1	0|0	1|1	1|1	0|0	1|1	0|0	0|0	1|1	1|1	1|1	0|0	0|0	0|0	1|1	1|1	0|0	0|0	0|0	0|0	0|0	1|1	1|1	1|1	0|0	0|0	1|1	1|1	1|1	0|0	1|1	0|0	0|0	0|0	0|0	1|1	0|0	0|0	1|1	0|0	1|1	1|1	1|1	1|1	0|0	1|1	1|1	1|1	0|0	0|0	0|0	1|1	0|0	0|0	0|0	1|1	0|0	0|0	0|0	0|0	0|0	0|0	1|1	1|1	1|1	1|1	0|0	0|0	1|1	1|1	1|1	1|1	0|0	0|0	1|1	0|0	1|1	0|0	1|1	0|0	0|0	0|0	0|0	0|0	1|1	1|1	0|0	1|1	0|0	1|1	0|0	0|0	1|1	0|0	1|1	0|0	0|0	0|0	0|0	0|0	0|0	0|0	0|0	1|1	0|0	1|1	0|0	0|0	0|0	1|1	0|0	0|0	0|0	0|0	0|0	0|0	0|0	0|0	0|0	0|0	0|0	0|0	0|0	0|0	0|0	0|0	1|1	0|0	0|0	1|1	0|0	0|0	0|0	0|0	0|0	1|0	0|0	0|0	0|0	0|0	0|0	0|0	0|0	0|0	1|1	0|0	1|1	1|1	1|1	1|1	0|0	0|0	0|0	0|0	0|0	0|0	0|0	0|0	1|1	1|1	1|0	1|1	1|1	0|0	0|0	1|1	0|0	0|0	1|1	1|1	1|1	0|0	0|0	1|1	1|1	0|0	1|1	1|1	0|0	1|1	0|0	0|0	1|1	0|0	0|0	0|0	0|0	0|0	0|0	0|0	1|0	0|0	0|0	0|0	0|0	0|0	1|1	0|0	0|0	0|0	0|0	0|0	1|1	1|1	0|0	0|0	0|0	0|0	1|1	1|1	1|1	0|0	0|0	1|1	0|0	0|0	0|0	0|0	1|1	0|0	0|0	1|1	0|0	0|0	1|1	0|0	0|0	0|0	0|0	0|0	0|0	0|0	1|1	1|1	1|1	0|0	0|0	0|0	0|0	0|0	0|0	0|0	0|0	0|0	1|1	1|1	0|0	0|0	1|1	1|1	0|0	0|0	1|1	0|0	1|1
1A	32547469	1A_32547469	G	T	.	PASS	.	GT	0|0	0|0	0|0	1|1	0|0	1|1	0|0	0|0	0|0	0|0	0|0	0|0	1|1	0|0	0|0	0|0	0|0	0|0	0|0	0|0	1|1	0|0	0|0	0|0	0|0	1|1	0|0	0|0	0|0	1|1	0|0	1|1	1|1	1|1	0|0	0|0	1|1	0|0	0|0	0|0	0|0	0|0	0|0	0|0	1|1	0|0	0|0	0|0	0|0	0|0	1|0	0|0	0|0	0|0	0|0	0|0	1|1	0|0	0|0	0|0	0|0	1|1	0|0	0|0	0|0	0|0	1|1	1|1	1|1	0|0	0|0	1|1	0|0	0|0	0|0	0|0	0|0	0|0	0|0	1|1	0|0	0|0	0|0	0|0	0|0	0|0	0|0	0|0	1|1	1|1	1|1	0|0	1|1	0|0	0|0	0|0	1|1	1|1	0|0	0|0	0|0	1|1	0|0	0|0	1|1	1|1	1|1	0|0	0|0	1|1	0|0	1|1	0|0	0|0	0|0	0|0	1|1	0|0	0|0	0|0	0|0	1|1	0|0	0|0	1|1	1|1	1|1	0|0	0|0	0|0	1|1	0|0	1|1	1|1	0|0	0|0	0|0	0|0	0|0	0|0	0|0	0|0	0|0	0|0	1|1	1|1	0|0	0|0	0|0	0|0	0|0	0|0	1|1	0|0	0|0	0|0	0|0	0|0	0|0	0|0	0|0	0|0	0|0	0|0	0|0	1|1	0|0	1|1	0|0	1|1	1|1	1|1	1|1	1|1	1|1	0|0	1|1	0|0	0|0	0|0	0|0	0|0	0|0	1|1	0|0	0|0	0|0	0|0	0|0	1|1	1|1	0|0	0|0	1|1	0|0	1|1	1|1	0|0	0|0	1|1	1|1	0|0	1|1	0|0	1|1	1|1	0|0	0|0	0|0	0|0	0|1	1|1	1|1	1|1	1|1	0|0	0|0	0|0	0|0	0|0	0|0	0|0	0|0	0|0	0|0	0|0	1|1	1|1	0|0	1|1	0|0	0|0	0|0	0|0	0|0	0|0	0|0	0|0	0|0	1|1	0|0	0|0	0|0	0|0	0|0	0|0	0|0	1|1	0|0	0|0	0|0	0|0	1|1	0|0	0|0	1|1	1|1	0|0	1|1	0|0	1|1	1|1	0|0	0|0	1|1	1|1	1|1	1|1	0|0	1|1	0|0	0|0	1|1	0|0	0|0	0|0	1|1	0|0	0|0	0|0	0|0	0|0	0|0	1|1	1|1	0|0	1|1	0|0	0|0	0|0	0|0	0|0	1|1	0|0	1|1	1|1	0|0	1|1	1|1	1|1	0|0	0|0	1|1	1|1	0|0	0|0	0|0	0|0	0|0	1|1	1|1	0|0	1|1	0|0	0|0	0|0	0|0	0|0	0|0	1|1	0|0	0|0	0|0	1|1	0|0	1|1	0|0
1A	32547475	1A_32547475	G	A	.	PASS	.	GT	1|1	0|0	0|0	0|0	0|0	0|0	0|0	0|0	0|0	0|0	1|1	1|1	0|0	0|0	1|1	0|0	0|0	1|1	1|1	1|1	0|0	1|1	1|1	0|0	1|1	0|0	0|0	0|0	0|0	0|0	1|1	0|0	0|0	0|0	1|1	0|0	0|0	1|1	1|1	0|0	0|0	1|1	0|0	1|1	0|0	0|0	0|0	0|0	0|0	1|1	0|1	0|0	1|1	0|0	1|1	0|0	0|0	1|1	0|0	0|0	0|0	0|0	0|0	1|1	1|1	0|1	0|0	0|0	0|0	0|0	1|1	0|0	0|0	1|1	0|0	0|0	1|1	0|0	1|1	0|0	0|0	0|0	0|0	1|1	1|1	1|1	0|0	0|0	0|0	0|0	0|0	1|1	0|0	0|0	0|0	0|0	0|0	0|0	0|0	0|0	0|0	0|0	0|0	1|1	0|0	0|0	0|0	0|0	1|1	0|0	0|0	0|0	0|0	0|0	0|0	0|0	0|0	0|0	0|0	0|0	1|1	0|0	1|1	0|0	0|0	0|0	0|0	0|0	1|1	1|1	0|0	1|1	0|0	0|0	0|0	0|0	0|0	0|0	1|1	1|1	0|0	0|0	0|0	0|0	0|0	0|0	0|0	1|1	0|0	1|1	0|0	1|1	0|0	1|1	1|1	1|1	0|0	0|0	1|1	0|0	1|1	0|0	1|1	1|1	0|0	0|0	0|0	0|0	1|1	0|0	0|0	0|0	0|0	0|0	0|0	0|0	0|0	0|0	1|1	1|1	1|1	0|0	1|1	0|0	1|1	1|1	1|1	1|1	1|1	0|0	0|0	1|1	1|1	0|0	1|1	0|0	0|0	1|1	0|0	0|0	0|0	0|0	0|0	1|1	0|0	0|0	1|1	0|1	1|1	1|1	1|0	0|0	0|0	0|0	0|0	1|1	0|0	1|1	0|0	0|0	0|0	0|0	1|1	1|1	1|1	1|1	0|0	0|0	1|1	0|0	0|0	0|0	0|1	0|0	0|0	1|1	1|1	0|0	1|1	0|0	0|0	0|0	0|0	1|1	1|1	0|0	0|0	0|0	0|0	0|0	1|1	0|0	0|0	1|1	0|0	0|0	0|0	1|1	0|0	1|1	0|0	0|0	0|1	1|1	0|0	0|0	0|0	0|0	0|0	0|0	1|1	1|1	0|0	1|1	0|0	0|0	0|0	1|1	1|1	1|1	0|0	0|0	0|0	0|0	0|0	0|0	0|0	1|1	1|1	1|1	0|0	1|1	0|0	0|0	0|0	0|0	0|0	0|0	0|0	0|0	1|1	1|1	0|0	0|0	0|0	0|0	0|0	1|1	1|1	0|0	0|0	1|1	0|0	1|1	1|1	0|0	0|0	0|0	1|1	0|0	0|0	0|0	1|1	0|0	0|0	0|0	0|0
1A	32723637	1A_32723637	C	A	.	PASS	.	GT	0|0	0|0	0|0	1|1	0|0	0|0	0|0	0|0	0|0	0|0	0|0	0|0	1|1	0|0	0|0	0|0	0|0	0|0	0|0	0|0	0|0	0|0	0|0	0|0	0|0	1|1	0|0	0|0	0|0	1|1	0|0	0|0	1|1	1|1	0|0	1|1	1|1	0|0	0|0	0|0	0|0	0|0	0|0	0|0	1|1	0|0	0|0	0|0	0|0	0|0	0|0	0|0	0|0	0|0	0|0	0|0	1|1	0|0	0|0	0|0	0|0	1|1	0|0	0|0	0|0	0|0	1|1	1|1	1|1	0|0	0|0	1|1	0|0	0|0	0|0	0|0	0|0	0|0	0|0	1|1	0|0	0|0	0|0	0|0	0|0	0|0	0|0	0|0	1|1	1|1	1|1	0|0	1|1	0|0	0|0	0|0	1|1	0|0	0|0	0|0	0|0	1|1	0|0	0|0	1|1	1|1	1|1	0|0	0|0	1|1	0|0	1|1	0|0	0|0	0|0	0|0	1|1	0|0	0|0	0|0	0|0	1|1	0|0	0|0	1|1	1|1	1|1	0|0	0|0	0|0	0|0	0|0	1|1	1|1	0|0	0|0	0|0	0|0	0|0	0|0	0|0	0|0	0|0	0|0	1|1	1|1	0|0	0|0	0|0	0|0	0|0	0|0	1|1	0|0	0|0	0|0	0|0	0|0	0|0	0|0	0|0	0|0	0|0	0|0	0|0	1|1	0|0	1|1	0|0	0|0	0|0	0|0	1|1	0|0	0|0	0|0	1|1	0|0	0|0	0|0	0|0	0|0	0|0	1|1	0|0	0|0	0|0	0|0	0|0	0|0	1|1	0|0	0|0	0|0	0|0	0|0	0|0	0|0	0|0	0|0	0|0	0|0	0|0	0|0	1|1	0|0	0|0	0|0	0|0	0|0	0|0	1|1	0|0	1|1	0|0	0|0	0|0	0|0	0|0	0|0	0|0	0|0	0|0	0|0	0|0	0|0	1|1	1|1	0|0	1|1	0|0	0|0	0|0	0|0	0|0	0|0	0|0	0|0	0|0	1|1	0|0	0|0	0|0	0|0	0|0	0|0	0|0	1|1	0|0	0|0	0|0	0|0	1|1	0|0	0|0	1|1	0|0	0|0	1|1	0|0	1|1	1|1	0|0	0|0	1|1	1|1	1|1	0|0	0|0	1|1	0|0	0|0	0|0	0|0	0|0	0|0	1|1	0|0	0|0	0|0	0|0	0|0	0|0	1|1	1|1	0|0	1|1	0|0	0|0	0|0	0|0	0|0	1|1	0|0	0|0	1|1	0|0	1|1	1|1	1|1	0|0	0|0	0|0	1|1	0|0	0|0	0|0	0|0	0|0	1|1	1|1	0|0	1|1	0|0	0|0	1|1	0|0	0|0	0|0	1|1	0|0	0|0	0|0	1|1	0|0	1|1	0|0
1A	32723656	1A_32723656	C	A	.	PASS	.	GT	0|0	1|1	1|1	0|0	1|1	0|0	1|1	1|1	1|1	1|1	0|0	0|0	0|0	1|1	0|0	1|1	1|1	0|0	0|0	0|0	0|0	0|0	0|0	1|1	0|0	0|0	1|1	1|1	1|1	0|0	0|0	0|0	0|0	0|0	0|0	0|0	0|0	0|0	0|0	1|1	1|1	0|0	1|1	0|0	0|0	1|1	1|1	1|1	1|1	0|0	0|0	1|1	0|0	1|1	0|0	1|1	0|0	0|0	1|1	1|1	1|1	0|0	1|1	0|0	0|0	0|0	0|0	0|0	0|0	1|1	0|0	0|0	1|1	0|0	1|1	1|1	0|0	1|1	0|0	0|0	1|1	1|1	1|1	0|0	0|0	0|0	1|1	1|1	0|0	0|0	0|0	0|0	0|0	1|1	1|1	1|1	0|0	0|0	1|1	1|1	1|1	0|0	1|1	0|0	0|0	0|0	0|0	1|1	0|0	0|0	1|1	0|0	1|1	1|1	1|1	1|1	0|0	1|1	1|1	1|1	0|0	0|0	0|0	1|1	0|0	0|0	0|0	1|1	0|0	0|0	0|0	0|0	0|0	0|0	1|1	1|1	1|1	1|1	0|0	0|0	1|1	1|1	1|1	1|1	0|0	0|0	1|1	0|0	1|1	0|0	1|1	0|0	0|0	0|0	0|0	0|0	1|1	1|1	0|0	1|1	0|0	1|1	0|0	0|0	1|1	0|0	1|1	0|0	0|0	0|0	0|0	0|0	0|0	0|0	0|0	1|1	0|0	1|1	0|0	0|0	0|0	1|1	0|0	0|0	0|0	0|0	0|0	0|0	0|0	0|0	0|0	0|0	0|0	0|0	0|0	0|0	0|0	0|0	1|1	0|0	0|0	1|1	0|0	0|0	0|0	0|0	0|0	0|0	0|0	0|0	0|0	0|0	0|0	0|0	0|0	0|0	1|1	0|0	1|1	1|1	1|1	1|1	0|0	0|0	0|0	0|0	0|0	0|0	0|0	0|0	1|1	1|1	0|0	1|1	1|1	0|0	0|0	1|1	0|0	0|0	1|1	1|1	1|1	0|0	0|0	1|1	1|1	0|0	1|1	1|1	0|0	1|1	0|0	0|0	1|1	0|0	0|0	0|0	0|0	0|0	0|0	0|0	1|0	0|0	0|0	0|0	0|0	0|0	1|1	0|0	0|0	0|0	0|0	0|0	1|1	1|1	0|0	0|0	0|0	0|0	1|1	1|1	1|1	0|0	0|0	1|1	0|0	0|0	0|0	0|0	1|1	0|0	0|0	1|1	0|0	0|0	1|1	0|0	0|0	0|0	0|0	0|0	0|0	0|0	1|1	1|1	1|1	0|0	0|0	0|0	0|0	0|0	0|0	0|0	0|0	0|0	1|1	1|1	0|0	0|0	1|1	1|1	0|0	0|0	1|1	0|0	1|1
1A	32723712	1A_32723712	T	C	.	PASS	.	GT	1|1	0|0	0|0	0|0	0|0	0|0	0|0	0|0	0|0	0|0	1|1	1|1	0|0	0|0	1|1	0|0	0|0	1|1	1|1	1|1	0|0	1|1	1|1	0|0	1|1	0|0	0|0	0|0	0|0	0|0	1|1	0|0	0|0	0|0	1|1	0|0	0|0	1|1	1|1	0|0	0|0	1|1	0|0	1|1	0|0	0|0	0|0	0|0	0|0	1|1	0|1	0|0	1|1	0|0	1|1	0|0	0|0	1|1	0|0	0|0	0|0	0|0	0|0	1|1	1|1	1|1	0|0	0|0	0|0	0|0	1|1	0|0	0|0	1|1	0|0	0|0	1|1	0|0	1|1	0|0	0|0	0|0	0|0	1|1	1|1	1|1	0|0	0|0	0|0	0|0	0|0	1|1	0|0	0|0	0|0	0|0	0|0	0|0	0|0	0|0	0|0	0|0	0|0	1|1	0|0	0|0	0|0	0|0	1|1	0|0	0|0	0|0	0|0	0|0	0|0	0|0	0|0	0|0	0|0	0|0	1|1	0|0	1|1	0|0	0|0	0|0	0|0	0|0	1|1	1|1	0|0	1|1	0|0	0|0	0|0	0|0	0|0	0|0	1|1	1|1	0|0	0|0	0|0	0|0	0|0	0|0	0|0	1|1	0|0	1|1	0|0	1|1	0|0	1|1	1|1	1|1	0|0	0|0	1|1	0|0	1|1	0|0	1|1	1|1	0|0	0|0	0|0	0|0	1|1	0|0	0|0	0|0	0|0	0|0	0|0	0|0	0|0	0|0	1|1	1|1	1|1	0|0	1|1	0|0	1|1	1|1	1|1	1|1	1|1	0|0	0|0	1|1	1|1	0|0	1|1	0|0	0|0	1|1	0|0	0|0	0|0	0|0	0|0	1|1	0|0	0|0	1|1	1|1	1|1	1|1	1|0	0|0	0|0	0|0	0|0	1|1	0|0	1|1	0|0	0|0	0|0	0|0	1|1	1|1	1|1	1|1	0|0	0|0	1|1	0|0	0|0	0|0	1|1	0|0	0|0	1|1	1|1	0|0	1|1	0|0	0|0	0|0	0|0	1|1	1|1	0|0	0|0	0|0	0|0	0|0	1|1	0|0	0|0	1|1	0|0	0|0	0|0	1|1	0|0	1|1	0|0	0|0	0|1	0|0	0|0	0|0	0|0	0|0	0|0	0|0	1|1	1|1	0|0	1|1	0|0	0|0	0|0	1|1	1|1	1|1	0|0	0|0	0|0	0|0	0|0	0|0	0|0	1|1	1|1	1|1	0|0	1|1	0|0	0|0	0|0	0|0	0|0	0|0	0|0	0|0	1|1	1|1	1|1	0|0	0|0	0|0	0|0	1|1	1|1	0|0	0|0	1|1	0|0	1|1	1|1	0|0	0|0	0|0	1|1	0|0	0|0	0|0	1|1	0|0	0|0	0|0	0|0
1A	33001028	1A_33001028	C	T	.	PASS	.	GT	0|0	0|0	0|0	0|0	0|0	0|0	0|0	0|0	0|0	0|0	0|0	0|0	1|1	0|0	0|0	0|0	0|0	0|0	0|0	0|0	0|0	0|0	0|0	0|0	0|0	0|0	0|0	0|0	0|0	0|0	0|0	0|0	1|1	1|1	0|0	1|1	1|1	0|0	0|0	0|0	0|0	0|0	0|0	0|0	1|1	0|0	0|0	0|0	0|0	0|0	0|0	0|0	0|0	0|0	0|0	0|0	1|1	0|0	0|0	0|0	0|0	1|1	0|0	0|0	0|0	0|0	1|1	1|1	1|1	0|0	0|0	1|1	0|0	0|0	0|0	0|0	0|0	0|0	0|0	1|1	0|0	0|0	0|0	0|0	0|0	0|0	0|0	0|0	1|1	1|1	1|1	0|0	1|1	0|0	0|0	0|0	1|1	0|0	0|0	0|0	0|0	1|1	0|0	0|0	0|0	1|1	0|0	0|0	0|0	1|1	0|0	1|1	0|0	0|0	0|0	0|0	1|1	0|0	0|0	0|0	0|0	1|1	0|0	0|0	0|0	0|0	0|0	0|0	0|0	0|0	0|0	0|0	0|0	1|1	0|0	0|0	0|0	0|0	0|0	0|0	0|0	0|0	0|0	0|0	0|0	1|1	0|0	0|0	0|0	0|0	0|0	0|0	1|1	0|0	0|0	0|0	0|0	0|0	0|0	0|0	0|0	0|0	0|0	0|0	0|0	0|0	0|0	1|1	0|0	1|1	1|1	1|1	1|1	1|1	1|1	0|0	1|1	0|0	0|0	0|0	0|0	0|0	0|0	1|1	0|0	0|0	0|0	0|0	0|0	1|1	1|1	0|0	0|0	1|1	0|0	1|1	1|1	0|0	0|0	1|1	1|1	0|0	1|1	0|0	1|1	1|1	0|0	0|0	0|0	0|0	0|1	0|1	1|1	1|1	1|1	0|0	0|0	0|0	0|0	0|0	0|0	0|0	0|0	0|0	0|0	0|0	1|1	1|1	0|0	1|1	0|0	0|0	0|0	0|0	0|0	0|0	0|0	0|0	0|0	1|1	0|0	0|0	0|0	0|0	0|0	0|0	0|0	1|1	0|0	0|0	0|0	0|0	1|1	0|0	0|0	1|1	0|0	0|0	1|1	0|0	1|1	1|1	0|0	1|1	1|1	1|1	0|0	0|0	0|0	0|0	0|0	0|0	1|1	0|0	0|0	0|0	1|1	0|0	0|0	0|0	0|0	0|0	0|0	1|1	1|1	0|0	0|0	0|0	0|0	0|0	0|0	0|0	1|1	0|0	0|0	1|1	0|0	1|1	1|1	1|1	0|0	0|0	0|0	0|0	0|0	0|0	0|0	0|0	0|0	1|1	1|1	0|0	1|1	0|0	0|0	0|0	0|0	0|0	0|0	1|1	0|0	0|0	0|0	1|1	0|0	1|1	0|0
1A	33001039	1A_33001039	G	T	.	PASS	.	GT	0|0	1|1	1|1	0|0	1|1	0|0	1|1	1|1	1|1	1|1	0|0	0|0	0|0	1|1	0|0	1|1	1|1	0|0	0|0	0|0	0|0	0|0	0|0	1|1	0|0	0|0	1|1	1|1	1|1	0|0	0|0	0|0	0|0	0|0	0|0	0|0	0|0	0|0	0|0	1|1	1|1	0|0	1|1	0|0	0|0	1|1	1|1	1|1	1|1	0|0	0|0	1|1	0|0	1|1	0|0	1|1	0|0	0|0	1|1	1|1	1|1	0|0	1|1	0|0	0|0	0|0	0|0	0|0	0|0	1|1	0|0	0|0	1|1	0|0	1|1	1|1	0|0	1|1	0|0	0|0	1|1	1|1	1|1	0|0	0|0	0|0	1|1	1|1	0|0	0|0	0|0	0|0	0|0	1|1	1|1	1|1	0|0	0|0	1|1	1|1	1|1	0|0	1|1	0|0	0|0	0|0	0|0	1|1	0|0	0|0	1|1	0|0	1|1	1|1	1|1	1|1	0|0	1|1	1|1	1|1	0|0	0|0	0|0	1|1	0|0	0|0	0|0	1|1	0|0	0|0	0|0	0|0	0|0	0|0	1|1	1|1	1|1	1|1	0|0	0|0	1|1	1|1	1|1	1|1	0|0	0|0	1|1	0|0	1|1	0|0	1|1	0|0	0|0	0|0	0|0	0|0	1|1	1|1	0|0	1|1	0|0	1|1	0|0	0|0	1|1	0|0	1|1	0|0	0|0	0|0	0|0	0|0	0|0	0|0	0|0	1|1	0|0	1|1	0|0	0|0	0|0	1|1	0|0	0|0	0|0	0|0	0|0	0|0	0|0	0|0	0|0	0|0	0|0	0|0	0|0	0|0	0|0	0|0	1|1	0|0	0|0	1|1	0|0	0|0	0|0	0|0	0|0	1|0	0|0	0|0	0|0	0|0	0|0	0|0	0|0	0|0	1|1	0|0	1|1	1|1	1|1	1|1	0|0	0|0	0|0	0|0	0|0	0|0	0|0	0|0	1|1	1|1	1|0	1|1	1|1	0|0	0|0	1|1	0|0	0|0	1|1	1|1	1|1	0|0	0|0	1|1	1|1	0|0	1|1	1|1	0|0	1|1	0|0	0|0	1|1	0|0	0|0	0|0	0|0	0|0	0|0	0|0	1|0	0|0	0|0	0|0	0|0	0|0	1|1	0|0	0|0	0|0	0|0	0|0	1|1	1|1	0|0	0|0	0|0	0|0	1|1	1|1	1|1	0|0	0|0	1|1	0|0	0|0	0|0	0|0	1|1	0|0	0|0	1|1	0|0	0|0	1|1	0|0	0|0	0|0	0|0	0|0	0|0	0|0	1|1	1|1	1|1	0|0	0|0	0|0	0|0	0|0	0|0	0|0	0|0	0|0	1|1	1|1	0|0	0|0	1|1	1|1	0|0	0|0	1|1	0|0	1|1
1A	33001088	1A_33001088	A	G	.	PASS	.	GT	0|0	0|0	0|0	0|0	0|0	0|0	0|0	0|0	0|0	0|0	0|0	0|0	1|1	0|0	0|0	0|0	0|0	0|0	1|1	0|0	0|0	0|0	0|0	0|0	0|0	0|0	0|0	0|0	0|0	0|0	0|0	0|0	1|1	1|1	0|0	1|1	1|1	1|1	0|0	0|0	0|0	0|0	0|0	1|1	1|1	0|0	0|0	0|0	0|0	1|1	0|0	0|0	0|0	0|0	0|0	0|0	1|1	0|0	0|0	0|0	0|0	1|1	0|0	0|0	0|0	0|0	1|1	1|1	1|1	0|0	0|0	1|1	0|0	0|0	0|0	0|0	0|0	0|0	0|0	1|1	0|0	0|0	0|0	0|0	0|0	0|0	0|0	0|0	1|1	1|1	1|1	0|0	1|1	0|0	0|0	0|0	1|1	0|0	0|0	0|0	0|0	1|1	0|0	0|0	0|0	1|1	0|0	0|0	0|0	1|1	0|0	1|1	0|0	0|0	0|0	0|0	1|1	0|0	0|0	0|0	0|0	1|1	0|0	0|0	0|0	0|0	0|0	0|0	0|0	1|1	0|0	0|0	0|0	1|1	0|0	0|0	0|0	0|0	0|0	0|0	0|0	0|0	0|0	0|0	0|0	1|1	0|0	0|0	0|0	0|0	0|0	1|1	1|1	0|0	1|1	0|0	0|0	0|0	0|0	0|0	0|0	0|0	0|0	1|1	0|0	0|0	0|0	1|1	0|0	1|1	1|1	1|1	1|1	1|1	1|1	0|0	1|1	0|0	0|0	0|0	0|0	0|0	0|0	1|1	0|0	0|0	0|0	0|0	0|0	1|1	1|1	0|0	0|0	1|1	0|0	1|1	1|1	0|0	0|0	1|1	1|1	0|0	1|1	0|0	1|1	1|1	0|0	0|0	0|0	0|0	0|1	0|1	1|1	1|1	1|1	0|0	0|0	0|0	0|0	0|0	0|0	0|0	0|0	0|0	0|0	0|0	1|1	1|1	0|0	1|1	0|0	0|0	0|0	0|0	0|0	0|0	0|0	0|0	0|0	1|1	0|0	0|0	0|0	0|0	1|1	0|0	0|0	1|1	0|0	0|0	0|0	0|0	1|1	0|0	0|0	1|1	1|1	0|0	1|1	1|1	1|1	1|1	0|0	1|1	1|1	1|1	0|0	0|0	0|0	0|0	0|0	1|1	1|1	0|0	0|0	0|0	1|1	0|0	1|1	0|0	0|0	0|0	0|0	1|1	1|1	0|0	0|0	0|0	0|0	0|0	0|0	0|0	1|1	0|0	0|0	1|1	0|0	1|1	1|1	1|1	0|0	0|0	0|0	0|0	0|0	0|0	0|0	0|0	1|1	1|1	1|1	0|0	1|1	0|0	0|0	1|1	0|0	0|0	0|0	1|1	0|0	0|0	0|0	1|1	0|0	1|1	0|0
1A	33001222	1A_33001222	C	T	.	PASS	.	GT	0|0	0|0	0|0	1|1	0|0	0|0	0|0	0|0	0|0	0|0	0|0	0|0	1|1	0|0	0|0	0|0	0|0	0|0	1|1	0|0	0|0	0|0	0|0	0|0	0|0	1|1	0|0	0|0	0|0	1|1	0|0	0|0	1|1	1|1	0|0	1|1	1|1	1|1	0|0	0|0	0|0	0|0	0|0	1|1	1|1	0|0	0|0	0|0	0|0	1|1	0|0	0|0	0|0	0|0	0|0	0|0	1|1	0|0	0|0	0|0	0|0	1|1	0|0	0|0	0|0	0|0	1|1	1|1	1|1	0|0	0|0	1|1	0|0	0|0	0|0	0|0	0|0	0|0	0|0	1|1	0|0	0|0	0|0	0|0	0|0	0|0	0|0	0|0	1|1	1|1	1|1	0|0	1|1	0|0	0|0	0|0	1|1	0|0	0|0	0|0	0|0	1|1	0|0	0|0	1|1	1|1	1|1	0|0	0|0	1|1	0|0	1|1	0|0	0|0	0|0	0|0	1|1	0|0	0|0	0|0	0|0	1|1	0|0	0|0	1|1	1|1	1|1	0|0	0|0	1|1	0|0	0|0	1|1	1|1	0|0	0|0	0|0	0|0	0|0	0|0	0|0	0|0	0|0	0|0	1|1	1|1	0|0	0|0	0|0	0|0	0|0	1|1	1|1	0|0	1|1	0|0	0|0	0|0	0|0	0|0	0|0	0|0	0|0	1|1	0|0	1|1	0|0	1|1	0|0	1|1	1|1	1|1	1|1	1|1	1|1	0|0	1|1	0|0	0|0	0|0	0|0	0|0	0|0	1|1	0|0	0|0	0|0	0|0	0|0	1|1	1|1	0|0	0|0	1|1	0|0	1|1	1|1	0|0	0|0	1|1	1|1	0|0	1|1	0|0	1|1	1|1	0|0	0|0	0|0	0|0	0|1	1|1	1|1	1|1	1|1	0|0	0|0	0|0	0|0	0|0	0|0	0|0	0|0	0|0	0|0	0|0	1|1	1|1	0|0	1|1	0|0	0|0	0|0	0|0	0|0	0|0	0|0	0|0	0|0	1|1	0|0	0|0	0|0	0|0	1|1	0|0	0|0	1|1	0|0	0|0	0|0	0|0	1|1	0|0	0|0	1|1	1|1	0|0	1|1	1|1	1|1	1|1	0|0	1|1	1|1	1|1	1|1	0|0	0|0	1|1	0|0	1|1	1|1	0|0	0|0	0|0	1|1	0|0	1|1	0|0	0|0	0|0	0|0	1|1	1|1	0|0	1|1	0|0	0|0	0|0	0|0	0|0	1|1	0|0	0|0	1|1	0|0	1|1	1|1	1|1	0|0	0|0	0|0	1|1	0|0	0|0	0|0	0|0	1|1	1|1	1|1	0|0	1|1	0|0	0|0	1|1	0|0	0|0	0|0	1|1	0|0	0|0	0|0	1|1	0|0	1|1	0|0
1A	33183762	1A_33183762	T	C	.	PASS	.	GT	0|0	0|0	0|0	0|0	0|0	0|0	0|0	0|0	0|0	0|0	0|0	0|0	1|1	0|0	0|0	0|0	0|0	0|0	1|1	0|0	0|0	0|0	0|0	0|0	0|0	0|0	0|0	0|0	0|0	0|0	0|0	0|0	1|1	1|1	0|0	1|1	1|1	1|1	0|0	0|0	0|0	0|0	0|0	1|1	1|1	0|0	0|0	0|0	0|0	1|1	0|0	0|0	0|0	0|0	0|0	0|0	1|1	0|0	0|0	0|0	0|0	1|1	0|0	0|0	0|0	0|0	1|1	1|1	1|1	0|0	0|0	1|1	0|0	0|0	0|0	0|0	0|0	0|0	0|0	1|1	0|0	0|0	0|0	0|0	0|0	0|0	0|0	0|0	1|1	1|1	1|1	0|0	1|1	0|0	0|0	0|0	1|1	0|0	0|0	0|0	0|0	1|1	0|0	0|0	0|0	1|1	0|0	0|0	0|0	1|1	0|0	1|1	0|0	0|0	0|0	0|0	1|1	0|0	0|0	0|0	0|0	1|1	0|0	0|0	0|0	0|0	0|0	0|0	0|0	1|1	0|0	0|0	0|0	1|1	0|0	0|0	0|0	0|0	0|0	0|0	0|0	0|0	0|0	0|0	0|0	1|1	0|0	0|0	0|0	0|0	0|0	1|1	1|1	0|0	1|1	0|0	0|0	0|0	0|0	0|0	0|0	0|0	0|0	1|1	0|0	0|0	0|0	1|1	0|0	1|1	1|1	1|1	1|1	1|1	1|1	0|0	1|1	0|0	0|0	0|0	0|0	0|0	0|0	1|1	0|0	0|0	0|0	0|0	0|0	1|1	1|1	0|0	0|0	1|1	0|0	1|1	1|1	0|0	0|0	1|1	1|1	0|0	1|1	0|0	1|1	1|1	0|0	0|0	0|0	0|0	0|0	1|1	1|1	1|1	1|1	0|0	0|0	0|0	0|0	0|0	0|0	0|0	0|0	0|0	0|0	0|0	1|1	1|1	0|0	1|1	0|0	0|0	0|0	0|0	0|0	0|0	0|0	0|0	0|0	1|1	0|0	0|0	0|0	0|0	1|1	0|0	0|0	1|1	0|0	0|0	0|0	0|0	1|1	0|0	0|0	1|1	1|1	0|0	1|1	1|1	1|1	1|1	0|0	1|1	1|1	1|1	0|0	0|0	0|0	0|0	0|0	1|1	1|1	0|0	0|0	0|0	1|1	0|0	1|1	0|0	0|0	0|0	0|0	1|1	1|1	0|0	0|0	0|0	0|0	0|0	0|0	0|0	1|1	0|0	0|0	1|1	0|0	1|1	1|1	1|1	0|0	0|0	0|0	0|0	0|0	0|0	0|0	0|0	1|1	1|1	1|1	0|0	1|1	0|0	0|0	1|1	0|0	0|0	0|0	1|1	0|0	0|0	0|0	1|1	0|0	1|1	0|0
1A	33183847	1A_33183847	A	G	.	PASS	.	GT	0|0	0|0	0|0	1|1	0|0	0|0	0|0	0|0	0|0	0|0	0|0	0|0	1|1	0|0	0|0	0|0	0|0	0|0	1|1	0|0	0|0	0|0	0|0	0|0	0|0	1|1	0|0	0|0	0|0	1|1	0|0	0|0	1|1	1|1	0|0	1|1	1|1	1|1	0|0	0|0	0|0	0|0	0|0	1|1	1|1	0|0	0|0	0|0	0|0	1|1	0|0	0|0	0|0	0|0	0|0	0|0	1|1	0|0	0|0	0|0	0|0	1|1	0|0	0|0	0|0	0|0	1|1	1|1	1|1	0|0	0|0	1|1	0|0	0|0	0|0	0|0	0|0	0|0	0|0	1|1	0|0	0|0	0|0	0|0	0|0	0|0	0|0	0|0	1|1	1|1	1|1	0|0	1|1	0|0	0|0	0|0	1|1	0|0	0|0	0|0	0|0	1|1	0|0	0|0	1|1	1|1	1|1	0|0	0|0	1|1	0|0	1|1	0|0	0|0	0|0	0|0	1|1	0|0	0|0	0|0	0|0	1|1	0|0	0|0	1|1	1|1	1|1	0|0	0|0	1|1	0|0	0|0	1|1	1|1	0|0	0|0	0|0	0|0	0|0	0|0	0|0	0|0	0|0	0|0	1|1	1|1	0|0	0|0	0|0	0|0	0|0	1|1	1|1	0|0	1|1	0|0	0|0	0|0	0|0	0|0	0|0	0|0	0|0	1|1	0|0	1|1	0|0	1|1	0|0	1|1	1|1	1|1	1|1	1|1	1|1	0|0	1|1	0|0	0|0	0|0	0|0	0|0	0|0	1|1	0|0	0|0	0|0	0|0	0|0	1|1	1|1	0|0	0|0	1|1	0|0	1|1	1|1	0|0	0|0	1|1	1|1	0|0	1|1	0|0	1|1	1|1	0|0	0|0	0|0	0|0	0|0	1|1	1|1	1|1	1|1	0|0	0|0	0|0	0|0	0|0	0|0	0|0	0|0	0|0	0|0	0|0	1|1	1|1	0|0	1|1	0|0	0|0	0|0	0|0	0|0	0|0	0|0	0|0	0|0	1|1	0|0	0|0	0|0	0|0	1|1	0|0	0|0	1|1	0|0	0|0	0|0	0|0	1|1	0|0	0|0	1|1	1|1	0|0	1|1	1|1	1|1	1|1	0|0	1|1	1|1	1|1	1|1	0|0	0|0	1|1	0|0	1|1	1|1	0|0	0|0	0|0	1|1	0|0	1|1	0|0	0|0	0|0	0|0	1|1	1|1	0|0	1|1	0|0	0|0	0|0	0|0	0|0	1|1	0|0	0|0	1|1	0|0	1|1	1|1	1|1	0|0	0|0	0|0	1|1	0|0	0|0	0|0	0|0	1|1	1|1	1|1	0|0	1|1	0|0	0|0	1|1	0|0	0|0	0|0	1|1	0|0	0|0	0|0	1|1	0|0	1|1	0|0
1A	33183888	1A_33183888	C	A	.	PASS	.	GT	0|0	0|0	0|0	0|0	0|0	0|0	0|0	0|0	0|0	0|0	0|0	0|0	1|1	0|0	0|0	0|0	0|0	0|0	0|0	0|0	0|0	0|0	0|0	0|0	0|0	0|0	0|0	0|0	0|0	0|0	0|0	0|0	1|1	1|1	0|0	1|1	1|1	0|0	0|0	0|0	0|0	0|0	0|0	0|0	1|1	0|0	0|0	0|0	0|0	0|0	0|0	0|0	0|0	0|0	0|0	0|0	1|1	0|0	0|0	0|0	0|0	1|1	0|0	0|0	0|0	0|0	1|1	1|1	1|1	0|0	0|0	1|1	0|0	0|0	0|0	0|0	0|0	0|0	0|0	1|1	0|0	0|0	0|0	0|0	0|0	0|0	0|0	0|0	1|1	1|1	1|1	0|0	1|1	0|0	0|0	0|0	1|1	0|0	0|0	0|0	0|0	1|1	0|0	0|0	0|0	1|1	0|0	0|0	0|0	1|1	0|0	1|1	0|0	0|0	0|0	0|0	1|1	0|0	0|0	0|0	0|0	1|1	0|0	0|0	0|0	0|0	0|0	0|0	0|0	0|0	0|0	0|0	0|0	1|1	0|0	0|0	0|0	0|0	0|0	0|0	0|0	0|0	0|0	0|0	0|0	1|1	0|0	0|0	0|0	0|0	0|0	0|0	1|1	0|0	0|0	0|0	0|0	0|0	0|0	0|0	0|0	0|0	0|0	0|0	0|0	0|0	0|0	1|1	0|0	1|1	1|1	1|1	1|1	1|1	1|1	0|0	1|1	0|0	0|0	0|0	0|0	0|0	0|0	1|1	0|0	0|0	0|0	0|0	0|0	1|1	1|1	0|0	0|0	1|1	0|0	1|1	1|1	0|0	0|0	1|1	1|1	0|0	1|1	0|0	1|1	1|1	0|0	0|0	0|0	0|0	0|0	1|1	1|1	1|1	1|1	0|0	0|0	0|0	0|0	0|0	0|0	0|0	0|0	0|0	0|0	0|0	1|1	1|1	0|0	1|1	0|0	0|0	0|0	0|0	0|0	0|0	0|0	0|0	0|0	1|1	0|0	0|0	0|0	0|0	0|0	0|0	0|0	1|1	0|0	0|0	0|0	0|0	1|1	0|0	0|0	1|1	0|0	0|0	1|1	0|0	1|1	1|1	0|0	1|1	1|1	1|1	0|0	0|0	0|0	0|0	0|0	0|0	1|1	0|0	0|0	0|0	1|1	0|0	0|0	0|0	0|0	0|0	0|0	1|1	1|1	0|0	0|0	0|0	0|0	0|0	0|0	0|0	1|1	0|0	0|0	1|1	0|0	1|1	1|1	1|1	0|0	0|0	0|0	0|0	0|0	0|0	0|0	0|0	0|0	1|1	1|1	0|0	1|1	0|0	0|0	0|0	0|0	0|0	0|0	1|1	0|0	0|0	0|0	1|1	0|0	1|1	0|0
1A	33183900	1A_33183900	G	A	.	PASS	.	GT	0|0	0|0	0|0	0|0	0|0	0|0	0|0	0|0	0|0	0|0	0|0	0|0	1|1	0|0	0|0	0|0	0|0	0|0	1|1	0|0	0|0	0|0	0|0	0|0	0|0	0|0	0|0	0|0	0|0	0|0	0|0	0|0	1|1	1|1	0|0	1|1	1|1	1|1	0|0	0|0	0|0	0|0	0|0	1|1	1|1	0|0	0|0	0|0	0|0	1|1	0|0	0|0	0|0	0|0	0|0	0|0	1|1	0|0	0|0	0|0	0|0	1|1	0|0	0|0	0|0	0|0	1|1	1|1	1|1	0|0	0|0	1|1	0|0	0|0	0|0	0|0	0|0	0|0	0|0	1|1	0|0	0|0	0|0	0|0	0|0	0|0	0|0	0|0	1|1	1|1	1|1	0|0	1|1	0|0	0|0	0|0	1|1	0|0	0|0	0|0	0|0	1|1	0|0	0|0	0|0	1|1	0|0	0|0	0|0	1|1	0|0	1|1	0|0	0|0	0|0	0|0	1|1	0|0	0|0	0|0	0|0	1|1	0|0	0|0	0|0	0|0	0|0	0|0	0|0	1|1	0|0	0|0	0|0	1|1	0|0	0|0	0|0	0|0	0|0	0|0	0|0	0|0	0|0	0|0	0|0	1|1	0|0	0|0	0|0	0|0	0|0	1|1	1|1	0|0	1|1	0|0	0|0	0|0	0|0	0|0	0|0	0|0	0|0	1|1	0|0	0|0	0|0	1|1	0|0	1|1	1|1	1|1	1|1	1|1	1|1	0|0	1|1	0|0	0|0	0|0	0|0	0|0	0|0	1|1	0|0	0|0	0|0	0|0	0|0	1|1	1|1	0|0	0|0	1|1	0|0	1|1	1|1	0|0	0|0	1|1	1|1	0|0	1|1	0|0	1|1	1|1	0|0	0|0	0|0	0|0	0|0	1|1	1|1	1|1	1|1	0|0	0|0	0|0	0|0	0|0	0|0	0|0	0|0	0|0	0|0	0|0	1|1	1|1	0|0	1|1	0|0	0|0	0|0	0|0	0|0	0|0	0|0	0|0	0|0	1|1	0|0	0|0	0|0	0|0	1|1	0|0	0|0	1|1	0|0	0|0	0|0	0|0	1|1	0|0	0|0	1|1	1|1	0|0	1|1	1|1	1|1	1|1	0|0	1|1	1|1	1|1	0|0	0|0	0|0	0|0	0|0	1|1	1|1	0|0	0|0	0|0	1|1	0|0	1|1	0|0	0|0	0|0	0|0	1|1	1|1	0|0	0|0	0|0	0|0	0|0	0|0	0|0	1|1	0|0	0|0	1|1	0|0	1|1	1|1	1|1	0|0	0|0	0|0	0|0	0|0	0|0	0|0	0|0	1|1	1|1	1|1	0|0	1|1	0|0	0|0	1|1	0|0	0|0	0|0	1|1	0|0	0|0	0|0	1|1	0|0	1|1	0|0
1A	33183902	1A_33183902	C	T	.	PASS	.	GT	0|0	0|0	0|0	0|0	0|0	0|0	0|0	0|0	0|0	0|0	0|0	0|0	1|1	0|0	0|0	0|0	0|0	0|0	1|1	0|0	0|0	0|0	0|0	0|0	0|0	0|0	0|0	0|0	0|0	0|0	0|0	0|0	1|1	1|1	0|0	1|1	1|1	1|1	0|0	0|0	0|0	0|0	0|0	1|1	1|1	0|0	0|0	0|0	0|0	1|1	0|0	0|0	0|0	0|0	0|0	0|0	1|1	0|0	0|0	0|0	0|0	1|1	0|0	0|0	0|0	0|0	1|1	1|1	1|1	0|0	0|0	1|1	0|0	0|0	0|0	0|0	0|0	0|0	0|0	1|1	0|0	0|0	0|0	0|0	0|0	0|0	0|0	0|0	1|1	1|1	1|1	0|0	1|1	0|0	0|0	0|0	1|1	0|0	0|0	0|0	0|0	1|1	0|0	0|0	0|0	1|1	0|0	0|0	0|0	1|1	0|0	1|1	0|0	0|0	0|0	0|0	1|1	0|0	0|0	0|0	0|0	1|1	0|0	0|0	0|0	0|0	0|0	0|0	0|0	1|1	0|0	0|0	0|0	1|1	0|0	0|0	0|0	0|0	0|0	0|0	0|0	0|0	0|0	0|0	0|0	1|1	0|0	0|0	0|0	0|0	0|0	1|1	1|1	0|0	1|1	0|0	0|0	0|0	0|0	0|0	0|0	0|0	0|0	1|1	0|0	0|0	0|0	1|1	0|0	1|1	1|1	1|1	1|1	1|1	1|1	0|0	1|1	0|0	0|0	0|0	0|0	0|0	0|0	1|1	0|0	0|0	0|0	0|0	0|0	1|1	1|1	0|0	0|0	1|1	0|0	1|1	1|1	0|0	0|0	1|1	1|1	0|0	1|1	0|0	1|1	1|1	0|0	0|0	0|0	0|0	0|0	1|1	1|1	1|1	1|1	0|0	0|0	0|0	0|0	0|0	0|0	0|0	0|0	0|0	0|0	0|0	1|1	1|1	0|0	1|1	0|0	0|0	0|0	0|0	0|0	0|0	0|0	0|0	0|0	1|1	0|0	0|0	0|0	0|0	1|1	0|0	0|0	1|1	0|0	0|0	0|0	0|0	1|1	0|0	0|0	1|1	1|1	0|0	1|1	1|1	1|1	1|1	0|0	1|1	1|1	1|1	0|0	0|0	0|0	0|0	0|0	1|1	1|1	0|0	0|0	0|0	1|1	0|0	1|1	0|0	0|0	0|0	0|0	1|1	1|1	0|0	0|0	0|0	0|0	0|0	0|0	0|0	1|1	0|0	0|0	1|1	0|0	1|1	1|1	1|1	0|0	0|0	0|0	0|0	0|0	0|0	0|0	0|0	1|1	1|1	1|1	0|0	1|1	0|0	0|0	1|1	0|0	0|0	0|0	1|1	0|0	0|0	0|0	1|1	0|0	1|1	0|0
1A	33392682	1A_33392682	T	C	.	PASS	.	GT	1|1	0|0	0|0	1|1	0|0	0|0	0|0	0|0	0|0	0|0	0|0	0|0	1|1	0|0	0|0	0|0	0|0	0|0	0|0	1|1	0|0	0|0	0|0	0|0	0|0	1|1	0|0	0|0	0|0	1|1	0|0	0|0	1|1	1|1	0|0	1|1	1|1	0|0	1|1	0|0	0|0	1|1	0|0	0|0	1|1	0|0	0|0	0|0	0|0	0|0	0|0	0|0	1|1	0|0	1|1	0|0	1|1	0|0	0|0	0|0	0|0	1|1	0|0	1|1	1|1	1|0	1|1	1|1	1|1	0|0	0|0	1|1	0|0	1|1	0|0	0|0	1|1	0|0	1|1	1|1	0|0	0|0	0|0	1|1	0|0	0|0	0|0	0|0	1|1	1|1	1|1	1|1	1|1	0|0	0|0	0|0	1|1	1|1	0|0	0|0	0|0	1|1	0|0	1|1	1|1	1|1	1|1	0|0	0|0	1|1	0|0	1|1	0|0	0|0	0|0	0|0	1|1	0|0	0|0	0|0	0|0	1|1	1|1	0|0	1|1	1|1	1|1	0|0	0|0	0|0	0|0	0|0	1|1	1|1	0|0	0|0	0|0	0|0	0|0	0|0	0|0	0|0	0|0	0|0	1|1	1|1	0|0	0|0	0|0	1|1	0|0	0|0	1|1	0|0	0|0	1|1	0|0	0|0	0|0	0|0	0|0	0|0	1|1	0|0	0|0	1|1	0|0	1|1	0|0	1|1	1|1	1|1	1|1	1|1	1|1	0|0	1|1	0|0	0|0	0|0	0|0	0|0	0|0	1|1	0|0	0|0	0|0	0|0	0|0	1|1	1|1	0|0	0|0	1|1	0|0	1|1	1|1	0|0	0|0	1|1	1|1	0|0	1|1	0|0	1|1	1|1	0|0	0|0	0|0	0|0	0|1	1|1	1|1	1|1	1|1	0|0	0|0	0|0	0|0	0|0	0|0	0|0	0|0	0|0	0|0	1|1	1|1	1|1	1|1	1|1	0|0	0|0	0|1	0|0	0|0	1|1	1|1	0|0	1|1	1|1	0|0	0|0	0|0	0|0	0|0	0|0	0|0	1|1	0|0	0|0	0|0	0|0	1|1	1|1	0|0	1|1	1|1	0|0	1|1	0|0	1|1	1|1	0|0	1|1	1|1	1|1	1|1	0|0	0|0	1|1	1|1	0|0	1|1	0|0	0|0	0|0	1|1	0|0	0|0	1|1	0|0	0|0	0|0	1|1	1|1	0|0	1|1	0|0	1|1	1|1	0|0	0|0	1|1	0|0	1|1	1|1	0|0	1|1	1|1	1|1	0|0	0|0	0|0	1|1	0|0	0|0	0|0	1|1	0|0	1|1	1|1	0|0	1|1	0|0	0|0	0|0	0|0	0|0	0|0	1|1	0|0	0|0	0|0	1|1	0|0	1|1	0|0
1A	33420616	1A_33420616	A	G	.	PASS	.	GT	0|0	0|0	0|0	1|1	0|0	0|0	0|0	0|0	0|0	0|0	0|0	0|0	1|1	0|0	0|0	0|0	0|0	0|0	0|0	0|0	0|0	0|0	0|0	0|0	0|0	1|1	0|0	0|0	0|0	1|1	0|0	0|0	1|1	1|1	0|0	1|1	1|1	0|0	0|0	0|0	0|0	0|0	0|0	0|0	1|1	0|0	0|0	0|0	0|0	0|0	0|0	0|0	0|0	0|0	0|0	0|0	1|1	0|0	0|0	0|0	0|0	1|1	0|0	0|0	0|0	0|0	1|1	1|1	1|1	0|0	0|0	1|1	0|0	0|0	0|0	0|0	0|0	0|0	0|0	1|1	0|0	0|0	0|0	0|0	0|0	0|0	0|0	0|0	1|1	1|1	1|1	0|0	1|1	0|0	0|0	0|0	1|1	0|0	0|0	0|0	0|0	1|1	0|0	0|0	1|1	1|1	1|1	0|0	0|0	1|1	0|0	1|1	0|0	0|0	0|0	0|0	1|1	0|0	0|0	0|0	0|0	1|1	0|0	0|0	1|1	1|1	1|1	0|0	0|0	0|0	0|0	0|0	1|1	1|1	0|0	0|0	0|0	0|0	0|0	0|0	0|0	0|0	0|0	0|0	1|1	1|1	0|0	0|0	0|0	0|0	0|0	0|0	1|1	0|0	0|0	0|0	0|0	0|0	0|0	0|0	0|0	0|0	0|0	0|0	0|0	1|1	0|0	1|1	0|0	0|0	0|0	0|0	1|1	0|0	0|0	0|0	1|1	0|0	0|0	0|0	0|0	0|0	0|0	1|1	0|0	0|0	0|0	0|0	0|0	0|0	1|1	0|0	0|0	0|0	0|0	0|0	0|0	0|0	0|0	0|0	0|0	0|0	0|0	0|0	1|1	0|0	0|0	0|0	0|0	0|0	0|0	0|1	0|0	1|1	0|0	0|0	0|0	0|0	0|0	0|0	0|0	0|0	0|0	0|0	0|0	0|0	1|1	1|1	0|0	1|1	0|0	0|0	0|0	0|0	0|0	0|0	0|0	0|0	0|0	1|1	0|0	0|0	0|0	0|0	0|0	0|0	0|0	1|1	0|0	0|0	0|0	0|0	1|1	0|0	0|0	1|1	0|0	0|0	1|1	0|0	1|1	1|1	0|0	0|0	1|1	1|1	1|1	0|0	0|0	1|1	0|0	0|0	0|0	0|0	0|0	0|0	1|1	0|0	0|0	0|0	0|0	0|0	0|0	1|1	1|1	0|0	1|1	0|0	0|0	0|0	0|0	0|0	1|1	0|0	0|0	1|1	0|0	1|1	1|1	1|1	0|0	0|0	0|0	1|1	0|0	0|0	0|0	0|0	0|0	1|1	1|1	0|0	1|1	0|0	0|0	0|0	0|0	0|0	0|0	1|1	0|0	0|0	0|0	1|1	0|0	1|1	0|0
1A	33420626	1A_33420626	G	A	.	PASS	.	GT	1|1	0|0	0|0	0|0	0|0	0|0	0|0	0|0	0|0	0|0	0|0	0|0	0|0	0|0	0|0	0|0	0|0	0|0	0|0	1|1	0|0	0|0	0|0	0|0	0|0	0|0	0|0	0|0	0|0	0|0	0|0	0|0	0|0	0|0	0|0	0|0	0|0	0|0	1|1	0|0	0|0	1|1	0|0	0|0	0|0	0|0	0|0	0|0	0|0	0|0	0|0	0|0	1|1	0|0	1|1	0|0	0|0	0|0	0|0	0|0	0|0	0|0	0|0	1|1	1|1	1|1	0|0	0|0	0|0	0|0	0|0	0|0	0|0	1|1	0|0	0|0	1|1	0|0	1|1	0|0	0|0	0|0	0|0	1|1	0|0	0|0	0|0	0|0	0|0	0|0	0|0	1|1	0|0	0|0	0|0	0|0	0|0	1|1	0|0	0|0	0|0	0|0	0|0	1|1	0|0	0|0	0|0	0|0	0|0	0|0	0|0	0|0	0|0	0|0	0|0	0|0	0|0	0|0	0|0	0|0	0|0	0|0	1|1	0|0	0|0	0|0	0|0	0|0	0|0	0|0	0|0	0|0	0|0	0|0	0|0	0|0	0|0	0|0	0|0	0|0	0|0	0|0	0|0	0|0	0|0	0|0	0|0	0|0	0|0	1|1	0|0	0|0	0|0	0|0	0|0	1|1	0|0	0|0	0|0	0|0	0|0	0|0	1|1	0|0	0|0	0|0	0|0	0|0	0|0	0|0	0|0	0|0	0|0	0|0	0|0	0|0	0|0	0|0	0|0	0|0	0|0	0|0	0|0	0|0	0|0	0|0	0|0	0|0	0|0	0|0	0|0	0|0	0|0	0|0	0|0	0|0	0|0	0|0	0|0	0|0	0|0	0|0	0|0	0|0	0|0	0|0	0|0	0|0	0|0	0|0	0|0	0|0	0|0	0|0	0|0	0|0	0|0	0|0	0|0	0|0	0|0	0|0	0|0	0|0	0|0	1|1	0|0	0|0	1|1	0|0	0|0	0|0	0|1	0|0	0|0	1|1	1|1	0|0	1|1	0|0	0|0	0|0	0|0	0|0	0|0	0|0	0|0	0|0	0|0	0|0	0|0	0|0	0|0	1|1	0|0	0|0	1|1	0|0	0|0	0|0	0|0	0|0	0|0	0|0	0|0	0|0	0|0	0|0	0|0	0|0	1|1	0|0	0|0	0|0	0|0	0|0	0|0	0|0	0|0	1|1	0|0	0|0	0|0	0|0	0|0	0|0	0|0	0|0	1|1	1|1	0|0	0|0	0|0	0|0	1|1	0|0	0|0	0|0	0|0	0|0	0|0	0|0	0|0	0|0	0|0	0|0	0|0	1|1	0|0	0|0	0|0	0|0	0|0	0|0	0|0	0|0	0|0	0|0	0|0	0|0	0|0	0|0	0|0	0|0	0|0	0|0	0|0
1A	33420669	1A_33420669	C	G	.	PASS	.	GT	0|0	0|0	0|0	0|0	0|0	0|0	0|0	0|0	0|0	0|0	0|0	0|0	1|1	0|0	0|0	0|0	0|0	0|0	0|0	0|0	0|0	0|0	0|0	0|0	0|0	0|0	0|0	0|0	0|0	0|0	0|0	0|0	1|1	0|0	0|0	1|1	0|0	0|0	0|0	0|0	0|0	0|0	0|0	0|0	0|0	0|0	0|0	0|0	0|0	0|0	0|0	0|0	0|0	0|0	0|0	0|0	1|1	0|0	0|0	0|0	0|0	1|1	0|0	0|0	0|0	0|0	1|1	1|1	1|1	0|0	0|0	1|1	0|0	0|0	0|0	0|0	0|0	0|0	0|0	1|1	0|0	0|0	0|0	0|0	0|0	0|0	0|0	0|0	1|1	1|1	1|1	0|0	1|1	0|0	0|0	0|0	1|1	0|0	0|0	0|0	0|0	0|0	0|0	0|0	0|0	1|1	0|0	0|0	0|0	1|1	0|0	1|1	0|0	0|0	0|0	0|0	0|0	0|0	0|0	0|0	0|0	1|1	0|0	0|0	0|0	0|0	0|0	0|0	0|0	0|0	0|0	0|0	0|0	0|0	0|0	0|0	0|0	0|0	0|0	0|0	0|0	0|0	0|0	0|0	0|0	0|0	0|0	0|0	0|0	0|0	0|0	0|0	1|1	0|0	0|0	0|0	0|0	0|0	0|0	0|0	0|0	0|0	0|0	0|0	0|0	0|0	0|0	0|0	0|0	0|0	0|0	0|0	1|1	0|0	0|0	0|0	0|0	0|0	0|0	0|0	0|0	0|0	0|0	1|1	0|0	0|0	0|0	0|0	0|0	0|0	0|0	0|0	0|0	0|0	0|0	0|0	0|0	0|0	0|0	0|0	0|0	0|0	0|0	0|0	1|1	0|0	0|0	0|0	0|0	0|0	0|0	0|0	0|0	0|0	0|0	0|0	0|0	0|0	0|0	0|0	0|0	0|0	0|0	0|0	0|0	0|0	1|1	0|0	0|0	0|0	0|0	0|0	0|0	0|0	0|0	0|0	0|0	0|0	0|0	1|1	0|0	0|0	0|0	0|0	0|0	0|0	0|0	1|1	0|0	0|0	0|0	0|0	1|1	0|0	0|0	0|0	0|0	0|0	1|1	0|0	1|1	1|1	0|0	0|0	1|1	0|0	0|0	0|0	0|0	0|0	0|0	0|0	0|0	0|0	0|0	0|0	0|0	0|0	0|0	0|0	0|0	0|0	0|0	0|0	1|1	0|0	0|0	0|0	0|0	0|0	0|0	0|0	1|1	0|0	0|0	1|1	0|0	0|0	1|1	1|1	0|0	0|0	0|0	0|0	0|0	0|0	0|0	0|0	0|0	1|1	1|1	0|0	1|1	0|0	0|0	0|0	0|0	0|0	0|0	0|0	0|0	0|0	0|0	1|1	0|0	1|1	0|0
1A	33420694	1A_33420694	C	T	.	PASS	.	GT	0|0	1|1	1|1	0|0	1|1	0|0	1|1	1|1	1|1	1|1	0|0	0|0	0|0	1|1	0|0	1|1	1|1	0|0	0|0	0|0	0|0	0|0	0|0	1|1	0|0	0|0	1|1	1|1	1|1	0|0	0|0	0|0	0|0	0|0	0|0	0|0	0|0	0|0	0|0	1|1	1|1	0|0	1|1	0|0	0|0	1|1	1|1	1|1	1|1	0|0	0|0	1|1	0|0	1|1	0|0	1|1	0|0	0|0	1|1	1|1	1|1	0|0	1|1	0|0	0|0	0|0	0|0	0|0	0|0	1|1	0|0	0|0	1|1	0|0	1|1	1|1	0|0	1|1	0|0	0|0	1|1	1|1	1|1	0|0	0|0	0|0	1|1	1|1	0|0	0|0	0|0	0|0	0|0	1|1	1|1	1|1	0|0	0|0	1|1	1|1	1|1	0|0	1|1	0|0	0|0	0|0	0|0	1|1	0|0	0|0	1|1	0|0	1|1	1|1	1|1	1|1	0|0	1|1	1|1	1|1	0|0	0|0	0|0	1|1	0|0	0|0	0|0	1|1	0|0	0|0	0|0	0|0	0|0	0|0	1|1	1|1	1|1	1|1	0|0	0|0	1|1	1|1	1|1	1|1	0|0	0|0	1|1	0|0	1|1	0|0	1|1	0|0	0|0	0|0	0|0	0|0	1|1	1|1	0|0	1|1	0|0	1|1	0|0	0|0	1|1	0|0	1|1	0|0	0|0	0|0	0|0	0|0	0|0	0|0	0|0	1|1	0|0	1|1	0|0	0|0	0|0	1|1	0|0	0|0	0|0	0|0	0|0	0|0	0|0	0|0	0|0	0|0	0|0	0|0	0|0	0|0	0|0	0|0	1|1	0|0	0|0	1|1	0|0	0|0	0|0	0|0	0|0	1|0	0|0	0|0	0|0	0|0	0|0	0|0	0|0	0|0	1|1	0|0	1|1	1|1	1|1	1|1	0|0	0|0	0|0	0|0	0|0	0|0	0|0	0|0	1|1	1|1	1|0	1|1	1|1	0|0	0|0	1|1	0|0	0|0	1|1	1|1	1|1	0|0	0|0	1|1	1|1	0|0	1|1	1|1	0|0	1|1	0|0	0|0	1|1	0|0	0|0	0|0	0|0	0|0	0|0	0|0	1|0	0|0	0|0	0|0	0|0	0|0	1|1	0|0	0|0	0|0	0|0	0|0	1|1	1|1	0|0	0|0	0|0	0|0	1|1	1|1	1|1	0|0	0|0	1|1	0|0	0|0	0|0	0|0	1|1	0|0	0|0	1|1	0|0	0|0	1|1	0|0	0|0	0|0	0|0	0|0	0|0	0|0	1|1	1|1	1|1	0|0	0|0	0|0	0|0	0|0	0|0	0|0	0|0	0|0	1|1	1|1	0|0	0|0	1|1	1|1	0|0	0|0	1|1	0|0	1|1
1A	33420698	1A_33420698	C	T	.	PASS	.	GT	1|1	0|0	0|0	0|0	0|0	0|0	0|0	0|0	0|0	0|0	0|0	0|0	0|0	0|0	0|0	0|0	0|0	0|0	0|0	1|1	0|0	0|0	0|0	0|0	0|0	0|0	0|0	0|0	0|0	0|0	0|0	0|0	0|0	0|0	0|0	0|0	0|0	0|0	1|1	0|0	0|0	1|1	0|0	0|0	0|0	0|0	0|0	0|0	0|0	0|0	0|0	0|0	1|1	0|0	1|1	0|0	0|0	0|0	0|0	0|0	0|0	0|0	0|0	1|1	1|1	1|1	0|0	0|0	0|0	0|0	0|0	0|0	0|0	1|1	0|0	0|0	1|1	0|0	1|1	0|0	0|0	0|0	0|0	1|1	0|0	0|0	0|0	0|0	0|0	0|0	0|0	1|1	0|0	0|0	0|0	0|0	0|0	1|1	0|0	0|0	0|0	0|0	0|0	1|1	0|0	0|0	0|0	0|0	0|0	0|0	0|0	0|0	0|0	0|0	0|0	0|0	0|0	0|0	0|0	0|0	0|0	0|0	1|1	0|0	0|0	0|0	0|0	0|0	0|0	0|0	0|0	0|0	0|0	0|0	0|0	0|0	0|0	0|0	0|0	0|0	0|0	0|0	0|0	0|0	0|0	0|0	0|0	0|0	0|0	1|1	0|0	0|0	0|0	0|0	0|0	1|1	0|0	0|0	0|0	0|0	0|0	0|0	1|1	0|0	0|0	0|0	0|0	0|0	0|0	0|0	0|0	0|0	0|0	0|0	0|0	0|0	0|0	0|0	0|0	0|0	0|0	0|0	0|0	0|0	0|0	0|0	0|0	0|0	0|0	0|0	0|0	0|0	0|0	0|0	0|0	0|0	0|0	0|0	0|0	0|0	0|0	0|0	0|0	0|0	0|0	0|0	0|0	0|0	0|0	0|0	0|0	0|0	0|0	0|0	0|0	0|0	0|0	0|0	0|0	0|0	0|0	0|0	0|0	0|0	0|0	1|1	0|0	0|0	1|1	0|0	0|0	0|0	0|1	0|0	0|0	1|1	1|1	0|0	1|1	0|0	0|0	0|0	0|0	0|0	0|0	0|0	0|0	0|0	0|0	0|0	0|0	0|0	0|0	1|1	0|0	0|0	1|1	0|0	0|0	0|0	0|0	0|0	0|0	0|0	0|0	0|0	0|0	0|0	0|0	0|0	1|1	0|0	0|0	0|0	0|0	0|0	0|0	0|0	0|0	1|1	0|0	0|0	0|0	0|0	0|0	0|0	0|0	0|0	1|1	1|1	0|0	0|0	0|0	0|0	1|1	0|0	0|0	0|0	0|0	0|0	0|0	0|0	0|0	0|0	0|0	0|0	0|0	1|1	0|0	0|0	0|0	0|0	0|0	0|0	0|0	0|0	0|0	0|0	0|0	0|0	0|0	0|0	0|0	0|0	0|0	0|0	0|0
1A	33420702	1A_33420702	T	C	.	PASS	.	GT	1|1	0|0	0|0	1|1	0|0	0|0	0|0	0|0	0|0	0|0	0|0	0|0	1|1	0|0	0|0	0|0	0|0	0|0	0|0	1|1	0|0	0|0	0|0	0|0	0|0	1|1	0|0	0|0	0|0	1|1	0|0	0|0	1|1	1|1	0|0	1|1	1|1	0|0	1|1	0|0	0|0	1|1	0|0	0|0	1|1	0|0	0|0	0|0	0|0	0|0	0|0	0|0	1|1	0|0	1|1	0|0	1|1	0|0	0|0	0|0	0|0	1|1	0|0	1|1	1|1	1|1	1|1	1|1	1|1	0|0	0|0	1|1	0|0	1|1	0|0	0|0	1|1	0|0	1|1	1|1	0|0	0|0	0|0	1|1	0|0	0|0	0|0	0|0	1|1	1|1	1|1	1|1	1|1	0|0	0|0	0|0	1|1	1|1	0|0	0|0	0|0	1|1	0|0	1|1	1|1	1|1	1|1	0|0	0|0	1|1	0|0	1|1	0|0	0|0	0|0	0|0	1|1	0|0	0|0	0|0	0|0	1|1	1|1	0|0	1|1	1|1	1|1	0|0	0|0	1|1	0|0	0|0	1|1	1|1	0|0	0|0	0|0	0|0	0|0	0|0	0|0	0|0	0|0	0|0	1|1	1|1	0|0	0|0	0|0	1|1	0|0	0|0	1|1	0|0	0|0	1|1	0|0	0|0	0|0	0|0	0|0	0|0	1|1	0|0	0|0	1|1	0|0	1|1	0|0	1|1	1|1	1|1	1|1	1|1	1|1	0|0	1|1	0|0	0|0	0|0	0|0	0|0	0|0	1|1	0|0	0|0	0|0	0|0	0|0	1|1	1|1	0|0	0|0	1|1	0|0	1|1	1|1	0|0	0|0	1|1	1|1	0|0	1|1	0|0	1|1	1|1	0|0	0|0	0|0	0|0	0|1	1|1	1|1	1|1	1|1	0|0	0|0	0|0	0|0	0|0	0|0	0|0	0|0	0|0	0|0	1|1	1|1	1|1	1|1	1|1	0|0	0|0	0|1	0|0	0|0	1|1	1|1	0|0	1|1	1|1	0|0	0|0	0|0	0|0	0|0	0|0	0|0	1|1	0|0	0|0	0|0	0|0	1|1	1|1	0|0	1|1	1|1	0|0	1|1	0|0	1|1	1|1	0|0	1|1	1|1	1|1	1|1	0|0	0|0	1|1	1|1	1|1	1|1	0|0	0|0	0|0	1|1	0|0	1|1	1|1	0|0	0|0	0|0	1|1	1|1	0|0	1|1	0|0	1|1	1|1	0|0	0|0	1|1	0|0	1|1	1|1	0|0	1|1	1|1	1|1	0|0	0|0	0|0	1|1	0|0	0|0	0|0	1|1	0|0	1|1	1|1	0|0	1|1	0|0	0|0	1|1	0|0	0|0	0|0	1|1	0|0	0|0	0|0	1|1	0|0	1|1	0|0
1A	33420705	1A_33420705	G	A	.	PASS	.	GT	0|0	0|0	0|0	1|1	0|0	0|0	0|0	0|0	0|0	0|0	0|0	0|0	1|1	0|0	0|0	0|0	0|0	0|0	0|0	0|0	0|0	0|0	0|0	0|0	0|0	1|1	0|0	0|0	0|0	1|1	0|0	0|0	1|1	1|1	0|0	1|1	1|1	0|0	0|0	0|0	0|0	0|0	0|0	0|0	1|1	0|0	0|0	0|0	0|0	0|0	0|0	0|0	0|0	0|0	0|0	0|0	1|1	0|0	0|0	0|0	0|0	1|1	0|0	0|0	0|0	0|0	1|1	1|1	1|1	0|0	0|0	1|1	0|0	0|0	0|0	0|0	0|0	0|0	0|0	1|1	0|0	0|0	0|0	0|0	0|0	0|0	0|0	0|0	1|1	1|1	1|1	0|0	1|1	0|0	0|0	0|0	1|1	0|0	0|0	0|0	0|0	1|1	0|0	0|0	1|1	1|1	1|1	0|0	0|0	1|1	0|0	1|1	0|0	0|0	0|0	0|0	1|1	0|0	0|0	0|0	0|0	1|1	0|0	0|0	1|1	1|1	1|1	0|0	0|0	0|0	0|0	0|0	1|1	1|1	0|0	0|0	0|0	0|0	0|0	0|0	0|0	0|0	0|0	0|0	1|1	1|1	0|0	0|0	0|0	0|0	0|0	0|0	1|1	0|0	0|0	0|0	0|0	0|0	0|0	0|0	0|0	0|0	0|0	0|0	0|0	1|1	0|0	1|1	0|0	0|0	0|0	0|0	1|1	0|0	0|0	0|0	1|1	0|0	0|0	0|0	0|0	0|0	0|0	1|1	0|0	0|0	0|0	0|0	0|0	0|0	1|1	0|0	0|0	0|0	0|0	0|0	0|0	0|0	0|0	0|0	0|0	0|0	0|0	0|0	1|1	0|0	0|0	0|0	0|0	0|0	0|0	0|1	0|0	1|1	0|0	0|0	0|0	0|0	0|0	0|0	0|0	0|0	0|0	0|0	0|0	0|0	1|1	1|1	0|0	1|1	0|0	0|0	0|0	0|0	0|0	0|0	0|0	0|0	0|0	1|1	0|0	0|0	0|0	0|0	0|0	0|0	0|0	1|1	0|0	0|0	0|0	0|0	1|1	0|0	0|0	1|1	0|0	0|0	1|1	0|0	1|1	1|1	0|0	0|0	1|1	1|1	1|1	0|0	0|0	1|1	0|0	0|0	0|0	0|0	0|0	0|0	1|1	0|0	0|0	0|0	0|0	0|0	0|0	1|1	1|1	0|0	1|1	0|0	0|0	0|0	0|0	0|0	1|1	0|0	0|0	1|1	0|0	1|1	1|1	1|1	0|0	0|0	0|0	1|1	0|0	0|0	0|0	0|0	0|0	1|1	1|1	0|0	1|1	0|0	0|0	0|0	0|0	0|0	0|0	1|1	0|0	0|0	0|0	1|1	0|0	1|1	0|0
1A	33420796	1A_33420796	G	A	.	PASS	.	GT	0|0	1|1	1|1	0|0	1|1	0|0	1|1	1|1	1|1	1|1	0|0	0|0	0|0	1|1	0|0	1|1	1|1	0|0	0|0	0|0	0|0	0|0	0|0	1|1	0|0	0|0	1|1	1|1	1|1	0|0	0|0	0|0	0|0	0|0	0|0	0|0	0|0	0|0	0|0	1|1	1|1	0|0	1|1	0|0	0|0	1|1	1|1	1|1	1|1	0|0	0|0	1|1	0|0	1|1	0|0	1|1	0|0	0|0	1|1	1|1	1|1	0|0	1|1	0|0	0|0	0|0	0|0	0|0	0|0	1|1	0|0	0|0	1|1	0|0	1|1	1|1	0|0	1|1	0|0	0|0	1|1	1|1	1|1	0|0	0|0	0|0	1|1	1|1	0|0	0|0	0|0	0|0	0|0	1|1	1|1	1|1	0|0	0|0	1|1	1|1	1|1	0|0	1|1	0|0	0|0	0|0	0|0	1|1	0|0	0|0	1|1	0|0	1|1	1|1	1|1	1|1	0|0	1|1	1|1	1|1	0|0	0|0	0|0	1|1	0|0	0|0	0|0	1|1	0|0	0|0	0|0	0|0	0|0	0|0	1|1	1|1	1|1	1|1	0|0	0|0	1|1	1|1	1|1	1|1	0|0	0|0	1|1	0|0	1|1	0|0	1|1	0|0	0|0	0|0	0|0	0|0	1|1	1|1	0|0	1|1	0|0	1|1	0|0	0|0	1|1	0|0	1|1	0|0	0|0	0|0	0|0	0|0	0|0	0|0	0|0	1|1	0|0	1|1	0|0	0|0	0|0	1|1	0|0	0|0	0|0	0|0	0|0	0|0	0|0	0|0	0|0	0|0	0|0	0|0	0|0	0|0	0|0	0|0	1|1	0|0	0|0	1|1	0|0	0|0	0|0	0|0	0|0	1|0	0|0	0|0	0|0	0|0	0|0	0|0	0|0	0|0	1|1	0|0	1|1	1|1	1|1	1|1	0|0	0|0	0|0	0|0	0|0	0|0	0|0	0|0	1|1	1|1	1|0	1|1	1|1	0|0	0|0	1|1	0|0	0|0	1|1	1|1	1|1	0|0	0|0	1|1	1|1	0|0	1|1	1|1	0|0	1|1	0|0	0|0	1|1	0|0	0|0	0|0	0|0	0|0	0|0	0|0	1|0	0|0	0|0	0|0	0|0	0|0	1|1	0|0	0|0	0|0	0|0	0|0	1|1	1|1	0|0	0|0	0|0	0|0	1|1	1|1	1|1	0|0	0|0	1|1	0|0	0|0	0|0	0|0	1|1	0|0	0|0	1|1	0|0	0|0	1|1	0|0	0|0	0|0	0|0	0|0	0|0	0|0	1|1	1|1	1|1	0|0	0|0	0|0	0|0	0|0	0|0	0|0	0|0	0|0	1|1	1|1	0|0	0|0	1|1	1|1	0|0	0|0	1|1	0|0	1|1
1A	33420832	1A_33420832	G	A	.	PASS	.	GT	0|0	1|1	1|1	0|0	1|1	0|0	1|1	1|1	1|1	1|1	0|0	0|0	0|0	1|1	0|0	1|1	1|1	0|0	0|0	0|0	0|0	0|0	0|0	1|1	0|0	0|0	1|1	1|1	1|1	0|0	0|0	0|0	0|0	0|0	0|0	0|0	0|0	0|0	0|0	1|1	1|1	0|0	1|1	0|0	0|0	1|1	1|1	1|1	1|1	0|0	0|0	1|1	0|0	1|1	0|0	1|1	0|0	0|0	1|1	1|1	1|1	0|0	1|1	0|0	0|0	0|0	0|0	0|0	0|0	1|1	0|0	0|0	1|1	0|0	1|1	1|1	0|0	1|1	0|0	0|0	1|1	1|1	1|1	0|0	0|0	0|0	1|1	1|1	0|0	0|0	0|0	0|0	0|0	1|1	1|1	1|1	0|0	0|0	1|1	1|1	1|1	0|0	1|1	0|0	0|0	0|0	0|0	1|1	0|0	0|0	1|1	0|0	1|1	1|1	1|1	1|1	0|0	1|1	1|1	1|1	0|0	0|0	0|0	1|1	0|0	0|0	0|0	1|1	0|0	0|0	0|0	0|0	0|0	0|0	1|1	1|1	1|1	1|1	0|0	0|0	1|1	1|1	1|1	1|1	0|0	0|0	1|1	0|0	1|1	0|0	1|1	0|0	0|0	0|0	0|0	0|0	1|1	1|1	0|0	1|1	0|0	1|1	0|0	0|0	1|1	0|0	1|1	0|0	0|0	0|0	0|0	0|0	0|0	0|0	0|0	1|1	0|0	1|1	0|0	0|0	0|0	1|1	0|0	0|0	0|0	0|0	0|0	0|0	0|0	0|0	0|0	0|0	0|0	0|0	0|0	0|0	0|0	0|0	1|1	0|0	0|0	1|1	0|0	0|0	0|0	0|0	0|0	1|0	0|0	0|0	0|0	0|0	0|0	0|0	0|0	0|0	1|1	0|0	1|1	1|1	1|1	1|1	0|0	0|0	0|0	0|0	0|0	0|0	0|0	0|0	1|1	1|1	1|0	1|1	1|1	0|0	0|0	1|1	0|0	0|0	1|1	1|1	1|1	0|0	0|0	1|1	1|1	0|0	1|1	1|1	0|0	1|1	0|0	0|0	1|1	0|0	0|0	0|0	0|0	0|0	0|0	0|0	1|0	0|0	0|0	0|0	0|0	0|0	1|1	0|0	0|0	0|0	0|0	0|0	1|1	1|1	0|0	0|0	0|0	0|0	1|1	1|1	1|1	0|0	0|0	1|1	0|0	0|0	0|0	0|0	1|1	0|0	0|0	1|1	0|0	0|0	1|1	0|0	0|0	0|0	0|0	0|0	0|0	0|0	1|1	1|1	1|1	0|0	0|0	0|0	0|0	0|0	0|0	0|0	0|0	0|0	1|1	1|1	0|0	0|0	1|1	1|1	0|0	0|0	1|1	0|0	1|1
1A	33420866	1A_33420866	G	A	.	PASS	.	GT	1|1	0|0	0|0	0|0	0|0	0|0	0|0	0|0	0|0	0|0	0|0	0|0	0|0	0|0	0|0	0|0	0|0	0|0	0|0	1|1	0|0	0|0	0|0	0|0	0|0	0|0	0|0	0|0	0|0	0|0	0|0	0|0	0|0	0|0	0|0	0|0	0|0	0|0	1|1	0|0	0|0	1|1	0|0	0|0	0|0	0|0	0|0	0|0	0|0	0|0	0|0	0|0	1|1	0|0	1|1	0|0	0|0	0|0	0|0	0|0	0|0	0|0	0|0	1|1	1|1	1|1	0|0	0|0	0|0	0|0	0|0	0|0	0|0	1|1	0|0	0|0	1|1	0|0	1|1	0|0	0|0	0|0	0|0	1|1	0|0	0|0	0|0	0|0	0|0	0|0	0|0	1|1	0|0	0|0	0|0	0|0	0|0	1|1	0|0	0|0	0|0	0|0	0|0	1|1	0|0	0|0	0|0	0|0	0|0	0|0	0|0	0|0	0|0	0|0	0|0	0|0	0|0	0|0	0|0	0|0	0|0	0|0	1|1	0|0	0|0	0|0	0|0	0|0	0|0	0|0	0|0	0|0	0|0	0|0	0|0	0|0	0|0	0|0	0|0	0|0	0|0	0|0	0|0	0|0	0|0	0|0	0|0	0|0	0|0	1|1	0|0	0|0	0|0	0|0	0|0	1|1	0|0	0|0	0|0	0|0	0|0	0|0	1|1	0|0	0|0	0|0	0|0	0|0	0|0	0|0	0|0	0|0	0|0	0|0	0|0	0|0	0|0	0|0	0|0	0|0	0|0	0|0	0|0	0|0	0|0	0|0	0|0	0|0	0|0	0|0	0|0	0|0	0|0	0|0	0|0	0|0	0|0	0|0	0|0	0|0	0|0	0|0	0|0	0|0	0|0	0|0	0|0	0|0	0|0	0|0	0|0	0|0	0|0	0|0	0|0	0|0	0|0	0|0	0|0	0|0	0|0	0|0	0|0	0|0	0|0	1|1	0|0	0|0	1|1	0|0	0|0	0|0	0|1	0|0	0|0	1|1	1|1	0|0	1|1	0|0	0|0	0|0	0|0	0|0	0|0	0|0	0|0	0|0	0|0	0|0	0|0	0|0	0|0	1|1	0|0	0|0	1|1	0|0	0|0	0|0	0|0	0|0	0|0	0|0	0|0	0|0	0|0	0|0	0|0	0|0	1|1	0|0	0|0	0|0	0|0	0|0	0|0	0|0	0|0	1|1	0|0	0|0	0|0	0|0	0|0	0|0	0|0	0|0	1|1	1|1	0|0	0|0	0|0	0|0	1|1	0|0	0|0	0|0	0|0	0|0	0|0	0|0	0|0	0|0	0|0	0|0	0|0	1|1	0|0	0|0	0|0	0|0	0|0	0|0	0|0	0|0	0|0	0|0	0|0	0|0	0|0	0|0	0|0	0|0	0|0	0|0	0|0
1A	33420873	1A_33420873	A	G	.	PASS	.	GT	1|1	0|0	0|0	0|0	0|0	0|0	0|0	0|0	0|0	0|0	0|0	0|0	0|0	0|0	0|0	0|0	0|0	0|0	0|0	1|1	0|0	0|0	0|0	0|0	0|0	0|0	0|0	0|0	0|0	0|0	0|0	0|0	0|0	0|0	0|0	0|0	0|0	0|0	1|1	0|0	0|0	1|1	0|0	0|0	0|0	0|0	0|0	0|0	0|0	0|0	0|0	0|0	1|1	0|0	1|1	0|0	0|0	0|0	0|0	0|0	0|0	0|0	0|0	1|1	1|1	1|1	0|0	0|0	0|0	0|0	0|0	0|0	0|0	1|1	0|0	0|0	1|1	0|0	1|1	0|0	0|0	0|0	0|0	1|1	0|0	0|0	0|0	0|0	0|0	0|0	0|0	1|1	0|0	0|0	0|0	0|0	0|0	1|1	0|0	0|0	0|0	0|0	0|0	1|1	0|0	0|0	0|0	0|0	0|0	0|0	0|0	0|0	0|0	0|0	0|0	0|0	0|0	0|0	0|0	0|0	0|0	0|0	1|1	0|0	0|0	0|0	0|0	0|0	0|0	0|0	0|0	0|0	0|0	0|0	0|0	0|0	0|0	0|0	0|0	0|0	0|0	0|0	0|0	0|0	0|0	0|0	0|0	0|0	0|0	1|1	0|0	0|0	0|0	0|0	0|0	1|1	0|0	0|0	0|0	0|0	0|0	0|0	1|1	0|0	0|0	0|0	0|0	0|0	0|0	0|0	0|0	0|0	0|0	0|0	0|0	0|0	0|0	0|0	0|0	0|0	0|0	0|0	0|0	0|0	0|0	0|0	0|0	0|0	0|0	0|0	0|0	0|0	0|0	0|0	0|0	0|0	0|0	0|0	0|0	0|0	0|0	0|0	0|0	0|0	0|0	0|0	0|0	0|0	0|0	0|0	0|0	0|0	0|0	0|0	0|0	0|0	0|0	0|0	0|0	0|0	0|0	0|0	0|0	0|0	0|0	1|1	0|0	0|0	1|1	0|0	0|0	0|0	0|1	0|0	0|0	1|1	1|1	0|0	1|1	0|0	0|0	0|0	0|0	0|0	0|0	0|0	0|0	0|0	0|0	0|0	0|0	0|0	0|0	1|1	0|0	0|0	1|1	0|0	0|0	0|0	0|0	0|0	0|0	0|0	0|0	0|0	0|0	0|0	0|0	0|0	1|1	0|0	0|0	0|0	0|0	0|0	0|0	0|0	0|0	1|1	0|0	0|0	0|0	0|0	0|0	0|0	0|0	0|0	1|1	1|1	0|0	0|0	0|0	0|0	1|1	0|0	0|0	0|0	0|0	0|0	0|0	0|0	0|0	0|0	0|0	0|0	0|0	1|1	0|0	0|0	0|0	0|0	0|0	0|0	0|0	0|0	0|0	0|0	0|0	0|0	0|0	0|0	0|0	0|0	0|0	0|0	0|0
1A	34294844	1A_34294844	C	A	.	PASS	.	GT	1|1	0|0	0|0	0|0	0|0	0|0	0|0	0|0	0|0	0|0	0|0	0|0	0|0	0|0	0|0	0|0	0|0	0|0	0|0	1|1	0|0	0|0	0|0	0|0	0|0	0|0	0|0	0|0	0|0	0|0	0|0	0|0	0|0	0|0	0|0	0|0	0|0	0|0	1|1	0|0	0|0	1|1	0|0	0|0	0|0	0|0	0|0	0|0	0|0	0|0	0|0	0|0	1|1	0|0	1|1	0|0	0|0	0|0	0|0	0|0	0|0	0|0	0|0	1|1	1|1	1|1	0|0	0|0	0|0	0|0	0|0	0|0	0|0	1|1	0|0	0|0	1|1	0|0	1|1	0|0	0|0	0|0	0|0	1|1	0|0	0|0	0|0	0|0	0|0	0|0	0|0	1|1	0|0	0|0	0|0	0|0	0|0	1|1	0|0	0|0	0|0	0|0	0|0	1|1	0|0	0|0	0|0	0|0	0|0	0|0	0|0	0|0	0|0	0|0	0|0	0|0	0|0	0|0	0|0	0|0	0|0	0|0	1|1	0|0	0|0	0|0	0|0	0|0	0|0	0|0	0|0	0|0	0|0	0|0	0|0	0|0	0|0	0|0	0|0	0|0	0|0	0|0	0|0	0|0	0|0	0|0	0|0	0|0	0|0	1|1	0|0	0|0	0|0	0|0	0|0	1|1	0|0	0|0	0|0	0|0	0|0	0|0	1|1	0|0	0|0	0|0	0|0	0|0	0|0	0|0	0|0	0|0	0|0	0|0	0|0	0|0	0|0	0|0	0|0	0|0	0|0	0|0	0|0	0|0	0|0	0|0	0|0	0|0	0|0	0|0	0|0	0|0	0|0	0|0	0|0	0|0	0|0	0|0	0|0	0|0	0|0	0|0	0|0	0|0	0|0	0|0	0|0	0|0	0|0	0|0	0|0	0|0	0|0	0|0	0|0	0|0	0|0	0|0	0|0	0|0	0|0	0|0	0|0	0|0	0|0	1|1	0|0	0|0	1|1	0|0	0|0	0|0	0|1	0|0	0|0	1|1	1|1	0|0	1|1	0|0	0|0	0|0	0|0	0|0	0|0	0|0	0|0	0|0	0|0	0|0	0|0	0|0	0|0	1|1	0|0	0|0	1|1	0|0	0|0	0|0	0|0	0|0	0|0	0|0	0|0	0|0	0|0	0|0	0|0	0|0	1|1	0|0	0|0	0|0	0|0	0|0	0|0	0|0	0|0	1|1	0|0	0|0	0|0	0|0	0|0	0|0	0|0	0|0	1|1	1|1	0|0	0|0	0|0	0|0	1|1	0|0	0|0	0|0	0|0	0|0	0|0	0|0	0|0	0|0	0|0	0|0	0|0	1|1	0|0	0|0	0|0	0|0	0|0	0|0	0|0	0|0	0|0	0|0	0|0	0|0	0|0	0|0	0|0	0|0	0|0	0|0	0|0
1A	34371199	1A_34371199	G	A	.	PASS	.	GT	0|0	0|0	0|0	0|0	0|0	1|1	0|0	0|0	0|0	0|0	1|1	1|1	0|0	0|0	1|1	0|0	0|0	1|1	1|1	0|0	1|1	1|1	1|1	0|0	1|1	0|0	0|0	0|0	0|0	0|0	1|1	1|1	0|0	0|0	1|1	0|0	0|0	1|1	0|0	0|0	0|0	0|0	0|0	1|1	0|0	0|0	0|0	0|0	0|0	1|1	1|1	0|0	0|0	0|0	0|0	0|0	0|0	1|1	0|0	0|0	0|0	0|0	0|0	0|0	0|0	0|0	0|0	0|0	0|0	0|0	1|1	0|0	0|0	0|0	0|0	0|0	0|0	0|0	0|0	0|0	0|0	0|0	0|0	0|0	1|1	1|1	0|0	0|0	0|0	0|0	0|0	0|0	0|0	0|0	0|0	0|0	0|0	0|0	0|0	0|0	0|0	0|0	0|0	0|0	0|0	0|0	0|0	0|0	1|1	0|0	0|0	0|0	0|0	0|0	0|0	0|0	0|0	0|0	0|0	0|0	1|1	0|0	0|0	0|0	0|0	0|0	0|0	0|0	1|1	0|0	1|1	1|1	0|0	0|0	0|0	0|0	0|0	0|0	1|1	1|1	0|0	0|0	0|0	0|0	0|0	0|0	0|0	1|1	0|0	0|0	0|0	1|1	0|0	1|1	1|1	0|0	0|0	0|0	1|1	0|0	1|1	0|0	0|0	1|1	0|0	0|0	0|0	0|0	1|1	0|0	0|0	0|0	0|0	0|0	0|0	0|0	0|0	0|0	1|1	1|1	1|1	0|0	0|0	0|0	1|1	1|1	1|1	1|1	1|1	0|0	0|0	1|1	1|1	0|0	1|1	0|0	0|0	1|1	0|0	0|0	0|0	0|0	0|0	1|1	0|0	0|0	1|1	0|1	1|1	1|1	1|0	0|0	0|0	0|0	0|0	1|1	0|0	1|1	0|0	0|0	0|0	0|0	1|1	1|1	1|1	0|0	0|0	0|0	0|0	0|0	0|0	0|0	0|0	0|0	0|0	0|0	0|0	0|0	0|0	0|0	0|0	0|0	0|0	1|1	1|1	0|0	0|0	0|0	0|0	0|0	1|1	0|0	0|0	0|0	0|0	0|0	0|0	1|1	0|0	1|1	0|0	0|0	0|1	1|1	0|0	0|0	0|0	1|1	0|0	0|0	0|0	0|0	0|0	1|1	0|0	0|0	0|0	1|1	0|0	0|0	0|0	0|0	0|0	0|0	0|0	0|0	0|0	1|1	0|0	0|0	0|0	1|1	0|0	0|0	0|0	0|0	0|0	0|0	0|0	0|0	1|1	1|1	1|1	0|0	0|0	0|0	0|0	0|0	0|0	0|0	0|0	1|1	0|0	1|1	1|1	0|0	0|0	0|0	1|1	0|0	0|0	0|0	1|1	0|0	0|0	0|0	0|0
1A	34371229	1A_34371229	A	C	.	PASS	.	GT	1|1	0|0	0|0	1|1	0|0	0|0	0|0	0|0	0|0	0|0	0|0	0|0	0|0	0|0	0|0	0|0	0|0	0|0	0|0	1|1	0|0	0|0	0|0	0|0	0|0	1|1	0|0	0|0	0|0	1|1	0|0	0|0	0|0	1|1	0|0	1|1	1|1	0|0	1|1	0|0	0|0	1|1	0|0	0|0	1|1	0|0	0|0	0|0	0|0	0|0	0|0	0|0	1|1	0|0	1|1	0|0	1|1	0|0	0|0	0|0	0|0	1|1	0|0	1|1	1|1	1|1	1|1	0|0	0|0	0|0	0|0	1|1	0|0	1|1	0|0	0|0	1|1	0|0	1|1	1|1	0|0	0|0	0|0	1|1	0|0	0|0	0|0	0|0	0|0	1|1	1|1	1|1	1|1	0|0	0|0	0|0	0|0	1|1	0|0	0|0	0|0	1|1	0|0	1|1	1|1	1|1	1|1	0|0	0|0	0|0	0|0	1|1	0|0	0|0	0|0	0|0	1|1	0|0	0|0	0|0	0|0	0|0	1|1	0|0	1|1	1|1	1|1	0|0	0|0	1|1	0|0	0|0	1|1	1|1	0|0	0|0	0|0	0|0	0|0	0|0	0|0	0|0	0|0	0|0	1|1	1|1	0|0	0|0	0|0	1|1	0|0	0|0	1|1	0|0	0|0	1|1	0|0	0|0	0|0	0|0	0|0	0|0	1|1	0|0	0|0	1|1	0|0	1|1	0|0	1|1	1|1	1|1	0|0	1|1	1|1	0|0	1|1	0|0	0|0	0|0	0|0	0|0	1|1	0|0	0|0	0|0	0|0	0|0	0|0	1|1	1|1	0|0	0|0	1|1	0|0	1|1	1|1	0|0	0|0	1|1	1|1	0|0	1|1	0|0	1|1	1|1	0|0	0|0	0|0	0|0	0|1	1|1	1|1	1|1	1|1	0|0	0|0	0|0	0|0	0|0	0|0	0|0	0|0	0|0	0|0	1|1	1|1	1|1	1|1	1|1	0|0	0|0	1|1	0|0	0|0	1|1	1|1	0|0	1|1	1|1	0|0	0|0	0|0	0|0	0|0	0|0	0|0	1|1	0|0	0|0	0|0	0|0	1|1	1|1	0|0	1|1	1|1	0|0	1|1	0|0	1|1	0|0	0|0	0|0	1|1	1|1	1|1	0|0	0|0	1|1	1|1	1|1	1|1	0|0	0|0	0|0	1|1	0|0	1|1	1|1	0|0	0|0	0|0	1|1	0|0	0|0	1|1	0|0	1|1	1|1	0|0	0|0	0|0	0|0	1|1	0|0	0|0	1|1	0|0	1|1	0|0	0|0	0|0	1|1	0|0	0|0	0|0	1|1	1|1	0|0	0|0	0|0	1|1	0|0	0|0	1|1	0|0	0|0	0|0	1|1	0|0	0|0	0|0	0|0	0|0	0|0	0|0
1A	34371377	1A_34371377	C	T	.	PASS	.	GT	0|0	0|0	0|0	0|0	0|0	1|1	0|0	0|0	0|0	0|0	1|1	1|1	0|0	0|0	1|1	0|0	0|0	1|1	1|1	0|0	1|1	1|1	1|1	0|0	1|1	0|0	0|0	0|0	0|0	0|0	1|1	1|1	0|0	0|0	1|1	0|0	0|0	1|1	0|0	0|0	0|0	0|0	0|0	1|1	0|0	0|0	0|0	0|0	0|0	1|1	1|1	0|0	0|0	0|0	0|0	0|0	0|0	1|1	0|0	0|0	0|0	0|0	0|0	0|0	0|0	0|0	0|0	0|0	0|0	0|0	1|1	0|0	0|0	0|0	0|0	0|0	0|0	0|0	0|0	0|0	0|0	0|0	0|0	0|0	1|1	1|1	0|0	0|0	0|0	0|0	0|0	0|0	0|0	0|0	0|0	0|0	0|0	0|0	0|0	0|0	0|0	0|0	0|0	0|0	0|0	0|0	0|0	0|0	1|1	0|0	0|0	0|0	0|0	0|0	0|0	0|0	0|0	0|0	0|0	0|0	1|1	0|0	0|0	0|0	0|0	0|0	0|0	0|0	1|1	0|0	1|1	1|1	0|0	0|0	0|0	0|0	0|0	0|0	1|1	1|1	0|0	0|0	0|0	0|0	0|0	0|0	0|0	1|1	0|0	0|0	0|0	1|1	0|0	1|1	1|1	0|0	0|0	0|0	1|1	0|0	1|1	0|0	0|0	1|1	0|0	0|0	0|0	0|0	1|1	0|0	0|0	0|0	0|0	0|0	0|0	0|0	0|0	0|0	1|1	1|1	1|1	0|0	0|0	0|0	1|1	1|1	1|1	1|1	1|1	0|0	0|0	1|1	1|1	0|0	1|1	0|0	0|0	1|1	0|0	0|0	0|0	0|0	0|0	1|1	0|0	0|0	1|1	0|1	1|1	1|1	1|0	0|0	0|0	0|0	0|0	1|1	0|0	1|1	0|0	0|0	0|0	0|0	1|1	1|1	1|1	0|0	0|0	0|0	0|0	0|0	0|0	0|0	0|0	0|0	0|0	0|0	0|0	0|0	0|0	0|0	0|0	0|0	0|0	1|1	1|1	0|0	0|0	0|0	0|0	0|0	1|1	0|0	0|0	0|0	0|0	0|0	0|0	1|1	0|0	1|1	0|0	0|0	0|1	1|1	0|0	0|0	0|0	1|1	0|0	0|0	0|0	0|0	0|0	1|1	0|0	0|0	0|0	1|1	0|0	0|0	0|0	0|0	0|0	0|0	0|0	0|0	0|0	1|1	0|0	0|0	0|0	1|1	0|0	0|0	0|0	0|0	0|0	0|0	0|0	0|0	1|1	1|1	1|1	0|0	0|0	0|0	0|0	0|0	0|0	0|0	0|0	1|1	0|0	1|1	1|1	0|0	0|0	0|0	1|1	0|0	0|0	0|0	1|1	0|0	0|0	0|0	0|0
1A	34467461	1A_34467461	C	T	.	PASS	.	GT	0|0	1|1	1|1	0|0	1|1	0|0	1|1	1|1	1|1	1|1	0|0	0|0	1|1	1|1	0|0	1|1	1|1	0|0	0|0	0|0	0|0	0|0	0|0	1|1	0|0	0|0	1|1	1|1	1|1	0|0	0|0	0|0	1|1	0|0	0|0	0|0	0|0	0|0	0|0	1|1	1|1	0|0	1|1	0|0	0|0	1|1	1|1	1|1	1|1	0|0	0|0	1|1	0|0	1|1	0|0	1|1	0|0	0|0	1|1	1|1	1|1	0|0	1|1	0|0	0|0	0|0	0|0	1|1	1|1	1|1	0|0	0|0	1|1	0|0	1|1	1|1	0|0	1|1	0|0	0|0	1|1	1|1	1|1	0|0	0|0	0|0	1|1	1|1	1|1	0|0	0|0	0|0	0|0	1|1	1|1	1|1	1|1	0|0	1|1	1|1	1|1	0|0	1|1	0|0	0|0	0|0	0|0	1|1	0|0	1|1	1|1	0|0	1|1	1|1	1|1	1|1	0|0	1|1	1|1	1|1	0|0	1|1	0|0	1|1	0|0	0|0	0|0	1|1	0|0	0|0	0|0	0|0	0|0	0|0	1|1	1|1	1|1	1|1	0|0	0|0	1|1	1|1	1|1	1|1	0|0	0|0	1|1	0|0	1|1	0|0	1|1	0|0	0|0	0|0	0|0	0|0	1|1	1|1	0|0	1|1	1|1	1|1	0|0	0|0	1|1	0|0	1|1	0|0	0|0	0|0	0|0	0|0	1|1	0|0	0|0	1|1	0|0	1|1	0|0	0|0	0|0	1|1	0|0	1|1	0|0	0|0	0|0	0|0	0|0	0|0	0|0	0|0	0|0	0|0	0|0	0|0	0|0	0|0	1|1	0|0	0|0	1|1	0|0	0|0	0|0	0|0	0|0	1|0	0|0	0|0	0|0	0|0	0|0	0|0	0|0	0|0	1|1	0|0	1|1	1|1	1|1	1|1	0|0	0|0	0|0	0|0	0|0	0|0	0|0	0|0	1|1	1|1	1|0	1|1	1|1	0|0	0|0	1|1	0|0	0|0	1|1	1|1	1|1	0|0	0|0	1|1	1|1	0|0	1|1	1|1	0|0	1|1	0|0	0|0	1|1	0|0	0|0	0|0	0|0	0|0	0|0	1|1	1|0	0|0	0|0	0|0	0|0	0|0	1|1	0|0	0|0	0|0	0|0	0|0	1|1	1|1	0|0	0|0	0|0	0|0	1|1	1|1	1|1	0|0	1|1	1|1	0|0	0|0	0|0	0|0	1|1	0|0	1|1	1|1	0|0	1|1	1|1	0|0	1|1	0|0	0|0	0|0	0|0	0|0	1|1	1|1	1|1	0|0	0|0	1|1	1|1	0|0	0|0	0|0	0|0	0|0	1|1	1|1	0|0	0|0	1|1	1|1	0|0	1|1	1|1	1|1	1|1
1A	34796714	1A_34796714	C	A	.	PASS	.	GT	0|0	0|0	0|0	0|0	0|0	0|0	0|0	0|0	0|0	0|0	1|1	0|0	0|0	0|0	1|1	0|0	0|0	1|1	1|1	1|1	1|1	1|1	0|0	0|0	1|1	0|0	0|0	0|0	0|0	0|0	1|1	1|1	0|0	0|0	1|1	0|0	0|0	1|1	0|0	0|0	0|0	0|0	0|0	1|1	1|1	0|0	0|0	0|0	0|0	1|1	1|1	0|0	0|0	0|0	0|0	0|0	0|0	1|1	0|0	0|0	0|0	0|0	0|0	0|0	0|0	0|0	0|0	0|0	0|0	0|0	1|1	0|0	0|0	0|0	0|0	0|0	0|0	0|0	0|0	0|0	0|0	0|0	0|0	0|0	1|1	1|1	0|0	0|0	0|0	0|0	0|0	0|0	0|0	0|0	0|0	0|0	0|0	0|0	0|0	0|0	0|0	0|0	0|0	0|0	0|0	0|0	0|0	0|0	1|1	0|0	0|0	0|0	0|0	0|0	0|0	0|0	1|1	0|0	0|0	0|0	1|1	0|0	0|0	0|0	0|0	0|0	0|0	0|0	1|1	1|1	0|0	1|1	0|0	1|1	0|0	0|0	0|0	0|0	1|1	1|1	0|0	0|0	0|0	0|0	0|0	0|0	0|0	1|1	0|0	0|0	0|0	1|1	0|0	1|1	1|1	0|0	0|0	0|0	1|1	0|0	0|0	0|0	0|0	1|1	0|0	0|0	0|0	0|0	1|1	1|1	1|1	1|1	0|0	1|1	1|1	0|0	1|1	0|0	1|1	1|1	1|1	0|0	1|1	0|0	1|1	1|1	1|1	1|1	1|1	1|1	0|0	1|1	1|1	1|1	1|1	1|1	1|1	1|1	0|0	1|1	1|1	0|0	1|1	1|1	0|0	1|1	1|1	1|1	1|1	1|1	1|1	0|0	1|1	0|0	1|1	1|1	0|0	1|1	0|0	0|0	0|0	0|0	1|1	1|1	1|1	0|0	0|0	0|0	0|0	0|0	0|0	0|0	0|0	0|0	0|0	1|1	0|0	0|0	0|0	0|0	0|0	0|0	0|0	1|1	1|1	0|0	0|0	0|0	0|0	0|0	1|1	0|0	0|0	0|0	0|0	0|0	0|0	1|1	0|0	1|1	0|0	0|0	0|1	1|1	0|0	0|0	0|0	1|1	0|0	0|0	0|0	1|1	1|1	1|1	0|0	0|0	0|0	1|1	1|1	0|0	0|0	0|0	0|0	0|0	0|0	0|0	0|0	1|1	0|0	0|0	0|0	1|1	0|0	0|0	0|0	0|0	0|0	1|1	0|0	0|0	1|1	1|1	1|1	0|0	0|0	0|0	0|0	0|0	0|0	0|0	0|0	1|1	0|0	1|1	1|1	1|1	0|0	0|0	1|1	0|0	0|0	0|0	1|1	0|0	0|0	0|0	0|0
1A	34796974	1A_34796974	C	T	.	PASS	.	GT	1|1	0|0	0|0	0|0	0|0	0|0	0|0	0|0	0|0	0|0	0|0	0|0	0|0	0|0	0|0	0|0	0|0	0|0	0|0	0|0	0|0	0|0	0|0	0|0	0|0	0|0	0|0	0|0	0|0	0|0	0|0	0|0	0|0	0|0	0|0	0|0	0|0	0|0	1|1	0|0	0|0	1|1	0|0	0|0	0|0	0|0	0|0	0|0	0|0	0|0	0|0	0|0	1|1	0|0	1|1	0|0	0|0	0|0	0|0	0|0	0|0	0|0	0|0	1|1	1|1	1|0	0|0	0|0	0|0	0|0	0|0	0|0	0|0	1|1	0|0	0|0	1|1	0|0	1|1	0|0	0|0	0|0	0|0	1|1	0|0	0|0	0|0	0|0	0|0	0|0	0|0	1|1	0|0	0|0	0|0	0|0	0|0	1|1	0|0	0|0	0|0	0|0	0|0	1|1	0|0	0|0	0|0	0|0	0|0	0|0	0|0	0|0	0|0	0|0	0|0	0|0	0|0	0|0	0|0	0|0	0|0	0|0	1|1	0|0	0|0	0|0	0|0	0|0	0|0	0|0	0|0	0|0	0|0	0|0	0|0	0|0	0|0	0|0	0|0	0|0	0|0	0|0	0|0	0|0	0|0	0|0	0|0	0|0	0|0	1|1	0|0	0|0	0|0	0|0	0|0	1|1	0|0	0|0	0|0	0|0	0|0	0|0	1|1	0|0	0|0	0|0	0|0	0|0	0|0	0|0	0|0	0|0	0|0	0|0	0|0	0|0	0|0	0|0	0|0	0|0	0|0	0|0	0|0	0|0	0|0	0|0	0|0	0|0	0|0	0|0	0|0	0|0	0|0	0|0	0|0	0|0	0|0	0|0	0|0	0|0	0|0	0|0	0|0	0|0	0|0	0|0	0|0	0|0	0|0	0|0	0|0	0|0	0|0	0|0	0|0	0|0	0|0	0|0	0|0	0|0	0|0	0|0	0|0	0|0	0|0	1|1	0|0	0|0	1|1	0|0	0|0	0|0	0|1	0|0	0|0	0|0	1|1	0|0	1|1	0|0	0|0	0|0	0|0	0|0	0|0	0|0	0|0	0|0	0|0	0|0	0|0	0|0	0|0	1|1	0|0	0|0	1|1	0|0	0|0	0|0	0|0	0|0	0|0	0|0	0|0	0|0	0|0	0|0	0|0	0|0	1|1	0|0	0|0	0|0	0|0	0|0	0|0	0|0	0|0	1|1	0|0	0|0	0|0	0|0	0|0	0|0	0|0	0|0	1|1	1|1	0|0	0|0	0|0	0|0	1|1	0|0	0|0	0|0	0|0	0|0	0|0	0|0	0|0	0|0	0|0	0|0	0|0	1|1	0|0	0|0	0|0	0|0	0|0	0|0	0|0	0|0	0|0	0|0	0|0	0|0	0|0	0|0	0|0	0|0	0|0	0|0	0|0
1A	34950998	1A_34950998	T	C	.	PASS	.	GT	0|0	0|0	0|0	0|0	0|0	0|0	0|0	0|0	0|0	0|0	1|1	0|0	0|0	0|0	1|1	0|0	0|0	1|1	1|1	1|1	1|1	1|1	0|0	0|0	1|1	0|0	0|0	0|0	0|0	0|0	1|1	1|1	0|0	0|0	1|1	0|0	0|0	1|1	0|0	0|0	0|0	0|0	0|0	1|1	1|1	0|0	0|0	0|0	0|0	1|1	1|1	0|0	0|0	0|0	0|0	0|0	0|0	1|1	0|0	0|0	0|0	0|0	0|0	0|0	0|0	0|0	0|0	0|0	0|0	0|0	1|1	0|0	0|0	0|0	0|0	0|0	0|0	0|0	0|0	0|0	0|0	0|0	0|0	0|0	1|1	1|1	0|0	0|0	0|0	0|0	0|0	0|0	0|0	0|0	0|0	0|0	0|0	0|0	0|0	0|0	0|0	0|0	0|0	0|0	0|0	0|0	0|0	0|0	1|1	0|0	0|0	0|0	0|0	0|0	0|0	0|0	1|1	0|0	0|0	0|0	1|1	0|0	0|0	0|0	0|0	0|0	0|0	0|0	1|1	1|1	0|0	1|1	0|0	1|1	0|0	0|0	0|0	0|0	1|1	1|1	0|0	0|0	0|0	0|0	0|0	0|0	0|0	1|1	0|0	0|0	0|0	1|1	0|0	1|1	1|1	0|0	0|0	0|0	1|1	0|0	0|0	0|0	0|0	1|1	0|0	0|0	0|0	0|0	1|1	1|1	1|1	1|1	0|0	1|1	1|1	0|0	1|1	0|0	1|1	1|1	1|1	0|1	1|1	0|0	1|1	1|1	1|1	1|1	1|1	1|1	0|0	1|1	1|1	1|1	1|1	1|1	1|1	1|1	0|0	1|1	1|1	0|0	1|1	1|1	0|0	1|1	1|1	0|1	1|1	1|1	1|1	0|0	1|1	0|0	1|1	1|1	0|0	1|1	0|0	0|0	0|0	0|0	1|1	1|1	1|1	0|0	0|0	0|0	0|0	0|0	0|0	0|0	0|0	0|0	0|0	1|1	0|0	0|0	0|0	0|0	0|0	0|0	0|0	1|1	1|1	0|0	0|0	0|0	0|0	0|0	1|1	0|0	0|0	0|0	0|0	0|0	0|0	1|1	0|0	1|1	0|0	0|0	0|1	1|1	0|0	0|0	0|0	1|1	0|0	0|0	0|0	1|1	1|1	1|1	0|0	0|0	0|0	1|1	1|1	0|0	0|0	0|0	0|0	0|0	0|0	0|0	0|0	1|1	0|0	0|0	0|0	1|1	0|0	0|0	0|0	0|0	0|0	1|1	0|0	0|0	1|1	1|1	1|1	0|0	0|0	0|0	0|0	0|0	0|0	0|0	0|0	1|1	0|0	1|1	1|1	1|1	0|0	0|0	1|1	0|0	0|0	0|0	1|1	0|0	0|0	0|0	0|0
1A	35483282	1A_35483282	C	T	.	PASS	.	GT	0|0	1|1	1|1	1|1	1|1	0|0	1|1	1|1	1|1	1|1	0|0	1|1	1|1	1|1	0|0	1|1	1|1	0|0	0|0	0|0	0|0	0|0	0|0	1|1	0|0	1|1	1|1	1|1	1|1	1|1	0|0	0|0	1|1	0|0	0|0	1|1	0|0	0|0	0|0	1|1	1|1	0|0	1|1	0|0	0|0	1|1	1|1	1|1	1|1	0|0	0|0	1|1	0|0	1|1	0|0	1|1	0|0	0|0	1|1	1|1	1|1	0|0	1|1	0|0	0|0	0|1	0|0	1|1	1|1	1|1	0|0	0|0	1|1	0|0	1|1	1|1	0|0	1|1	0|0	0|0	1|1	1|1	1|1	0|0	0|0	0|0	1|1	1|1	1|1	0|0	0|0	0|0	0|0	1|1	1|1	1|1	1|1	0|0	1|1	1|1	1|1	0|0	1|1	0|0	1|1	0|0	1|1	1|1	0|0	1|1	1|1	0|0	1|1	1|1	1|1	1|1	0|0	1|1	1|1	1|1	0|0	1|1	0|0	1|1	1|1	1|1	0|0	1|1	0|0	0|0	0|0	0|0	1|1	0|0	1|1	1|1	1|1	1|1	0|0	0|0	1|1	1|1	1|1	1|1	1|1	0|0	1|1	0|0	1|1	0|0	1|1	0|0	0|0	0|0	0|0	0|0	1|1	1|1	0|0	1|1	1|1	1|1	0|0	0|0	1|1	1|1	1|1	0|0	0|0	0|0	0|0	0|0	1|1	0|0	0|0	1|1	0|0	1|1	0|0	0|0	0|0	1|1	0|0	1|1	0|0	0|0	0|0	0|0	0|0	0|0	0|0	0|0	0|0	0|0	0|0	0|0	0|0	0|0	1|1	0|0	0|0	1|1	0|0	0|0	0|0	0|0	0|0	1|0	0|0	0|0	0|0	0|0	0|0	0|0	0|0	0|0	1|1	0|0	1|1	1|1	1|1	1|1	0|0	0|0	0|0	0|0	0|0	0|0	0|0	0|0	1|1	1|1	0|0	1|1	1|1	0|0	0|0	1|1	0|0	0|0	1|1	1|1	1|1	0|0	0|0	1|1	1|1	0|0	1|1	1|1	0|0	1|1	0|0	0|0	1|1	0|0	0|0	0|0	0|0	0|0	0|0	1|1	1|0	0|0	0|0	0|0	0|0	0|0	1|1	1|1	0|0	0|0	0|0	0|0	1|1	1|1	0|0	0|0	0|0	0|0	1|1	1|1	1|1	0|0	1|1	1|1	0|0	0|0	0|0	0|0	1|1	0|0	1|1	1|1	0|0	1|1	1|1	0|0	1|1	0|0	0|0	0|0	0|0	1|1	1|1	1|1	1|1	0|0	0|0	1|1	1|1	0|0	0|0	0|0	0|0	0|0	1|1	1|1	0|0	0|0	1|1	1|1	0|0	1|1	1|1	1|1	1|1
1A	35483293	1A_35483293	A	C	.	PASS	.	GT	1|1	0|0	0|0	0|0	0|0	1|1	0|0	0|0	0|0	0|0	1|1	0|0	0|0	0|0	1|1	0|0	0|0	1|1	0|0	1|1	0|0	1|1	1|1	0|0	1|1	0|0	0|0	0|0	0|0	0|0	1|1	1|1	0|0	1|1	1|1	0|0	1|1	0|0	1|1	0|0	0|0	1|1	0|0	0|0	1|1	0|0	0|0	0|0	0|0	0|0	0|1	0|0	1|1	0|0	1|1	0|0	1|1	1|1	0|0	0|0	0|0	1|1	0|0	1|1	1|1	1|0	1|1	0|0	0|0	0|0	1|1	1|1	0|0	1|1	0|0	0|0	1|1	0|0	1|1	1|1	0|0	0|0	0|0	1|1	1|1	1|1	0|0	0|0	0|0	1|1	1|1	1|1	1|1	0|0	0|0	0|0	0|0	0|0	0|0	0|0	0|0	1|1	0|0	1|1	0|0	1|1	0|0	0|0	1|1	0|0	0|0	1|1	0|0	0|0	0|0	0|0	1|1	0|0	0|0	0|0	1|1	0|0	1|1	0|0	0|0	0|0	1|1	0|0	1|1	1|1	0|0	1|1	0|0	1|1	0|0	0|0	0|0	0|0	1|1	1|1	0|0	0|0	0|0	0|0	0|0	1|1	0|0	1|1	0|0	1|1	0|0	0|0	1|1	1|1	0|0	1|1	0|0	0|0	1|1	0|0	0|0	0|0	1|1	0|0	0|0	0|0	0|0	1|1	1|1	0|0	0|0	0|0	0|0	0|0	0|0	0|0	1|1	0|0	1|1	1|1	1|1	0|0	0|0	0|0	1|1	1|1	1|1	1|1	1|1	0|0	1|1	1|1	1|1	0|0	1|1	0|0	0|0	1|1	0|0	0|0	0|0	0|0	0|0	1|1	1|1	0|0	1|1	0|1	1|1	1|1	1|0	1|1	0|0	1|1	0|0	1|1	0|0	1|1	0|0	0|0	0|0	0|0	1|1	1|1	1|1	0|0	1|1	1|1	1|1	1|1	0|0	0|0	0|1	0|0	0|0	1|1	1|1	0|0	1|1	1|1	0|0	0|0	0|0	1|1	0|0	0|0	0|0	1|1	0|0	0|0	1|1	0|0	1|1	1|1	0|0	1|1	0|0	1|1	1|1	0|0	1|1	0|0	0|1	0|0	1|1	1|1	1|1	0|0	0|0	0|0	1|1	0|0	0|0	1|1	0|0	0|0	1|1	1|1	1|1	1|1	0|0	0|0	0|0	1|1	0|0	0|0	0|0	1|1	1|1	1|1	0|0	1|1	0|0	0|0	0|0	0|0	0|0	1|1	0|0	1|1	1|1	1|1	1|1	0|0	0|0	0|0	0|0	1|1	1|1	0|0	0|0	1|1	1|1	1|1	1|1	1|1	0|0	0|0	1|1	1|1	0|0	0|0	1|1	0|0	0|0	0|0	0|0
1A	35483332	1A_35483332	C	T	.	PASS	.	GT	0|0	0|0	0|0	0|0	0|0	0|0	0|0	0|0	0|0	0|0	0|0	0|0	0|0	0|0	0|0	0|0	0|0	0|0	1|1	0|0	1|1	0|0	0|0	0|0	0|0	0|0	0|0	0|0	0|0	0|0	0|0	0|0	0|0	0|0	0|0	0|0	0|0	1|1	0|0	0|0	0|0	0|0	0|0	1|1	0|0	0|0	0|0	0|0	0|0	1|1	1|0	0|0	0|0	0|0	0|0	0|0	0|0	0|0	0|0	0|0	0|0	0|0	0|0	0|0	0|0	0|0	0|0	0|0	0|0	0|0	0|0	0|0	0|0	0|0	0|0	0|0	0|0	0|0	0|0	0|0	0|0	0|0	0|0	0|0	0|0	0|0	0|0	0|0	0|0	0|0	0|0	0|0	0|0	0|0	0|0	0|0	0|0	1|1	0|0	0|0	0|0	0|0	0|0	0|0	0|0	0|0	0|0	0|0	0|0	0|0	0|0	0|0	0|0	0|0	0|0	0|0	0|0	0|0	0|0	0|0	0|0	0|0	0|0	0|0	0|0	0|0	0|0	0|0	0|0	0|0	1|1	0|0	0|0	0|0	0|0	0|0	0|0	0|0	0|0	0|0	0|0	0|0	0|0	0|0	0|0	0|0	0|0	0|0	0|0	0|0	0|0	1|1	0|0	0|0	1|1	0|0	0|0	0|0	0|0	0|0	0|0	0|0	0|0	1|1	0|0	0|0	0|0	0|0	0|0	1|1	1|1	1|1	0|0	1|1	1|1	0|0	0|0	0|0	0|0	0|0	0|0	0|0	1|1	0|0	0|0	0|0	0|0	0|0	0|0	1|1	0|0	0|0	0|0	1|1	0|0	1|1	1|1	0|0	0|0	1|1	1|1	0|0	1|1	0|0	0|0	1|1	0|0	0|0	0|0	0|0	0|1	0|0	1|1	0|0	1|1	0|0	0|0	0|0	0|0	0|0	0|0	0|0	0|0	0|0	0|0	1|1	0|0	0|0	0|0	0|0	0|0	0|0	0|0	0|0	0|0	0|0	0|0	0|0	0|0	0|0	0|0	0|0	0|0	0|0	1|1	0|0	0|0	0|0	0|0	0|0	0|0	0|0	0|0	0|0	0|0	0|0	1|1	0|0	0|0	1|1	0|0	0|0	0|0	1|1	0|0	0|0	0|0	1|1	0|0	0|0	0|0	1|1	1|1	0|0	0|0	0|0	0|0	0|0	0|0	0|0	0|0	0|0	0|0	0|0	0|0	0|0	1|1	0|0	0|0	0|0	0|0	0|0	0|0	0|0	1|1	0|0	0|0	0|0	0|0	0|0	0|0	0|0	0|0	0|0	0|0	0|0	0|0	0|0	0|0	0|0	0|0	0|0	0|0	0|0	0|0	0|0	0|0	0|0	0|0	0|0	0|0	0|0	0|0	0|0	0|0	0|0	0|0
1A	35483360	1A_35483360	T	C	.	PASS	.	GT	1|1	0|0	0|0	0|0	0|0	1|1	0|0	0|0	0|0	0|0	1|1	0|0	0|0	0|0	1|1	0|0	0|0	1|1	0|0	1|1	0|0	1|1	1|1	0|0	1|1	0|0	0|0	0|0	0|0	0|0	1|1	1|1	0|0	1|1	1|1	0|0	1|1	0|0	1|1	0|0	0|0	1|1	0|0	0|0	1|1	0|0	0|0	0|0	0|0	0|0	0|1	0|0	1|1	0|0	1|1	0|0	1|1	1|1	0|0	0|0	0|0	1|1	0|0	1|1	1|1	1|0	1|1	0|0	0|0	0|0	1|1	1|1	0|0	1|1	0|0	0|0	1|1	0|0	1|1	1|1	0|0	0|0	0|0	1|1	1|1	1|1	0|0	0|0	0|0	1|1	1|1	1|1	1|1	0|0	0|0	0|0	0|0	0|0	0|0	0|0	0|0	1|1	0|0	1|1	0|0	1|1	0|0	0|0	1|1	0|0	0|0	1|1	0|0	0|0	0|0	0|0	1|1	0|0	0|0	0|0	1|1	0|0	1|1	0|0	0|0	0|0	1|1	0|0	1|1	1|1	0|0	1|1	0|0	1|1	0|0	0|0	0|0	0|0	1|1	1|1	0|0	0|0	0|0	0|0	0|0	1|1	0|0	1|1	0|0	1|1	0|0	0|0	1|1	1|1	0|0	1|1	0|0	0|0	1|1	0|0	0|0	0|0	1|1	0|0	0|0	0|0	0|0	1|1	1|1	0|0	0|0	0|0	0|0	0|0	0|0	0|0	1|1	0|0	1|1	1|1	1|1	0|0	0|0	0|0	1|1	1|1	1|1	1|1	1|1	0|0	1|1	1|1	1|1	0|0	1|1	0|0	0|0	1|1	0|0	0|0	0|0	0|0	0|0	1|1	1|1	0|0	1|1	0|1	1|1	1|1	1|0	1|1	0|0	1|1	0|0	1|1	0|0	1|1	0|0	0|0	0|0	0|0	1|1	1|1	1|1	0|0	1|1	1|1	1|1	1|1	0|0	0|0	0|1	0|0	0|0	1|1	1|1	0|0	1|1	1|1	0|0	0|0	0|0	1|1	0|0	0|0	0|0	1|1	0|0	0|0	1|1	0|0	1|1	1|1	0|0	1|1	0|0	1|1	1|1	0|0	1|1	0|0	0|1	0|0	1|1	1|1	1|1	0|0	0|0	0|0	1|1	0|0	0|0	1|1	0|0	0|0	1|1	1|1	1|1	1|1	0|0	0|0	0|0	1|1	0|0	0|0	0|0	1|1	1|1	1|1	0|0	1|1	0|0	0|0	0|0	0|0	0|0	1|1	0|0	1|1	1|1	1|1	1|1	0|0	0|0	0|0	0|0	1|1	1|1	0|0	0|0	1|1	1|1	1|1	1|1	1|1	0|0	0|0	1|1	1|1	0|0	0|0	1|1	0|0	0|0	0|0	0|0
1A	35483380	1A_35483380	C	T	.	PASS	.	GT	0|0	1|1	1|1	1|1	1|1	0|0	1|1	1|1	1|1	1|1	0|0	1|1	1|1	1|1	0|0	1|1	1|1	0|0	0|0	1|1	0|0	0|0	0|0	1|1	0|0	1|1	1|1	1|1	1|1	1|1	0|0	0|0	1|1	0|0	0|0	1|1	0|0	0|0	0|0	1|1	1|1	0|0	1|1	0|0	0|0	1|1	1|1	1|1	1|1	0|0	0|0	1|1	0|0	1|1	0|0	1|1	0|0	0|0	1|1	1|1	1|1	0|0	1|1	0|0	0|0	0|1	0|0	1|1	1|1	1|1	0|0	0|0	1|1	0|0	1|1	1|1	0|0	1|1	0|0	0|0	1|1	1|1	1|1	0|0	0|0	0|0	1|1	1|1	1|1	0|0	0|0	0|0	0|0	1|1	1|1	1|1	1|1	0|0	1|1	1|1	1|1	0|0	1|1	0|0	1|1	0|0	1|1	1|1	0|0	1|1	1|1	0|0	1|1	1|1	1|1	1|1	0|0	1|1	1|1	1|1	0|0	1|1	0|0	1|1	1|1	1|1	0|0	1|1	0|0	0|0	0|0	0|0	1|1	0|0	1|1	1|1	1|1	1|1	0|0	0|0	1|1	1|1	1|1	1|1	1|1	0|0	1|1	0|0	1|1	0|0	1|1	0|0	0|0	0|0	0|0	0|0	1|1	1|1	0|0	1|1	1|1	1|1	0|0	0|0	1|1	1|1	1|1	0|0	0|0	0|0	0|0	0|0	1|1	0|0	0|0	1|1	0|0	1|1	0|0	0|0	0|0	1|1	0|0	1|1	0|0	0|0	0|0	0|0	0|0	0|0	0|0	0|0	0|0	0|0	0|0	0|0	0|0	0|0	1|1	0|0	0|0	1|1	0|0	0|0	0|0	0|0	0|0	1|0	0|0	0|0	0|0	0|0	0|0	0|0	0|0	0|0	1|1	0|0	1|1	1|1	1|1	1|1	0|0	0|0	0|0	0|0	0|0	0|0	0|0	0|0	1|1	1|1	0|0	1|1	1|1	1|1	0|0	1|1	0|0	0|0	1|1	1|1	1|1	0|0	0|0	1|1	1|1	0|0	1|1	1|1	0|0	1|1	0|0	0|0	1|1	0|0	0|0	0|0	0|0	0|0	0|0	1|1	1|0	0|0	0|0	0|0	0|0	0|0	1|1	1|1	0|0	0|0	0|0	0|0	1|1	1|1	0|0	0|0	0|0	0|0	1|1	1|1	1|1	0|0	1|1	1|1	0|0	0|0	0|0	0|0	1|1	0|0	1|1	1|1	0|0	1|1	1|1	0|0	1|1	0|0	0|0	0|0	0|0	1|1	1|1	1|1	1|1	0|0	0|0	1|1	1|1	0|0	0|0	0|0	0|0	0|0	1|1	1|1	0|0	0|0	1|1	1|1	0|0	1|1	1|1	1|1	1|1
1A	35483418	1A_35483418	C	A	.	PASS	.	GT	0|0	0|0	0|0	0|0	0|0	0|0	0|0	0|0	0|0	0|0	0|0	0|0	0|0	0|0	0|0	0|0	0|0	0|0	1|1	0|0	1|1	0|0	0|0	0|0	0|0	0|0	0|0	0|0	0|0	0|0	0|0	0|0	0|0	0|0	0|0	0|0	0|0	1|1	0|0	0|0	0|0	0|0	0|0	1|1	0|0	0|0	0|0	0|0	0|0	1|1	1|0	0|0	0|0	0|0	0|0	0|0	0|0	0|0	0|0	0|0	0|0	0|0	0|0	0|0	0|0	0|0	0|0	0|0	0|0	0|0	0|0	0|0	0|0	0|0	0|0	0|0	0|0	0|0	0|0	0|0	0|0	0|0	0|0	0|0	0|0	0|0	0|0	0|0	0|0	0|0	0|0	0|0	0|0	0|0	0|0	0|0	0|0	1|1	0|0	0|0	0|0	0|0	0|0	0|0	0|0	0|0	0|0	0|0	0|0	0|0	0|0	0|0	0|0	0|0	0|0	0|0	0|0	0|0	0|0	0|0	0|0	0|0	0|0	0|0	0|0	0|0	0|0	0|0	0|0	0|0	1|1	0|0	0|0	0|0	0|0	0|0	0|0	0|0	0|0	0|0	0|0	0|0	0|0	0|0	0|0	0|0	0|0	0|0	0|0	0|0	0|0	1|1	0|0	0|0	1|1	0|0	0|0	0|0	0|0	0|0	0|0	0|0	0|0	1|1	0|0	0|0	0|0	0|0	0|0	1|1	1|1	1|1	0|0	1|1	1|1	0|0	0|0	0|0	0|0	0|0	0|0	0|0	1|1	0|0	0|0	0|0	0|0	0|0	0|0	1|1	0|0	0|0	0|0	1|1	0|0	1|1	1|1	0|0	0|0	1|1	1|1	0|0	1|1	0|0	0|0	1|1	0|0	0|0	0|0	0|0	0|1	0|0	1|1	0|0	1|1	0|0	0|0	0|0	0|0	0|0	0|0	0|0	0|0	0|0	0|0	1|1	0|0	0|0	0|0	0|0	0|0	0|0	0|0	0|0	0|0	0|0	0|0	0|0	0|0	0|0	0|0	0|0	0|0	0|0	1|1	0|0	0|0	0|0	0|0	0|0	0|0	0|0	0|0	0|0	0|0	0|0	1|1	0|0	0|0	1|1	0|0	0|0	0|0	1|1	0|0	0|0	0|0	1|1	0|0	0|0	0|0	1|1	1|1	0|0	0|0	0|0	0|0	0|0	0|0	0|0	0|0	0|0	0|0	0|0	0|0	0|0	1|1	0|0	0|0	0|0	0|0	0|0	0|0	0|0	1|1	0|0	0|0	0|0	0|0	0|0	0|0	0|0	0|0	0|0	0|0	0|0	0|0	0|0	0|0	0|0	0|0	0|0	0|0	0|0	0|0	0|0	0|0	0|0	0|0	0|0	0|0	0|0	0|0	0|0	0|0	0|0	0|0
1A	35483478	1A_35483478	T	C	.	PASS	.	GT	0|0	1|1	1|1	1|1	1|1	0|0	1|1	1|1	1|1	1|1	0|0	1|1	1|1	1|1	0|0	1|1	1|1	0|0	0|0	0|0	0|0	0|0	0|0	1|1	0|0	1|1	1|1	1|1	1|1	1|1	0|0	0|0	1|1	0|0	0|0	1|1	0|0	0|0	0|0	1|1	1|1	0|0	1|1	0|0	0|0	1|1	1|1	1|1	1|1	0|0	0|0	1|1	0|0	1|1	0|0	1|1	0|0	0|0	1|1	1|1	1|1	0|0	1|1	0|0	0|0	0|1	0|0	1|1	1|1	1|1	0|0	0|0	1|1	0|0	1|1	1|1	0|0	1|1	0|0	0|0	1|1	1|1	1|1	0|0	0|0	0|0	1|1	1|1	1|1	0|0	0|0	0|0	0|0	1|1	1|1	1|1	1|1	0|0	1|1	1|1	1|1	0|0	1|1	0|0	1|1	0|0	1|1	1|1	0|0	1|1	1|1	0|0	1|1	1|1	1|1	1|1	0|0	1|1	1|1	1|1	0|0	1|1	0|0	1|1	1|1	1|1	0|0	1|1	0|0	1|1	0|0	0|0	1|1	0|0	1|1	1|1	1|1	1|1	0|0	0|0	1|1	1|1	1|1	1|1	1|1	0|0	1|1	0|0	1|1	0|0	1|1	0|0	0|0	0|0	0|0	0|0	1|1	1|1	0|0	1|1	1|1	1|1	0|0	0|0	1|1	1|1	1|1	0|0	0|0	0|0	0|0	0|0	1|1	0|0	0|0	1|1	0|0	1|1	0|0	0|0	0|0	1|1	0|0	1|1	0|0	0|0	0|0	0|0	0|0	0|0	0|0	0|0	0|0	0|0	0|0	0|0	0|0	0|0	1|1	0|0	0|0	1|1	0|0	0|0	0|0	0|0	0|0	1|0	0|0	0|0	0|0	0|0	0|0	0|0	0|0	0|0	1|1	0|0	1|1	1|1	1|1	1|1	0|0	0|0	0|0	0|0	0|0	0|0	0|0	0|0	1|1	1|1	1|0	1|1	1|1	0|0	0|0	1|1	0|0	0|0	1|1	1|1	1|1	0|0	0|0	1|1	1|1	0|0	1|1	1|1	0|0	1|1	0|0	0|0	1|1	0|0	0|0	0|0	0|0	0|0	0|0	1|1	1|0	0|0	0|0	0|0	0|0	0|0	1|1	1|1	0|0	0|0	0|0	0|0	1|1	1|1	0|0	0|0	0|0	0|0	1|1	1|1	1|1	0|0	1|1	1|1	0|0	0|0	0|0	0|0	1|1	0|0	1|1	1|1	0|0	1|1	1|1	0|0	1|1	0|0	0|0	0|0	0|0	1|1	1|1	1|1	1|1	0|0	0|0	1|1	1|1	0|0	0|0	0|0	0|0	0|0	1|1	1|1	0|0	0|0	1|1	1|1	0|0	1|1	1|1	1|1	1|1
1A	35483491	1A_35483491	C	A	.	PASS	.	GT	1|1	0|0	0|0	0|0	0|0	1|1	0|0	0|0	0|0	0|0	1|1	0|0	0|0	0|0	1|1	0|0	0|0	1|1	0|0	0|0	0|0	1|1	1|1	0|0	1|1	0|0	0|0	0|0	0|0	0|0	1|1	1|1	0|0	1|1	1|1	0|0	1|1	0|0	1|1	0|0	0|0	1|1	0|0	0|0	1|1	0|0	0|0	0|0	0|0	0|0	0|1	0|0	1|1	0|0	1|1	0|0	1|1	1|1	0|0	0|0	0|0	1|1	0|0	1|1	1|1	1|0	1|1	0|0	0|0	0|0	1|1	1|1	0|0	1|1	0|0	0|0	1|1	0|0	1|1	1|1	0|0	0|0	0|0	1|1	1|1	1|1	0|0	0|0	0|0	1|1	1|1	1|1	1|1	0|0	0|0	0|0	0|0	0|0	0|0	0|0	0|0	1|1	0|0	1|1	0|0	1|1	0|0	0|0	1|1	0|0	0|0	1|1	0|0	0|0	0|0	0|0	1|1	0|0	0|0	0|0	1|1	0|0	1|1	0|0	0|0	0|0	1|1	0|0	1|1	1|1	0|0	1|1	0|0	1|1	0|0	0|0	0|0	0|0	1|1	1|1	0|0	0|0	0|0	0|0	0|0	1|1	0|0	1|1	0|0	1|1	0|0	0|0	1|1	1|1	0|0	1|1	0|0	0|0	1|1	0|0	0|0	0|0	1|1	0|0	0|0	0|0	0|0	1|1	1|1	0|0	0|0	0|0	0|0	0|0	0|0	0|0	1|1	0|0	1|1	1|1	1|1	0|0	0|0	0|0	1|1	1|1	1|1	1|1	1|1	0|0	1|1	1|1	1|1	0|0	1|1	0|0	0|0	1|1	0|0	0|0	0|0	0|0	0|0	1|1	1|1	0|0	1|1	0|1	1|1	1|1	1|0	1|1	0|0	1|1	0|0	1|1	0|0	1|1	0|0	0|0	0|0	0|0	1|1	1|1	1|1	0|0	1|1	1|1	1|1	1|1	0|0	0|0	0|1	0|0	0|0	0|0	1|1	0|0	1|1	1|1	0|0	0|0	0|0	1|1	0|0	0|0	0|0	1|1	0|0	0|0	1|1	0|0	1|1	1|1	0|0	1|1	0|0	1|1	1|1	0|0	1|1	0|0	0|1	0|0	1|1	1|1	1|1	0|0	0|0	0|0	1|1	0|0	0|0	1|1	0|0	0|0	1|1	1|1	1|1	1|1	0|0	0|0	0|0	1|1	0|0	0|0	0|0	1|1	1|1	1|1	0|0	1|1	0|0	0|0	0|0	0|0	0|0	1|1	0|0	1|1	1|1	1|1	1|1	0|0	0|0	0|0	0|0	1|1	1|1	0|0	0|0	1|1	1|1	1|1	1|1	1|1	0|0	0|0	1|1	1|1	0|0	0|0	1|1	0|0	0|0	0|0	0|0
1A	35483520	1A_35483520	G	C	.	PASS	.	GT	1|1	0|0	0|0	0|0	0|0	1|1	0|0	0|0	0|0	0|0	0|0	0|0	0|0	0|0	1|1	0|0	0|0	0|0	1|1	1|1	1|1	1|1	1|1	0|0	1|1	0|0	0|0	0|0	0|0	0|0	0|0	0|0	0|0	1|1	1|1	0|0	1|1	1|1	1|1	0|0	0|0	1|1	0|0	1|1	0|0	0|0	0|0	0|0	0|0	1|1	1|0	0|0	1|1	0|0	1|1	0|0	1|1	1|1	0|0	0|0	0|0	1|1	0|0	1|1	1|1	1|0	1|1	0|0	0|0	0|0	1|1	1|1	0|0	1|1	0|0	0|0	1|1	0|0	1|1	1|1	0|0	0|0	0|0	1|1	0|0	1|1	0|0	0|0	0|0	1|1	1|1	1|1	1|1	0|0	0|0	0|0	0|0	1|1	0|0	0|0	0|0	1|1	0|0	1|1	0|0	1|1	0|0	0|0	0|0	0|0	0|0	1|1	0|0	0|0	0|0	0|0	0|0	0|0	0|0	0|0	0|0	0|0	1|1	0|0	0|0	0|0	1|1	0|0	1|1	1|1	1|1	0|0	0|0	0|0	0|0	0|0	0|0	0|0	1|1	0|0	0|0	0|0	0|0	0|0	0|0	1|1	0|0	0|0	0|0	1|1	0|0	1|1	1|1	1|1	1|1	1|1	0|0	0|0	1|1	0|0	0|0	0|0	1|1	1|1	0|0	0|0	0|0	1|1	0|0	1|1	1|1	1|1	0|0	1|1	1|1	0|0	0|0	0|0	0|0	1|1	0|0	0|0	1|1	0|0	0|0	0|0	0|0	0|0	0|0	1|1	1|1	0|0	0|0	1|1	0|0	1|1	1|1	0|0	0|0	1|1	1|1	0|0	1|1	0|0	1|1	1|1	0|0	0|1	0|0	0|0	0|1	1|1	1|1	0|0	1|1	0|0	0|0	0|0	0|0	0|0	0|0	0|0	0|0	0|0	0|0	1|1	1|1	1|1	1|1	1|1	0|0	0|0	0|1	0|0	0|0	1|1	1|1	0|0	1|1	1|1	0|0	0|0	0|0	0|0	1|1	0|0	0|0	1|1	0|0	0|0	0|0	0|0	1|1	1|1	0|0	1|1	1|1	1|1	1|1	1|1	1|1	0|0	0|0	1|1	1|1	1|1	1|1	1|1	0|0	0|0	1|1	1|1	1|1	1|1	0|0	0|0	1|1	1|1	1|1	1|1	0|0	0|0	0|0	1|1	0|0	0|0	1|1	0|0	1|1	1|1	0|0	0|0	0|0	0|0	1|1	0|0	0|0	0|0	0|0	1|1	1|1	0|0	0|0	0|0	0|0	0|0	0|0	1|1	1|1	0|0	0|0	0|0	1|1	1|1	0|0	1|1	0|0	0|0	1|1	1|1	0|0	0|0	0|0	0|0	0|0	0|0	0|0
1A	36219671	1A_36219671	A	G	.	PASS	.	GT	0|0	0|0	0|0	1|1	0|0	0|0	0|0	0|0	0|0	0|0	0|0	1|1	0|0	0|0	0|0	0|0	0|0	0|0	0|0	0|0	0|0	0|0	0|0	0|0	0|0	1|1	0|0	0|0	0|0	1|1	0|0	0|0	0|0	0|0	0|0	0|0	0|0	0|0	0|0	0|0	0|0	0|0	0|0	0|0	0|0	0|0	0|0	0|0	0|0	0|0	0|0	0|0	0|0	0|0	0|0	0|0	0|0	0|0	0|0	0|0	0|0	0|0	0|0	0|0	0|0	0|0	0|0	0|0	0|0	0|0	0|0	0|0	0|0	0|0	0|0	0|0	0|0	0|0	0|0	0|0	0|0	0|0	0|0	0|0	0|0	0|0	0|0	0|0	0|0	0|0	0|0	0|0	0|0	0|0	0|0	0|0	0|0	0|0	0|0	0|0	0|0	0|0	0|0	0|0	1|1	0|0	1|1	0|0	0|0	0|0	0|0	0|0	0|0	0|0	0|0	0|0	0|0	0|0	0|0	0|0	0|0	0|0	0|0	0|0	1|1	1|1	0|0	0|0	0|0	0|0	0|0	0|0	1|1	0|0	0|0	0|0	0|0	0|0	0|0	0|0	0|0	0|0	0|0	0|0	1|1	0|0	0|0	0|0	0|0	0|0	0|0	0|0	0|0	0|0	0|0	0|0	0|0	0|0	0|0	0|0	0|0	0|0	0|0	0|0	0|0	1|1	0|0	0|0	0|0	1|1	0|0	1|1	0|0	1|1	1|1	0|0	0|0	0|0	0|0	0|0	0|0	0|0	1|1	0|0	0|0	0|0	0|0	0|0	0|0	1|1	0|0	0|0	0|0	1|1	0|0	1|1	1|1	0|0	0|0	1|1	1|1	0|0	1|1	0|0	0|0	1|1	0|0	0|0	0|0	0|0	0|1	0|0	1|1	0|0	1|1	0|0	0|0	0|0	0|0	0|0	0|0	0|0	0|0	0|0	0|0	0|0	0|0	0|0	0|0	0|0	0|0	0|0	0|0	0|0	0|0	1|1	0|0	0|0	0|0	0|0	0|0	0|0	0|0	0|0	0|0	0|0	0|0	0|0	0|0	0|0	0|0	0|0	0|0	0|0	0|0	0|0	1|1	0|0	0|0	0|0	0|0	0|0	0|0	0|0	0|0	0|0	0|0	0|0	0|0	1|1	0|0	0|0	1|1	0|0	0|0	0|0	0|0	0|0	0|0	0|0	0|0	0|0	0|0	0|0	0|0	0|0	0|0	0|0	0|0	0|0	0|0	0|0	0|0	0|0	0|0	0|0	0|0	0|0	0|0	0|0	0|0	0|0	0|0	1|1	0|0	0|0	0|0	0|0	0|0	0|0	0|0	0|0	0|0	0|0	0|0	0|0	0|0	0|0	0|0	0|0	0|0	0|0	0|0	0|0	0|0	0|0	0|0
1A	36219802	1A_36219802	A	G	.	PASS	.	GT	0|0	0|0	0|0	1|1	0|0	0|0	0|0	0|0	0|0	0|0	0|0	1|1	0|0	0|0	0|0	0|0	0|0	0|0	0|0	0|0	0|0	0|0	0|0	0|0	0|0	1|1	0|0	0|0	0|0	1|1	0|0	0|0	0|0	0|0	0|0	0|0	0|0	0|0	0|0	0|0	0|0	0|0	0|0	0|0	0|0	0|0	0|0	0|0	0|0	0|0	0|0	0|0	0|0	0|0	0|0	0|0	0|0	0|0	0|0	0|0	0|0	0|0	0|0	0|0	0|0	0|0	0|0	0|0	0|0	0|0	0|0	0|0	0|0	0|0	0|0	0|0	0|0	0|0	0|0	0|0	0|0	0|0	0|0	0|0	0|0	0|0	0|0	0|0	0|0	0|0	0|0	0|0	0|0	0|0	0|0	0|0	0|0	0|0	0|0	0|0	0|0	0|0	0|0	0|0	1|1	0|0	1|1	0|0	0|0	0|0	0|0	0|0	0|0	0|0	0|0	0|0	0|0	0|0	0|0	0|0	0|0	0|0	0|0	0|0	1|1	1|1	0|0	0|0	0|0	0|0	0|0	0|0	1|1	0|0	0|0	0|0	0|0	0|0	0|0	0|0	0|0	0|0	0|0	0|0	1|1	0|0	0|0	0|0	0|0	0|0	0|0	0|0	0|0	0|0	0|0	0|0	0|0	0|0	0|0	0|0	0|0	0|0	0|0	0|0	0|0	1|1	0|0	0|0	0|0	1|1	0|0	1|1	0|0	1|1	1|1	0|0	0|0	0|0	0|0	0|0	0|0	0|0	1|1	0|0	0|0	0|0	0|0	0|0	0|0	1|1	0|0	0|0	0|0	1|1	0|0	1|1	1|1	0|0	0|0	1|1	1|1	0|0	1|1	0|0	0|0	1|1	0|0	0|0	0|0	0|0	0|1	0|0	1|1	0|0	1|1	0|0	0|0	0|0	0|0	0|0	0|0	0|0	0|0	0|0	0|0	0|0	0|0	0|0	0|0	0|0	0|0	0|0	0|0	0|0	0|0	1|1	0|0	0|0	0|0	0|0	0|0	0|0	0|0	0|0	0|0	0|0	0|0	0|0	0|0	0|0	0|0	0|0	0|0	0|0	0|0	0|0	1|1	0|0	0|0	0|0	0|0	0|0	0|0	0|0	0|0	0|0	0|0	0|0	0|0	1|1	0|0	0|0	1|1	0|0	0|0	0|0	0|0	0|0	0|0	0|0	0|0	0|0	0|0	0|0	0|0	0|0	0|0	0|0	0|0	0|0	0|0	0|0	0|0	0|0	0|0	0|0	0|0	0|0	0|0	0|0	0|0	0|0	0|0	1|1	0|0	0|0	0|0	0|0	0|0	0|0	0|0	0|0	0|0	0|0	0|0	0|0	0|0	0|0	0|0	0|0	0|0	0|0	0|0	0|0	0|0	0|0	0|0
1A	37590864	1A_37590864	A	G	.	PASS	.	GT	0|0	0|0	0|0	1|1	0|0	0|0	0|0	0|0	0|0	0|0	1|1	1|1	0|0	0|0	0|0	0|0	0|0	0|0	0|0	0|0	0|0	0|0	1|1	0|0	0|0	1|1	0|0	0|0	0|0	1|1	0|0	0|0	0|0	0|0	0|0	0|0	1|1	0|0	0|0	0|0	0|0	0|0	0|0	0|0	0|0	0|0	0|0	0|0	0|0	0|0	0|0	0|0	0|0	0|0	0|0	0|0	0|0	0|0	0|0	0|0	0|0	0|0	0|0	0|0	0|0	0|0	0|0	0|0	0|0	0|0	0|0	0|0	0|0	0|0	0|0	0|0	0|0	0|0	0|0	0|0	0|0	0|0	0|0	0|0	0|0	0|0	0|0	0|0	0|0	0|0	0|0	0|0	0|0	0|0	0|0	0|0	0|0	0|0	0|0	0|0	0|0	0|0	0|0	0|0	1|1	0|0	1|1	0|0	0|0	0|0	0|0	0|0	0|0	0|0	0|0	0|0	0|0	0|0	0|0	0|0	0|0	0|0	0|0	0|0	1|1	1|1	0|0	0|0	0|0	0|0	0|0	0|0	1|1	0|0	0|0	0|0	0|0	0|0	0|0	0|0	0|0	0|0	0|0	0|0	1|1	1|1	0|0	0|0	0|0	0|0	0|0	0|0	0|0	0|0	0|0	0|0	0|0	0|0	0|0	0|0	0|0	0|0	0|0	0|0	0|0	1|1	0|0	1|1	0|0	0|0	1|1	0|0	0|0	0|0	0|0	0|0	0|0	0|0	0|0	0|0	0|0	0|0	0|0	0|0	0|0	0|0	0|0	0|0	0|0	0|0	1|1	0|0	0|0	0|0	0|0	0|0	0|0	0|0	0|0	0|0	0|0	0|0	0|0	0|0	0|0	0|0	0|0	0|0	0|0	0|0	0|0	1|1	0|0	0|0	0|0	0|0	0|0	0|0	0|0	0|0	0|0	0|0	0|0	0|0	0|0	0|0	0|0	1|1	0|0	0|0	0|0	0|0	0|0	0|0	0|0	1|1	0|0	0|0	0|0	0|0	0|0	0|0	0|0	0|0	0|0	0|0	0|0	0|0	0|0	0|0	0|0	0|0	0|0	0|0	0|0	0|0	1|1	0|0	0|0	0|0	0|0	0|0	0|0	1|1	0|0	1|1	0|0	0|0	0|0	1|1	0|0	0|0	0|0	0|0	0|0	0|0	0|0	0|0	0|0	0|0	0|0	0|0	0|0	0|0	0|0	0|0	0|0	0|0	0|0	0|0	0|0	0|0	0|0	0|0	0|0	0|0	0|0	0|0	0|0	0|0	0|0	0|0	0|0	1|1	0|0	0|0	0|0	0|0	0|0	0|0	0|0	0|0	0|0	0|0	0|0	0|0	0|0	0|0	0|0	1|1	0|0	0|0	0|0	0|0	0|0	0|0	0|0
1A	37590870	1A_37590870	A	T	.	PASS	.	GT	0|0	0|0	0|0	1|1	0|0	0|0	0|0	0|0	0|0	0|0	1|1	1|1	0|0	0|0	0|0	0|0	0|0	0|0	0|0	0|0	0|0	0|0	1|1	0|0	0|0	1|1	0|0	0|0	0|0	1|1	0|0	0|0	0|0	0|0	0|0	0|0	1|1	0|0	0|0	0|0	0|0	0|0	0|0	0|0	0|0	0|0	0|0	0|0	0|0	0|0	0|0	0|0	0|0	0|0	0|0	0|0	0|0	0|0	0|0	0|0	0|0	0|0	0|0	0|0	0|0	0|0	0|0	0|0	0|0	0|0	0|0	0|0	0|0	0|0	0|0	0|0	0|0	0|0	0|0	0|0	0|0	0|0	0|0	0|0	0|0	0|0	0|0	0|0	0|0	0|0	0|0	0|0	0|0	0|0	0|0	0|0	0|0	0|0	0|0	0|0	0|0	0|0	0|0	0|0	1|1	0|0	1|1	0|0	0|0	0|0	0|0	0|0	0|0	0|0	0|0	0|0	0|0	0|0	0|0	0|0	0|0	0|0	0|0	0|0	1|1	1|1	0|0	0|0	0|0	0|0	0|0	0|0	1|1	0|0	0|0	0|0	0|0	0|0	0|0	0|0	0|0	0|0	0|0	0|0	1|1	1|1	0|0	0|0	0|0	0|0	0|0	0|0	0|0	0|0	0|0	0|0	0|0	0|0	0|0	0|0	0|0	0|0	0|0	0|0	0|0	1|1	0|0	1|1	0|0	0|0	1|1	0|0	0|0	0|0	0|0	0|0	0|0	0|0	0|0	0|0	0|0	0|0	0|0	0|0	0|0	0|0	0|0	0|0	0|0	0|0	1|1	0|0	0|0	0|0	0|0	0|0	0|0	0|0	0|0	0|0	0|0	0|0	0|0	0|0	0|0	0|0	0|0	0|0	0|0	0|0	0|0	1|1	0|0	0|0	0|0	0|0	0|0	0|0	0|0	0|0	0|0	0|0	0|0	0|0	0|0	0|0	0|0	1|1	0|0	0|0	0|0	0|0	0|0	0|0	0|0	1|1	0|0	0|0	0|0	0|0	0|0	0|0	0|0	0|0	0|0	0|0	0|0	0|0	0|0	0|0	0|0	0|0	0|0	0|0	0|0	0|0	1|1	0|0	0|0	0|0	0|0	0|0	0|0	1|1	0|0	1|1	0|0	0|0	0|0	1|1	0|0	0|0	0|0	0|0	0|0	0|0	0|0	0|0	0|0	0|0	0|0	0|0	0|0	0|0	0|0	0|0	0|0	0|0	0|0	0|0	0|0	0|0	0|0	0|0	0|0	0|0	0|0	0|0	0|0	0|0	0|0	0|0	0|0	1|1	0|0	0|0	0|0	0|0	0|0	0|0	0|0	0|0	0|0	0|0	0|0	0|0	0|0	0|0	0|0	1|1	0|0	0|0	0|0	0|0	0|0	0|0	0|0
1A	38420902	1A_38420902	G	A	.	PASS	.	GT	1|1	0|0	0|0	0|0	0|0	0|0	0|0	0|0	0|0	0|0	0|0	0|0	0|0	0|0	0|0	0|0	0|0	0|0	0|0	0|0	0|0	0|0	0|0	0|0	0|0	0|0	0|0	0|0	0|0	0|0	0|0	0|0	0|0	0|0	0|0	0|0	0|0	0|0	0|0	0|0	0|0	1|1	0|0	0|0	0|0	0|0	0|0	0|0	0|0	0|0	0|0	0|0	0|0	0|0	0|0	0|0	1|1	0|0	0|0	0|0	0|0	1|1	0|0	0|0	0|0	1|1	1|1	0|0	0|0	0|0	0|0	1|1	0|0	0|0	0|0	0|0	1|1	0|0	1|1	1|1	0|0	0|0	0|0	0|0	0|0	0|0	0|0	0|0	0|0	1|1	1|1	1|1	1|1	0|0	0|0	0|0	0|0	0|0	0|0	0|0	0|0	0|0	0|0	0|0	0|0	0|0	0|0	0|0	0|0	0|0	0|0	0|0	0|0	0|0	0|0	0|0	0|0	0|0	0|0	0|0	0|0	0|0	0|0	0|0	0|0	0|0	1|1	0|0	0|0	0|0	0|0	0|0	0|0	0|0	0|0	0|0	0|0	0|0	0|0	0|0	0|0	0|0	0|0	0|0	0|0	0|0	0|0	0|0	0|0	0|0	0|0	0|0	1|1	0|0	0|0	1|1	0|0	0|0	0|0	0|0	0|0	0|0	1|1	0|0	0|0	0|0	0|0	0|0	0|0	0|0	0|0	0|0	0|0	0|0	0|0	0|0	0|0	0|0	0|0	0|0	0|0	0|0	0|0	0|0	0|0	0|0	0|0	0|0	0|0	0|0	0|0	0|0	0|0	0|0	0|0	0|0	0|0	0|0	0|0	0|0	0|0	0|0	0|0	0|0	0|0	0|0	0|0	0|0	0|0	0|0	0|0	0|0	0|0	0|0	0|0	0|0	0|0	0|0	0|0	0|0	0|0	0|0	0|0	0|0	0|0	0|0	0|0	0|0	1|1	0|0	0|0	0|0	0|1	0|0	0|0	0|0	0|0	0|0	1|1	1|1	0|0	0|0	0|0	0|0	0|0	0|0	0|0	0|0	0|0	0|0	0|0	0|0	0|0	1|1	0|0	0|0	0|0	0|0	0|0	0|0	1|1	0|0	0|0	0|0	1|1	0|0	1|1	0|0	0|0	0|0	0|0	0|0	0|0	0|0	0|0	0|0	0|0	0|0	0|0	0|0	0|0	0|0	0|0	0|0	0|0	0|0	0|0	0|0	0|0	0|0	0|0	0|0	0|0	0|0	0|0	0|0	0|0	0|0	0|0	1|1	0|0	0|0	0|0	0|0	0|0	0|0	0|0	1|1	0|0	0|0	0|0	0|0	1|1	0|0	0|0	0|0	0|0	0|0	0|0	0|0	0|0	0|0	0|0	0|0	0|0	0|0	0|0
1A	38924878	1A_38924878	T	C	.	PASS	.	GT	0|0	0|0	0|0	1|1	0|0	0|0	0|0	0|0	0|0	0|0	1|1	0|0	0|0	0|0	0|0	0|0	0|0	0|0	0|0	0|0	0|0	0|0	1|1	0|0	0|0	1|1	0|0	0|0	0|0	0|0	0|0	0|0	0|0	0|0	0|0	0|0	1|1	0|0	0|0	0|0	0|0	0|0	0|0	0|0	1|1	0|0	0|0	0|0	0|0	0|0	0|0	0|0	0|0	0|0	0|0	0|0	0|0	0|0	0|0	0|0	0|0	0|0	0|0	0|0	0|0	0|0	0|0	0|0	0|0	0|0	0|0	0|0	0|0	0|0	0|0	0|0	0|0	0|0	0|0	0|0	0|0	0|0	0|0	0|0	0|0	0|0	0|0	0|0	0|0	0|0	0|0	0|0	0|0	0|0	0|0	0|0	0|0	0|0	0|0	0|0	0|0	0|0	0|0	0|0	1|1	0|0	0|0	0|0	0|0	0|0	0|0	0|0	0|0	0|0	0|0	0|0	0|0	0|0	0|0	0|0	0|0	0|0	0|0	0|0	1|1	0|0	0|0	0|0	0|0	0|0	0|0	0|0	1|1	1|1	0|0	0|0	0|0	0|0	0|0	0|0	0|0	0|0	0|0	0|0	1|1	1|1	0|0	0|0	0|0	0|0	0|0	0|0	0|0	0|0	0|0	0|0	0|0	0|0	0|0	0|0	0|0	0|0	0|0	0|0	0|0	1|1	0|0	1|1	0|0	0|0	1|1	0|0	0|0	0|0	0|0	0|0	1|1	0|0	0|0	0|0	0|0	0|0	0|0	0|0	0|0	0|0	0|0	0|0	0|0	0|0	1|1	0|0	0|0	0|0	0|0	0|0	0|0	0|0	0|0	0|0	0|0	0|0	0|0	0|0	0|0	0|0	0|0	0|0	0|0	0|0	0|0	1|1	0|0	0|0	0|0	0|0	0|0	0|0	0|0	0|0	0|0	0|0	0|0	0|0	0|0	0|0	0|0	1|1	0|0	0|0	0|0	0|0	0|0	0|0	0|0	0|0	0|0	0|0	0|0	0|0	0|0	0|0	0|0	0|0	0|0	0|0	0|0	0|0	0|0	0|0	0|0	0|0	0|0	0|0	0|0	0|0	0|0	0|0	0|0	0|0	0|0	0|0	0|0	1|1	0|0	1|1	0|0	0|0	0|0	0|0	0|0	0|0	0|0	0|0	0|0	0|0	0|0	0|0	0|0	0|0	0|0	0|0	0|0	0|0	0|0	0|0	0|0	0|0	0|0	0|0	0|0	0|0	0|0	0|0	0|0	0|0	0|0	0|0	0|0	0|0	0|0	0|0	0|0	0|0	0|0	0|0	0|0	0|0	0|0	0|0	0|0	0|0	0|0	0|0	0|0	0|0	0|0	0|0	0|0	1|1	0|0	0|0	0|0	0|0	0|0	0|0	0|0
1A	38924978	1A_38924978	G	A	.	PASS	.	GT	0|0	0|0	0|0	1|1	0|0	0|0	0|0	0|0	0|0	0|0	1|1	0|0	0|0	0|0	0|0	0|0	0|0	0|0	0|0	0|0	0|0	0|0	1|1	0|0	0|0	1|1	0|0	0|0	0|0	0|0	0|0	0|0	0|0	0|0	0|0	0|0	1|1	0|0	0|0	0|0	0|0	0|0	0|0	0|0	1|1	0|0	0|0	0|0	0|0	0|0	0|0	0|0	0|0	0|0	0|0	0|0	0|0	0|0	0|0	0|0	0|0	0|0	0|0	0|0	0|0	0|0	0|0	0|0	0|0	0|0	0|0	0|0	0|0	0|0	0|0	0|0	0|0	0|0	0|0	0|0	0|0	0|0	0|0	0|0	0|0	0|0	0|0	0|0	0|0	0|0	0|0	0|0	0|0	0|0	0|0	0|0	0|0	0|0	0|0	0|0	0|0	0|0	0|0	0|0	1|1	0|0	0|0	0|0	0|0	0|0	0|0	0|0	0|0	0|0	0|0	0|0	0|0	0|0	0|0	0|0	0|0	0|0	0|0	0|0	1|1	0|0	0|0	0|0	0|0	0|0	0|0	0|0	1|1	1|1	0|0	0|0	0|0	0|0	0|0	0|0	0|0	0|0	0|0	0|0	1|1	1|1	0|0	0|0	0|0	0|0	0|0	0|0	0|0	0|0	0|0	0|0	0|0	0|0	0|0	0|0	0|0	0|0	0|0	0|0	0|0	1|1	0|0	1|1	0|0	0|0	1|1	0|0	0|0	0|0	0|0	0|0	1|1	0|0	0|0	0|0	0|0	0|0	0|0	0|0	0|0	0|0	0|0	0|0	0|0	0|0	1|1	0|0	0|0	0|0	0|0	0|0	0|0	0|0	0|0	0|0	0|0	0|0	0|0	0|0	0|0	0|0	0|0	0|0	0|0	0|0	0|0	1|1	0|0	0|0	0|0	0|0	0|0	0|0	0|0	0|0	0|0	0|0	0|0	0|0	0|0	0|0	0|0	1|1	0|0	0|0	0|0	0|0	0|0	0|0	0|0	0|0	0|0	0|0	0|0	0|0	0|0	0|0	0|0	0|0	0|0	0|0	0|0	0|0	0|0	0|0	0|0	0|0	0|0	0|0	0|0	0|0	0|0	0|0	0|0	0|0	0|0	0|0	0|0	1|1	0|0	1|1	0|0	0|0	0|0	0|0	0|0	0|0	0|0	0|0	0|0	0|0	0|0	0|0	0|0	0|0	0|0	0|0	0|0	0|0	0|0	0|0	0|0	0|0	0|0	0|0	0|0	0|0	0|0	0|0	0|0	0|0	0|0	0|0	0|0	0|0	0|0	0|0	0|0	0|0	0|0	0|0	0|0	0|0	0|0	0|0	0|0	0|0	0|0	0|0	0|0	0|0	0|0	0|0	0|0	1|1	0|0	0|0	0|0	0|0	0|0	0|0	0|0
1A	38924994	1A_38924994	A	C	.	PASS	.	GT	0|0	0|0	0|0	1|1	0|0	0|0	0|0	0|0	0|0	0|0	1|1	0|0	0|0	0|0	0|0	0|0	0|0	0|0	0|0	0|0	0|0	0|0	1|1	0|0	0|0	1|1	0|0	0|0	0|0	0|0	0|0	0|0	0|0	0|0	0|0	0|0	1|1	0|0	0|0	0|0	0|0	0|0	0|0	0|0	1|1	0|0	0|0	0|0	0|0	0|0	0|0	0|0	0|0	0|0	0|0	0|0	0|0	0|0	0|0	0|0	0|0	0|0	0|0	0|0	0|0	0|0	0|0	0|0	0|0	0|0	0|0	0|0	0|0	0|0	0|0	0|0	0|0	0|0	0|0	0|0	0|0	0|0	0|0	0|0	0|0	0|0	0|0	0|0	0|0	0|0	0|0	0|0	0|0	0|0	0|0	0|0	0|0	0|0	0|0	0|0	0|0	0|0	0|0	0|0	1|1	0|0	0|0	0|0	0|0	0|0	0|0	0|0	0|0	0|0	0|0	0|0	0|0	0|0	0|0	0|0	0|0	0|0	0|0	0|0	1|1	0|0	0|0	0|0	0|0	0|0	0|0	0|0	1|1	1|1	0|0	0|0	0|0	0|0	0|0	0|0	0|0	0|0	0|0	0|0	1|1	1|1	0|0	0|0	0|0	0|0	0|0	0|0	0|0	0|0	0|0	0|0	0|0	0|0	0|0	0|0	0|0	0|0	0|0	0|0	0|0	1|1	0|0	1|1	0|0	0|0	1|1	0|0	0|0	0|0	0|0	0|0	1|1	0|0	0|0	0|0	0|0	0|0	0|0	0|0	0|0	0|0	0|0	0|0	0|0	0|0	1|1	0|0	0|0	0|0	0|0	0|0	0|0	0|0	0|0	0|0	0|0	0|0	0|0	0|0	0|0	0|0	0|0	0|0	0|0	0|0	0|0	1|1	0|0	0|0	0|0	0|0	0|0	0|0	0|0	0|0	0|0	0|0	0|0	0|0	0|0	0|0	0|0	1|1	0|0	0|0	0|0	0|0	0|0	0|0	0|0	0|0	0|0	0|0	0|0	0|0	0|0	0|0	0|0	0|0	0|0	0|0	0|0	0|0	0|0	0|0	0|0	0|0	0|0	0|0	0|0	0|0	0|0	0|0	0|0	0|0	0|0	0|0	0|0	1|1	0|0	1|1	0|0	0|0	0|0	0|0	0|0	0|0	0|0	0|0	0|0	0|0	0|0	0|0	0|0	0|0	0|0	0|0	0|0	0|0	0|0	0|0	0|0	0|0	0|0	0|0	0|0	0|0	0|0	0|0	0|0	0|0	0|0	0|0	0|0	0|0	0|0	0|0	0|0	0|0	0|0	0|0	0|0	0|0	0|0	0|0	0|0	0|0	0|0	0|0	0|0	0|0	0|0	0|0	0|0	1|1	0|0	0|0	0|0	0|0	0|0	0|0	0|0
1A	38925004	1A_38925004	C	A	.	PASS	.	GT	0|0	0|0	0|0	1|1	0|0	0|0	0|0	0|0	0|0	0|0	1|1	0|0	0|0	0|0	0|0	0|0	0|0	0|0	0|0	0|0	0|0	0|0	1|1	0|0	0|0	1|1	0|0	0|0	0|0	0|0	0|0	0|0	0|0	0|0	0|0	0|0	1|1	0|0	0|0	0|0	0|0	0|0	0|0	0|0	1|1	0|0	0|0	0|0	0|0	0|0	0|0	0|0	0|0	0|0	0|0	0|0	0|0	0|0	0|0	0|0	0|0	0|0	0|0	0|0	0|0	0|0	0|0	0|0	0|0	0|0	0|0	0|0	0|0	0|0	0|0	0|0	0|0	0|0	0|0	0|0	0|0	0|0	0|0	0|0	0|0	0|0	0|0	0|0	0|0	0|0	0|0	0|0	0|0	0|0	0|0	0|0	0|0	0|0	0|0	0|0	0|0	0|0	0|0	0|0	1|1	0|0	0|0	0|0	0|0	0|0	0|0	0|0	0|0	0|0	0|0	0|0	0|0	0|0	0|0	0|0	0|0	0|0	0|0	0|0	1|1	0|0	0|0	0|0	0|0	0|0	0|0	0|0	1|1	1|1	0|0	0|0	0|0	0|0	0|0	0|0	0|0	0|0	0|0	0|0	1|1	1|1	0|0	0|0	0|0	0|0	0|0	0|0	0|0	0|0	0|0	0|0	0|0	0|0	0|0	0|0	0|0	0|0	0|0	0|0	0|0	1|1	0|0	1|1	0|0	0|0	1|1	0|0	0|0	0|0	0|0	0|0	1|1	0|0	0|0	0|0	0|0	0|0	0|0	0|0	0|0	0|0	0|0	0|0	0|0	0|0	1|1	0|0	0|0	0|0	0|0	0|0	0|0	0|0	0|0	0|0	0|0	0|0	0|0	0|0	0|0	0|0	0|0	0|0	0|0	0|0	0|0	1|1	0|0	0|0	0|0	0|0	0|0	0|0	0|0	0|0	0|0	0|0	0|0	0|0	0|0	0|0	0|0	1|1	0|0	0|0	0|0	0|0	0|0	0|0	0|0	0|0	0|0	0|0	0|0	0|0	0|0	0|0	0|0	0|0	0|0	0|0	0|0	0|0	0|0	0|0	0|0	0|0	0|0	0|0	0|0	0|0	0|0	0|0	0|0	0|0	0|0	0|0	0|0	1|1	0|0	1|1	0|0	0|0	0|0	0|0	0|0	0|0	0|0	0|0	0|0	0|0	0|0	0|0	0|0	0|0	0|0	0|0	0|0	0|0	0|0	0|0	0|0	0|0	0|0	0|0	0|0	0|0	0|0	0|0	0|0	0|0	0|0	0|0	0|0	0|0	0|0	0|0	0|0	0|0	0|0	0|0	0|0	0|0	0|0	0|0	0|0	0|0	0|0	0|0	0|0	0|0	0|0	0|0	0|0	1|1	0|0	0|0	0|0	0|0	0|0	0|0	0|0
1A	39241942	1A_39241942	T	C	.	PASS	.	GT	1|1	0|0	0|0	0|0	0|0	0|0	0|0	0|0	0|0	0|0	0|0	1|1	0|0	0|0	0|0	0|0	0|0	0|0	1|1	1|1	0|0	0|0	0|0	0|0	0|0	0|0	0|0	0|0	0|0	1|1	0|0	0|0	0|0	0|0	0|0	0|0	0|0	1|1	0|0	0|0	0|0	1|1	0|0	1|1	0|0	0|0	0|0	0|0	0|0	1|1	0|0	0|0	0|0	0|0	0|0	0|0	1|1	0|0	0|0	0|0	0|0	1|1	0|0	0|0	0|0	1|0	1|1	0|0	0|0	1|1	0|0	1|1	0|0	0|0	0|0	0|0	1|1	0|0	1|1	1|1	0|0	0|0	0|0	0|0	0|0	0|0	0|0	0|0	0|0	1|1	1|1	1|1	1|1	0|0	0|0	0|0	0|0	0|0	0|0	0|0	0|0	0|0	0|0	0|0	0|0	0|0	1|1	0|0	0|0	0|0	0|0	0|0	0|0	0|0	1|1	0|0	0|0	0|0	0|0	0|0	0|0	0|0	0|0	0|0	0|0	0|0	1|1	0|0	0|0	0|0	0|0	0|0	0|0	0|0	0|0	0|0	0|0	0|0	0|0	0|0	0|0	0|0	0|0	0|0	0|0	0|0	0|0	0|0	0|0	0|0	0|0	1|1	1|1	0|0	1|1	1|1	0|0	0|0	0|0	0|0	0|0	1|1	1|1	1|1	0|0	0|0	0|0	0|0	0|0	0|0	0|0	0|0	0|0	0|0	0|0	0|0	0|0	0|0	0|0	0|0	0|0	0|0	0|0	0|0	0|0	0|0	0|0	0|0	0|0	0|0	0|0	0|0	0|0	0|0	0|0	0|0	0|0	0|0	0|0	0|0	0|0	0|0	0|0	0|0	0|0	0|0	0|0	0|0	0|0	0|0	0|0	0|0	0|0	0|0	0|0	0|0	0|0	0|0	0|0	0|0	0|0	0|0	0|0	0|0	0|0	0|0	0|0	0|0	1|1	0|0	0|0	0|0	0|1	0|0	0|0	0|0	0|0	0|0	1|1	1|1	0|0	0|0	0|0	0|0	1|1	0|0	0|0	1|1	0|0	0|0	0|0	0|0	0|0	1|1	0|0	0|0	0|0	0|0	0|0	1|1	1|1	0|0	0|0	0|0	1|1	0|0	1|1	0|0	0|0	1|1	0|0	0|0	0|0	0|0	0|0	0|0	0|0	0|0	0|0	0|0	0|0	0|0	0|0	0|0	0|0	0|0	0|0	0|0	0|0	0|0	0|0	0|0	0|0	0|0	0|0	0|0	0|0	0|0	0|0	1|1	0|0	0|0	0|0	1|1	0|0	0|0	0|0	1|1	0|0	0|0	0|0	0|0	1|1	0|0	0|0	0|0	0|0	0|0	0|0	0|0	0|0	0|0	0|0	0|0	0|0	0|0	0|0
1A	39274977	1A_39274977	C	T	.	PASS	.	GT	1|1	0|0	0|0	0|0	0|0	0|0	0|0	0|0	0|0	0|0	0|0	1|1	0|0	0|0	0|0	0|0	0|0	0|0	1|1	1|1	0|0	0|0	0|0	0|0	0|0	0|0	0|0	0|0	0|0	1|1	0|0	0|0	0|0	0|0	0|0	0|0	0|0	1|1	0|0	0|0	0|0	1|1	0|0	1|1	0|0	0|0	0|0	0|0	0|0	1|1	0|0	0|0	0|0	0|0	0|0	0|0	1|1	0|0	0|0	0|0	0|0	1|1	0|0	0|0	0|0	1|0	1|1	0|0	0|0	1|1	0|0	1|1	0|0	0|0	0|0	0|0	1|1	0|0	1|1	1|1	0|0	0|0	0|0	0|0	0|0	0|0	0|0	0|0	0|0	1|1	1|1	1|1	1|1	0|0	0|0	0|0	0|0	0|0	0|0	0|0	0|0	0|0	0|0	0|0	0|0	0|0	1|1	0|0	0|0	0|0	0|0	0|0	0|0	0|0	1|1	0|0	0|0	0|0	0|0	0|0	0|0	0|0	0|0	0|0	0|0	0|0	1|1	0|0	0|0	0|0	0|0	0|0	0|0	0|0	0|0	0|0	0|0	0|0	0|0	0|0	0|0	0|0	0|0	0|0	0|0	0|0	0|0	0|0	0|0	0|0	0|0	1|1	1|1	0|0	1|1	1|1	0|0	0|0	0|0	0|0	0|0	1|1	1|1	1|1	0|0	0|0	0|0	0|0	0|0	0|0	0|0	0|0	0|0	0|0	0|0	0|0	0|0	0|0	0|0	0|0	0|0	0|0	0|0	0|0	0|0	0|0	0|0	0|0	0|0	0|0	0|0	0|0	0|0	0|0	0|0	0|0	0|0	0|0	0|0	0|0	0|0	0|0	0|0	0|0	0|0	0|0	0|0	0|0	0|0	0|0	0|0	0|0	0|0	0|0	0|0	0|0	0|0	0|0	0|0	0|0	0|0	0|0	0|0	0|0	0|0	0|0	0|0	0|0	1|1	0|0	0|0	0|0	0|1	0|0	0|0	0|0	0|0	0|0	1|1	1|1	0|0	0|0	0|0	0|0	1|1	0|0	0|0	1|1	0|0	0|0	0|0	0|0	0|0	1|1	0|0	0|0	0|0	0|0	0|0	1|1	1|1	0|0	0|0	0|0	1|1	0|0	1|1	0|0	0|0	1|1	0|0	0|0	0|0	0|0	0|0	0|0	0|0	0|0	0|0	0|0	0|0	0|0	0|0	0|0	0|0	0|0	0|0	0|0	0|0	0|0	0|0	0|0	0|0	0|0	0|0	0|0	0|0	0|0	0|0	1|1	0|0	0|0	0|0	1|1	0|0	0|0	0|0	1|1	0|0	0|0	0|0	0|0	1|1	0|0	0|0	0|0	0|0	0|0	0|0	0|0	0|0	0|0	0|0	0|0	0|0	0|0	0|0
1A	39354544	1A_39354544	C	A	.	PASS	.	GT	1|1	0|0	0|0	0|0	0|0	0|0	0|0	0|0	0|0	0|0	0|0	1|1	0|0	0|0	0|0	0|0	0|0	0|0	1|1	1|1	0|0	0|0	0|0	0|0	0|0	0|0	0|0	0|0	0|0	1|1	0|0	0|0	0|0	0|0	0|0	0|0	0|0	1|1	0|0	0|0	0|0	1|1	0|0	1|1	0|0	0|0	0|0	0|0	0|0	1|1	0|0	0|0	0|0	0|0	0|0	0|0	1|1	0|0	0|0	0|0	0|0	1|1	0|0	0|0	0|0	1|0	1|1	0|0	0|0	1|1	0|0	1|1	0|0	0|0	0|0	0|0	1|1	0|0	1|1	1|1	0|0	0|0	0|0	0|0	0|0	0|0	0|0	0|0	0|0	1|1	1|1	1|1	1|1	0|0	0|0	0|0	0|0	0|0	0|0	0|0	0|0	0|0	0|0	0|0	0|0	0|0	1|1	0|0	0|0	0|0	0|0	0|0	0|0	0|0	1|1	0|0	0|0	0|0	0|0	0|0	0|0	0|0	0|0	0|0	0|0	0|0	1|1	0|0	0|0	0|0	0|0	0|0	0|0	0|0	0|0	0|0	0|0	0|0	0|0	0|0	0|0	0|0	0|0	0|0	0|0	0|0	0|0	0|0	0|0	0|0	0|0	1|1	1|1	0|0	1|1	1|1	0|0	0|0	0|0	0|0	0|0	1|1	1|1	1|1	0|0	0|0	0|0	0|0	0|0	0|0	0|0	0|0	0|0	0|0	0|0	0|0	0|0	0|0	0|0	0|0	0|0	0|0	0|0	0|0	0|0	0|0	0|0	0|0	0|0	0|0	0|0	0|0	0|0	0|0	0|0	0|0	0|0	0|0	0|0	0|0	0|0	0|0	0|0	0|0	0|0	0|0	0|0	0|0	0|0	0|0	0|0	0|0	0|0	0|0	0|0	0|0	0|0	0|0	0|0	0|0	0|0	0|0	0|0	0|0	0|0	0|0	0|0	0|0	1|1	0|0	0|0	0|0	0|1	0|0	0|0	0|0	0|0	0|0	1|1	1|1	0|0	0|0	0|0	0|0	1|1	0|0	0|0	1|1	0|0	0|0	0|0	0|0	0|0	1|1	0|0	0|0	0|0	0|0	0|0	1|1	1|1	0|0	0|0	0|0	1|1	0|0	1|1	0|0	0|0	1|1	0|0	0|0	0|0	0|0	0|0	0|0	0|0	0|0	0|0	0|0	0|0	0|0	0|0	0|0	0|0	0|0	0|0	0|0	0|0	0|0	0|0	0|0	0|0	0|0	0|0	0|0	0|0	0|0	0|0	1|1	0|0	0|0	0|0	1|1	0|0	0|0	0|0	1|1	0|0	0|0	0|0	0|0	1|1	0|0	0|0	0|0	0|0	0|0	0|0	0|0	0|0	0|0	0|0	0|0	0|0	0|0	0|0
1A	39532286	1A_39532286	G	A	.	PASS	.	GT	1|1	0|0	0|0	0|0	0|0	0|0	0|0	0|0	0|0	0|0	0|0	1|1	0|0	0|0	0|0	0|0	0|0	0|0	1|1	1|1	0|0	0|0	0|0	0|0	0|0	0|0	0|0	0|0	0|0	1|1	0|0	0|0	0|0	0|0	0|0	0|0	0|0	1|1	0|0	0|0	0|0	1|1	0|0	1|1	0|0	0|0	0|0	0|0	0|0	1|1	0|0	0|0	0|0	0|0	0|0	0|0	1|1	0|0	0|0	0|0	0|0	1|1	0|0	0|0	0|0	1|0	1|1	0|0	0|0	1|1	0|0	1|1	0|0	0|0	0|0	0|0	1|1	0|0	1|1	1|1	0|0	0|0	0|0	0|0	0|0	0|0	0|0	0|0	0|0	1|1	1|1	1|1	1|1	0|0	0|0	0|0	0|0	0|0	0|0	0|0	0|0	0|0	0|0	0|0	0|0	0|0	1|1	0|0	0|0	0|0	0|0	0|0	0|0	0|0	1|1	0|0	0|0	0|0	0|0	0|0	0|0	0|0	0|0	0|0	0|0	0|0	1|1	0|0	0|0	0|0	0|0	0|0	0|0	0|0	0|0	0|0	0|0	0|0	0|0	0|0	0|0	0|0	0|0	0|0	0|0	0|0	0|0	0|0	0|0	0|0	0|0	1|1	1|1	0|0	1|1	1|1	0|0	0|0	0|0	0|0	0|0	1|1	1|1	1|1	0|0	0|0	0|0	0|0	0|0	0|0	0|0	0|0	0|0	0|0	0|0	0|0	0|0	0|0	0|0	0|0	0|0	0|0	0|0	0|0	0|0	0|0	0|0	0|0	0|0	0|0	0|0	0|0	0|0	0|0	0|0	0|0	0|0	0|0	0|0	0|0	0|0	0|0	0|0	0|0	0|0	0|0	0|0	0|0	0|0	0|0	0|0	0|0	0|0	0|0	0|0	0|0	0|0	0|0	0|0	0|0	0|0	0|0	0|0	0|0	0|0	0|0	0|0	0|0	1|1	0|0	0|0	0|0	0|1	0|0	0|0	0|0	0|0	0|0	1|1	1|1	0|0	0|0	0|0	0|0	1|1	0|0	0|0	1|1	0|0	0|0	0|0	0|0	0|0	1|1	0|0	0|0	0|0	0|0	0|0	1|1	1|1	0|0	0|0	0|0	1|1	0|0	1|1	0|0	0|0	1|1	0|0	0|0	0|0	0|0	0|0	0|0	0|0	0|0	0|0	0|0	0|0	0|0	0|0	0|0	0|0	0|0	0|0	0|0	0|0	0|0	0|0	0|0	0|0	0|0	0|0	0|0	0|0	0|0	0|0	1|1	0|0	0|0	0|0	1|1	0|0	0|0	0|0	1|1	0|0	0|0	0|0	0|0	1|1	0|0	0|0	0|0	0|0	0|0	0|0	0|0	0|0	0|0	0|0	0|0	0|0	0|0	0|0
1A	39912399	1A_39912399	T	C	.	PASS	.	GT	0|0	0|0	0|0	0|0	0|0	0|0	0|0	0|0	0|0	0|0	0|0	0|0	0|0	0|0	0|0	0|0	0|0	1|1	0|0	0|0	0|0	0|0	0|0	0|0	0|0	0|0	0|0	0|0	0|0	0|0	1|1	1|1	0|0	1|1	0|0	0|0	0|0	0|0	0|0	0|0	0|0	0|0	0|0	0|0	1|1	0|0	0|0	0|0	0|0	0|0	0|0	0|0	0|0	0|0	0|0	0|0	0|0	0|0	0|0	0|0	0|0	0|0	0|0	0|0	0|0	0|0	0|0	0|0	0|0	0|0	0|0	0|0	0|0	0|0	0|0	0|0	0|0	0|0	0|0	0|0	0|0	0|0	0|0	0|0	0|0	0|0	0|0	0|0	0|0	0|0	0|0	0|0	0|0	0|0	0|0	0|0	0|0	0|0	0|0	0|0	0|0	1|1	0|0	0|0	0|0	0|0	0|0	0|0	1|1	0|0	0|0	0|0	0|0	0|0	0|0	0|0	1|1	0|0	0|0	0|0	1|1	0|0	0|0	0|0	0|0	0|0	0|0	0|0	0|0	0|0	0|0	1|1	0|0	1|1	0|0	0|0	0|0	0|0	0|0	1|1	0|0	0|0	0|0	0|0	0|0	1|1	0|0	0|0	0|0	0|0	0|0	0|0	0|0	0|0	0|0	0|0	0|0	0|0	0|0	0|0	0|0	0|0	0|0	0|0	0|0	0|0	0|0	0|0	1|1	1|1	0|0	0|0	0|0	0|0	0|0	0|0	1|1	0|0	1|1	0|0	1|1	0|0	1|1	0|0	1|1	1|1	1|1	1|1	1|1	0|0	0|0	1|1	1|1	0|0	1|1	0|0	0|0	1|1	0|0	0|0	0|0	0|0	0|0	1|1	0|0	0|0	1|1	0|1	1|1	1|1	1|0	0|0	0|0	1|1	0|0	1|1	0|0	1|1	0|0	0|0	0|0	0|0	1|1	1|1	1|1	0|0	0|0	0|0	0|0	1|1	0|0	0|0	0|0	0|0	0|0	0|0	0|0	0|0	0|0	0|0	0|0	0|0	0|0	1|1	0|0	0|0	0|0	0|0	0|0	0|0	1|1	0|0	0|0	0|0	0|0	1|1	1|1	0|0	0|0	0|0	0|0	0|0	0|0	0|0	0|0	0|0	0|0	0|0	0|0	0|0	0|0	0|0	0|0	0|0	0|0	0|0	1|1	0|0	0|0	0|0	0|0	0|0	0|0	1|1	0|0	0|0	1|1	1|1	0|0	0|0	0|0	1|1	0|0	0|0	0|0	0|0	0|0	1|1	0|0	0|0	0|0	1|1	1|1	0|0	0|0	0|0	0|0	0|0	0|0	0|0	0|0	1|1	0|0	0|0	1|1	0|0	0|0	0|0	0|0	0|0	0|0	0|0	1|1	0|0	0|0	0|0	0|0
1A	39912537	1A_39912537	C	T	.	PASS	.	GT	0|0	0|0	0|0	0|0	0|0	0|0	0|0	0|0	0|0	0|0	0|0	0|0	0|0	0|0	0|0	0|0	0|0	1|1	0|0	0|0	0|0	0|0	0|0	0|0	0|0	0|0	0|0	0|0	0|0	0|0	1|1	1|1	0|0	1|1	0|0	0|0	0|0	0|0	0|0	0|0	0|0	0|0	0|0	0|0	1|1	0|0	0|0	0|0	0|0	0|0	0|0	0|0	0|0	0|0	0|0	0|0	0|0	0|0	0|0	0|0	0|0	0|0	0|0	0|0	0|0	0|0	0|0	0|0	0|0	0|0	0|0	0|0	0|0	0|0	0|0	0|0	0|0	0|0	0|0	0|0	0|0	0|0	0|0	0|0	0|0	0|0	0|0	0|0	0|0	0|0	0|0	0|0	0|0	0|0	0|0	0|0	0|0	0|0	0|0	0|0	0|0	1|1	0|0	0|0	0|0	0|0	0|0	0|0	1|1	0|0	0|0	0|0	0|0	0|0	0|0	0|0	1|1	0|0	0|0	0|0	1|1	0|0	0|0	0|0	0|0	0|0	0|0	0|0	0|0	0|0	0|0	1|1	0|0	1|1	0|0	0|0	0|0	0|0	0|0	1|1	0|0	0|0	0|0	0|0	0|0	1|1	0|0	0|0	0|0	0|0	0|0	0|0	0|0	0|0	0|0	0|0	0|0	0|0	0|0	0|0	0|0	0|0	0|0	0|0	0|0	0|0	0|0	0|0	1|1	1|1	0|0	0|0	0|0	0|0	0|0	0|0	1|1	0|0	1|1	0|0	1|1	0|0	1|1	0|0	1|1	1|1	1|1	1|1	1|1	0|0	0|0	1|1	1|1	0|0	1|1	0|0	0|0	1|1	0|0	0|0	0|0	0|0	0|0	1|1	0|0	0|0	1|1	0|1	1|1	1|1	1|0	0|0	0|0	1|1	0|0	1|1	0|0	1|1	0|0	0|0	0|0	0|0	1|1	1|1	1|1	0|0	0|0	0|0	0|0	1|1	0|0	0|0	0|0	0|0	0|0	0|0	0|0	0|0	0|0	0|0	0|0	0|0	0|0	1|1	0|0	0|0	0|0	0|0	0|0	0|0	1|1	0|0	0|0	0|0	0|0	1|1	1|1	0|0	0|0	0|0	0|0	0|0	0|0	0|0	0|0	0|0	0|0	0|0	0|0	0|0	0|0	0|0	0|0	0|0	0|0	0|0	1|1	0|0	0|0	0|0	0|0	0|0	0|0	1|1	0|0	0|0	1|1	1|1	0|0	0|0	0|0	1|1	0|0	0|0	0|0	0|0	0|0	1|1	0|0	0|0	0|0	1|1	1|1	0|0	0|0	0|0	0|0	0|0	0|0	0|0	0|0	1|1	0|0	0|0	1|1	0|0	0|0	0|0	0|0	0|0	0|0	0|0	1|1	0|0	0|0	0|0	0|0
1A	39912553	1A_39912553	G	T	.	PASS	.	GT	0|0	0|0	0|0	0|0	0|0	0|0	0|0	0|0	0|0	0|0	0|0	0|0	0|0	0|0	0|0	0|0	0|0	1|1	0|0	0|0	0|0	0|0	0|0	0|0	0|0	0|0	0|0	0|0	0|0	0|0	1|1	1|1	0|0	1|1	0|0	0|0	0|0	0|0	0|0	0|0	0|0	0|0	0|0	0|0	1|1	0|0	0|0	0|0	0|0	0|0	0|0	0|0	0|0	0|0	0|0	0|0	0|0	0|0	0|0	0|0	0|0	0|0	0|0	0|0	0|0	0|0	0|0	0|0	0|0	0|0	0|0	0|0	0|0	0|0	0|0	0|0	0|0	0|0	0|0	0|0	0|0	0|0	0|0	0|0	0|0	0|0	0|0	0|0	0|0	0|0	0|0	0|0	0|0	0|0	0|0	0|0	0|0	0|0	0|0	0|0	0|0	1|1	0|0	0|0	0|0	0|0	0|0	0|0	1|1	0|0	0|0	0|0	0|0	0|0	0|0	0|0	1|1	0|0	0|0	0|0	1|1	0|0	0|0	0|0	0|0	0|0	0|0	0|0	0|0	0|0	0|0	1|1	0|0	1|1	0|0	0|0	0|0	0|0	0|0	1|1	0|0	0|0	0|0	0|0	0|0	1|1	0|0	0|0	0|0	0|0	0|0	0|0	0|0	0|0	0|0	0|0	0|0	0|0	0|0	0|0	0|0	0|0	0|0	0|0	0|0	0|0	0|0	0|0	1|1	1|1	0|0	0|0	0|0	0|0	0|0	0|0	1|1	0|0	1|1	0|0	1|1	0|0	1|1	0|0	1|1	1|1	1|1	1|1	1|1	0|0	0|0	1|1	1|1	0|0	1|1	0|0	0|0	1|1	0|0	0|0	0|0	0|0	0|0	1|1	0|0	0|0	1|1	0|1	1|1	1|1	1|0	0|0	0|0	1|1	0|0	1|1	0|0	1|1	0|0	0|0	0|0	0|0	1|1	1|1	1|1	0|0	0|0	0|0	0|0	1|1	0|0	0|0	0|0	0|0	0|0	0|0	0|0	0|0	0|0	0|0	0|0	0|0	0|0	1|1	0|0	0|0	0|0	0|0	0|0	0|0	1|1	0|0	0|0	0|0	0|0	1|1	1|1	0|0	0|0	0|0	0|0	0|0	0|0	0|0	0|0	0|0	0|0	0|0	0|0	0|0	0|0	0|0	0|0	0|0	0|0	0|0	1|1	0|0	0|0	0|0	0|0	0|0	0|0	1|1	0|0	0|0	1|1	1|1	0|0	0|0	0|0	1|1	0|0	0|0	0|0	0|0	0|0	1|1	0|0	0|0	0|0	1|1	1|1	0|0	0|0	0|0	0|0	0|0	0|0	0|0	0|0	1|1	0|0	0|0	1|1	0|0	0|0	0|0	0|0	0|0	0|0	0|0	1|1	0|0	0|0	0|0	0|0
1A	39912645	1A_39912645	A	C	.	PASS	.	GT	0|0	0|0	0|0	0|0	0|0	0|0	0|0	0|0	0|0	0|0	0|0	0|0	0|0	0|0	0|0	0|0	0|0	1|1	0|0	0|0	0|0	0|0	0|0	0|0	0|0	0|0	0|0	0|0	0|0	0|0	1|1	1|1	0|0	1|1	0|0	0|0	0|0	0|0	0|0	0|0	0|0	0|0	0|0	0|0	1|1	0|0	0|0	0|0	0|0	0|0	0|0	0|0	0|0	0|0	0|0	0|0	0|0	0|0	0|0	0|0	0|0	0|0	0|0	0|0	0|0	0|0	0|0	0|0	0|0	0|0	0|0	0|0	0|0	0|0	0|0	0|0	0|0	0|0	0|0	0|0	0|0	0|0	0|0	0|0	0|0	0|0	0|0	0|0	0|0	0|0	0|0	0|0	0|0	0|0	0|0	0|0	0|0	0|0	0|0	0|0	0|0	1|1	0|0	0|0	0|0	0|0	0|0	0|0	1|1	0|0	0|0	0|0	0|0	0|0	0|0	0|0	1|1	0|0	0|0	0|0	1|1	0|0	0|0	0|0	0|0	0|0	0|0	0|0	0|0	0|0	0|0	1|1	0|0	1|1	0|0	0|0	0|0	0|0	0|0	1|1	0|0	0|0	0|0	0|0	0|0	1|1	0|0	0|0	0|0	0|0	0|0	0|0	0|0	0|0	0|0	0|0	0|0	0|0	0|0	0|0	0|0	0|0	0|0	0|0	0|0	0|0	0|0	0|0	1|1	1|1	0|0	0|0	0|0	0|0	0|0	0|0	1|1	0|0	1|1	0|0	1|1	0|0	1|1	0|0	1|1	1|1	1|1	1|1	1|1	0|0	0|0	1|1	1|1	0|0	1|1	0|0	0|0	1|1	0|0	0|0	0|0	0|0	0|0	1|1	0|0	0|0	1|1	0|1	1|1	1|1	1|0	0|0	0|0	1|1	0|0	1|1	0|0	1|1	0|0	0|0	0|0	0|0	1|1	1|1	1|1	0|0	0|0	0|0	0|0	1|1	0|0	0|0	0|0	0|0	0|0	0|0	0|0	0|0	0|0	0|0	0|0	0|0	0|0	1|1	0|0	0|0	0|0	0|0	0|0	0|0	1|1	0|0	0|0	0|0	0|0	1|1	1|1	0|0	0|0	0|0	0|0	0|0	0|0	0|0	0|0	0|0	0|0	0|0	0|0	0|0	0|0	0|0	0|0	0|0	0|0	0|0	1|1	0|0	0|0	0|0	0|0	0|0	0|0	1|1	0|0	0|0	1|1	1|1	0|0	0|0	0|0	1|1	0|0	0|0	0|0	0|0	0|0	1|1	0|0	0|0	0|0	1|1	1|1	0|0	0|0	0|0	0|0	0|0	0|0	0|0	0|0	1|1	0|0	0|0	1|1	0|0	0|0	0|0	0|0	0|0	0|0	0|0	1|1	0|0	0|0	0|0	0|0
1A	40033413	1A_40033413	A	C	.	PASS	.	GT	1|1	0|0	0|0	0|0	0|0	0|0	0|0	0|0	0|0	0|0	0|0	0|0	0|0	0|0	0|0	0|0	0|0	1|1	1|1	1|1	0|0	0|0	0|0	0|0	0|0	0|0	0|0	0|0	0|0	1|1	1|1	1|1	0|0	1|1	0|0	0|0	0|0	1|1	0|0	0|0	0|0	1|1	0|0	1|1	1|1	0|0	0|0	0|0	0|0	1|1	0|0	0|0	0|0	0|0	1|1	0|0	1|1	0|0	0|0	0|0	0|0	1|1	0|0	0|0	1|1	1|0	1|1	0|0	0|0	1|1	0|0	1|1	0|0	1|1	0|0	0|0	1|1	0|0	1|1	1|1	0|0	0|0	0|0	0|0	0|0	0|0	0|0	0|0	0|0	1|1	1|1	1|1	1|1	0|0	0|0	0|0	0|0	0|0	0|0	0|0	0|0	1|1	0|0	1|1	0|0	0|0	1|1	0|0	1|1	0|0	0|0	0|0	0|0	0|0	1|1	0|0	1|1	0|0	0|0	0|0	1|1	0|0	0|0	0|0	0|0	0|0	1|1	0|0	0|0	0|0	0|0	1|1	0|0	1|1	0|0	0|0	0|0	0|0	0|0	1|1	0|0	0|0	0|0	0|0	0|0	1|1	0|0	0|0	0|0	1|1	0|0	1|1	1|1	0|0	1|1	1|1	0|0	0|0	0|0	0|0	0|0	1|1	1|1	1|1	0|0	0|0	0|0	0|0	1|1	1|1	0|0	0|0	0|0	0|0	0|0	0|0	1|1	0|0	1|1	0|0	1|1	0|0	1|1	0|0	1|1	1|1	1|1	1|1	1|1	0|0	0|0	1|1	1|1	0|0	1|1	0|0	0|0	1|1	0|0	0|0	0|0	0|0	0|0	1|1	0|0	0|0	1|1	0|1	1|1	1|1	1|0	0|0	0|0	1|1	0|0	1|1	0|0	1|1	0|0	0|0	0|0	0|0	1|1	1|1	1|1	0|0	0|0	0|0	1|1	1|1	0|0	0|0	0|1	0|0	0|0	0|0	0|0	0|0	1|1	1|1	0|0	0|0	0|0	1|1	1|1	0|0	0|0	1|1	0|0	0|0	1|1	0|0	0|0	1|1	0|0	1|1	1|1	0|0	0|0	1|1	1|1	0|0	0|0	0|0	1|1	0|0	1|1	0|0	0|0	1|1	1|1	0|0	0|0	0|0	0|0	0|0	1|1	0|0	0|0	1|1	0|0	0|0	0|0	1|1	0|0	0|0	1|1	1|1	0|0	0|0	0|0	1|1	0|0	0|0	0|0	0|0	0|0	1|1	0|0	1|1	0|0	1|1	1|1	1|1	0|0	0|0	0|0	1|1	0|0	0|0	0|0	1|1	1|1	0|0	1|1	0|0	0|0	0|0	0|0	0|0	0|0	0|0	1|1	0|0	0|0	0|0	0|0
1A	40672444	1A_40672444	T	C	.	PASS	.	GT	1|1	0|0	0|0	0|0	0|0	0|0	0|0	0|0	0|0	0|0	1|1	1|1	0|0	0|0	1|1	0|0	0|0	1|1	1|1	1|1	0|0	1|1	1|1	0|0	1|1	0|0	0|0	0|0	0|0	1|1	1|1	1|1	0|0	1|1	1|1	0|0	1|1	1|1	0|0	0|0	0|0	1|1	0|0	1|1	1|1	0|0	0|0	0|0	0|0	1|1	1|0	0|0	0|0	0|0	1|1	0|0	1|1	1|1	0|0	0|0	0|0	1|1	0|0	0|0	1|1	1|0	1|1	0|0	0|0	1|1	1|1	1|1	0|0	1|1	0|0	0|0	1|1	0|0	1|1	1|1	0|0	0|0	0|0	0|0	1|1	1|1	0|0	0|0	0|0	1|1	1|1	1|1	1|1	0|0	0|0	0|0	0|0	0|0	0|0	0|0	0|0	1|1	0|0	1|1	0|0	0|0	1|1	0|0	1|1	0|0	0|0	0|0	0|0	0|0	1|1	0|0	1|1	0|0	0|0	0|0	1|1	0|0	0|0	0|0	0|0	0|0	1|1	0|0	1|1	0|0	0|0	1|1	0|0	1|1	0|0	0|0	0|0	0|0	1|1	1|1	0|0	0|0	0|0	0|0	0|0	1|1	0|0	0|0	0|0	1|1	0|0	1|1	1|1	1|1	1|1	1|1	0|0	0|0	1|1	0|0	0|0	1|1	1|1	1|1	0|0	0|0	0|0	1|1	1|1	1|1	1|1	1|1	0|0	1|1	1|1	0|0	1|1	0|0	1|1	1|1	1|1	0|0	1|1	0|0	1|1	1|1	1|1	1|1	1|1	1|1	1|1	1|1	1|1	1|1	1|1	1|1	1|1	1|1	0|0	1|1	1|1	0|0	1|1	1|1	0|0	1|1	1|1	0|1	1|1	1|1	1|1	1|1	1|1	1|1	1|1	1|1	0|0	1|1	0|0	0|0	0|0	0|0	1|1	1|1	1|1	0|0	0|0	1|1	1|1	1|1	0|0	0|0	0|0	0|0	0|0	0|0	0|0	0|0	1|1	1|1	0|0	0|0	0|0	1|1	1|1	0|0	0|0	1|1	0|0	0|0	1|1	0|0	0|0	1|1	0|0	1|1	1|1	1|1	0|0	1|1	1|1	0|0	0|1	0|0	1|1	1|1	1|1	0|0	0|0	1|1	1|1	0|0	1|1	1|1	0|0	0|0	1|1	1|1	0|0	1|1	0|0	0|0	0|0	1|1	0|0	0|0	1|1	1|1	0|0	0|0	0|0	1|1	0|0	0|0	0|0	0|0	0|0	1|1	0|0	1|1	1|1	1|1	1|1	1|1	0|0	0|0	0|0	1|1	0|0	0|0	0|0	1|1	1|1	1|1	1|1	0|0	0|0	0|0	1|1	1|1	0|0	0|0	1|1	0|0	0|0	0|0	0|0
1A	40672495	1A_40672495	G	A	.	PASS	.	GT	0|0	0|0	0|0	0|0	0|0	0|0	0|0	0|0	0|0	0|0	0|0	0|0	0|0	0|0	0|0	0|0	0|0	1|1	0|0	0|0	0|0	0|0	0|0	0|0	0|0	0|0	0|0	0|0	0|0	0|0	1|1	1|1	0|0	1|1	0|0	0|0	0|0	0|0	0|0	0|0	0|0	0|0	0|0	0|0	1|1	0|0	0|0	0|0	0|0	0|0	1|0	0|0	0|0	0|0	0|0	0|0	0|0	0|0	0|0	0|0	0|0	0|0	0|0	0|0	0|0	0|0	0|0	0|0	0|0	0|0	0|0	0|0	0|0	0|0	0|0	0|0	0|0	0|0	0|0	0|0	0|0	0|0	0|0	0|0	0|0	0|0	0|0	0|0	0|0	0|0	0|0	0|0	0|0	0|0	0|0	0|0	0|0	0|0	0|0	0|0	0|0	1|1	0|0	0|0	0|0	0|0	0|0	0|0	1|1	0|0	0|0	0|0	0|0	0|0	0|0	0|0	1|1	0|0	0|0	0|0	0|0	0|0	0|0	0|0	0|0	0|0	0|0	0|0	0|0	0|0	0|0	1|1	0|0	1|1	0|0	0|0	0|0	0|0	0|0	1|1	0|0	0|0	0|0	0|0	0|0	1|1	0|0	0|0	0|0	0|0	0|0	0|0	0|0	0|0	0|0	0|0	0|0	0|0	0|0	0|0	0|0	0|0	0|0	0|0	0|0	0|0	0|0	0|0	1|1	1|1	0|0	0|0	0|0	0|0	0|0	0|0	1|1	0|0	1|1	0|0	1|1	0|0	1|1	0|0	1|1	1|1	1|1	1|1	1|1	0|0	0|0	1|1	1|1	0|0	1|1	0|0	0|0	1|1	0|0	0|0	0|0	0|0	0|0	1|1	0|0	0|0	1|1	0|1	1|1	1|1	1|0	0|0	0|0	1|1	0|0	1|1	0|0	1|1	0|0	0|0	0|0	0|0	1|1	1|1	1|1	0|0	0|0	0|0	0|0	1|1	0|0	0|0	0|0	0|0	0|0	0|0	0|0	0|0	0|0	0|0	0|0	0|0	0|0	1|1	0|0	0|0	0|0	0|0	0|0	0|0	1|1	0|0	0|0	0|0	0|0	1|1	1|1	0|0	0|0	0|0	0|0	0|0	0|1	0|0	0|0	0|0	0|0	0|0	0|0	0|0	0|0	0|0	0|0	0|0	0|0	0|0	1|1	0|0	0|0	0|0	0|0	0|0	0|0	1|1	0|0	0|0	1|1	1|1	0|0	0|0	0|0	1|1	0|0	0|0	0|0	0|0	0|0	1|1	0|0	0|0	0|0	1|1	1|1	0|0	0|0	0|0	0|0	0|0	0|0	0|0	0|0	1|1	0|0	0|0	1|1	0|0	0|0	0|0	0|0	0|0	0|0	0|0	1|1	0|0	0|0	0|0	0|0
1A	40672509	1A_40672509	G	A	.	PASS	.	GT	1|1	0|0	0|0	0|0	0|0	0|0	0|0	0|0	0|0	0|0	0|0	0|0	0|0	0|0	0|0	0|0	0|0	1|1	1|1	1|1	0|0	0|0	0|0	0|0	0|0	0|0	0|0	0|0	0|0	1|1	1|1	1|1	0|0	1|1	0|0	0|0	0|0	1|1	0|0	0|0	0|0	1|1	0|0	1|1	1|1	0|0	0|0	0|0	0|0	1|1	1|0	0|0	0|0	0|0	1|1	0|0	1|1	0|0	0|0	0|0	0|0	1|1	0|0	0|0	1|1	1|0	1|1	0|0	0|0	1|1	0|0	1|1	0|0	1|1	0|0	0|0	1|1	0|0	1|1	1|1	0|0	0|0	0|0	0|0	0|0	0|0	0|0	0|0	0|0	1|1	1|1	1|1	1|1	0|0	0|0	0|0	0|0	0|0	0|0	0|0	0|0	1|1	0|0	1|1	0|0	0|0	1|1	0|0	1|1	0|0	0|0	0|0	0|0	0|0	1|1	0|0	1|1	0|0	0|0	0|0	1|1	0|0	0|0	0|0	0|0	0|0	1|1	0|0	0|0	0|0	0|0	1|1	0|0	1|1	0|0	0|0	0|0	0|0	0|0	1|1	0|0	0|0	0|0	0|0	0|0	1|1	0|0	0|0	0|0	1|1	0|0	1|1	1|1	0|0	1|1	1|1	0|0	0|0	0|0	0|0	0|0	1|1	1|1	1|1	0|0	0|0	0|0	0|0	1|1	1|1	0|0	0|0	0|0	0|0	0|0	0|0	1|1	0|0	1|1	0|0	1|1	0|0	1|1	0|0	1|1	1|1	1|1	1|1	1|1	0|0	0|0	1|1	1|1	0|0	1|1	0|0	0|0	1|1	0|0	0|0	0|0	0|0	0|0	1|1	0|0	0|0	1|1	0|1	1|1	1|1	1|0	0|0	0|0	1|1	0|0	1|1	0|0	1|1	0|0	0|0	0|0	0|0	1|1	1|1	1|1	0|0	0|0	0|0	1|1	1|1	0|0	0|0	0|0	0|0	0|0	0|0	0|0	0|0	1|1	1|1	0|0	0|0	0|0	1|1	1|1	0|0	0|0	1|1	0|0	0|0	1|1	0|0	0|0	1|1	0|0	1|1	1|1	0|0	0|0	1|1	1|1	0|0	0|1	0|0	1|1	0|0	1|1	0|0	0|0	1|1	1|1	0|0	0|0	0|0	0|0	0|0	1|1	0|0	0|0	1|1	0|0	0|0	0|0	1|1	0|0	0|0	1|1	1|1	0|0	0|0	0|0	1|1	0|0	0|0	0|0	0|0	0|0	1|1	0|0	1|1	0|0	1|1	1|1	1|1	0|0	0|0	0|0	1|1	0|0	0|0	0|0	1|1	1|1	0|0	1|1	0|0	0|0	0|0	0|0	0|0	0|0	0|0	1|1	0|0	0|0	0|0	0|0
1A	40672616	1A_40672616	T	C	.	PASS	.	GT	1|1	0|0	0|0	0|0	0|0	0|0	0|0	0|0	0|0	0|0	0|0	0|0	0|0	0|0	0|0	0|0	0|0	1|1	1|1	1|1	0|0	0|0	0|0	0|0	0|0	0|0	0|0	0|0	0|0	1|1	1|1	1|1	0|0	1|1	0|0	0|0	0|0	1|1	0|0	0|0	0|0	1|1	0|0	1|1	1|1	0|0	0|0	0|0	0|0	1|1	1|0	0|0	0|0	0|0	1|1	0|0	1|1	0|0	0|0	0|0	0|0	1|1	0|0	0|0	1|1	1|0	1|1	0|0	0|0	1|1	0|0	1|1	0|0	1|1	0|0	0|0	1|1	0|0	1|1	1|1	0|0	0|0	0|0	0|0	0|0	0|0	0|0	0|0	0|0	1|1	1|1	1|1	1|1	0|0	0|0	0|0	0|0	0|0	0|0	0|0	0|0	1|1	0|0	1|1	0|0	0|0	1|1	0|0	1|1	0|0	0|0	0|0	0|0	0|0	1|1	0|0	1|1	0|0	0|0	0|0	1|1	0|0	0|0	0|0	0|0	0|0	1|1	0|0	0|0	0|0	0|0	1|1	0|0	1|1	0|0	0|0	0|0	0|0	0|0	1|1	0|0	0|0	0|0	0|0	0|0	1|1	0|0	0|0	0|0	1|1	0|0	1|1	1|1	0|0	1|1	1|1	0|0	0|0	0|0	0|0	0|0	1|1	1|1	1|1	0|0	0|0	0|0	0|0	1|1	1|1	0|0	0|0	0|0	0|0	0|0	0|0	1|1	0|0	1|1	0|0	1|1	0|0	1|1	0|0	1|1	1|1	1|1	1|1	1|1	0|0	0|0	1|1	1|1	0|0	1|1	0|0	0|0	1|1	0|0	0|0	0|0	0|0	0|0	1|1	0|0	0|0	1|1	0|1	1|1	1|1	1|0	0|0	0|0	1|1	0|0	1|1	0|0	1|1	0|0	0|0	0|0	0|0	1|1	1|1	1|1	0|0	0|0	0|0	1|1	1|1	0|0	0|0	0|1	0|0	0|0	0|0	0|0	0|0	1|1	1|1	0|0	0|0	0|0	1|1	1|1	0|0	0|0	1|1	0|0	0|0	1|1	0|0	0|0	1|1	0|0	1|1	1|1	0|0	0|0	1|1	1|1	0|0	0|1	0|0	1|1	0|0	1|1	0|0	0|0	1|1	1|1	0|0	0|0	0|0	0|0	0|0	1|1	0|0	0|0	1|1	0|0	0|0	0|0	1|1	0|0	0|0	1|1	1|1	0|0	0|0	0|0	1|1	0|0	0|0	0|0	0|0	0|0	1|1	0|0	1|1	0|0	1|1	1|1	1|1	0|0	0|0	0|0	1|1	0|0	0|0	0|0	1|1	1|1	0|0	1|1	0|0	0|0	0|0	0|0	0|0	0|0	0|0	1|1	0|0	0|0	0|0	0|0
1A	40672618	1A_40672618	T	C	.	PASS	.	GT	1|1	0|0	0|0	0|0	0|0	0|0	0|0	0|0	0|0	0|0	0|0	1|1	0|0	0|0	0|0	0|0	0|0	1|1	1|1	1|1	0|0	0|0	0|0	0|0	0|0	0|0	0|0	0|0	0|0	1|1	1|1	1|1	0|0	1|1	0|0	0|0	0|0	1|1	0|0	0|0	0|0	1|1	0|0	1|1	1|1	0|0	0|0	0|0	0|0	1|1	1|0	0|0	0|0	0|0	1|1	0|0	1|1	0|0	0|0	0|0	0|0	1|1	0|0	0|0	1|1	1|0	1|1	0|0	0|0	1|1	0|0	1|1	0|0	1|1	0|0	0|0	1|1	0|0	1|1	1|1	0|0	0|0	0|0	0|0	0|0	0|0	0|0	0|0	0|0	1|1	1|1	1|1	1|1	0|0	0|0	0|0	0|0	0|0	0|0	0|0	0|0	1|1	0|0	1|1	0|0	0|0	1|1	0|0	1|1	0|0	0|0	0|0	0|0	0|0	1|1	0|0	1|1	0|0	0|0	0|0	1|1	0|0	0|0	0|0	0|0	0|0	1|1	0|0	0|0	0|0	0|0	1|1	0|0	1|1	0|0	0|0	0|0	0|0	0|0	1|1	0|0	0|0	0|0	0|0	0|0	1|1	0|0	0|0	0|0	1|1	0|0	1|1	1|1	0|0	1|1	1|1	0|0	0|0	0|0	0|0	0|0	1|1	1|1	1|1	0|0	0|0	0|0	0|0	1|1	1|1	0|0	0|0	0|0	0|0	0|0	0|0	1|1	0|0	1|1	0|0	1|1	0|0	1|1	0|0	1|1	1|1	1|1	1|1	1|1	0|0	0|0	1|1	1|1	0|0	1|1	0|0	0|0	1|1	0|0	0|0	0|0	0|0	0|0	1|1	0|0	0|0	1|1	0|1	1|1	1|1	1|0	0|0	0|0	1|1	0|0	1|1	0|0	1|1	0|0	0|0	0|0	0|0	1|1	1|1	1|1	0|0	0|0	0|0	1|1	1|1	0|0	0|0	0|1	0|0	0|0	0|0	0|0	0|0	1|1	1|1	0|0	0|0	0|0	1|1	1|1	0|0	0|0	1|1	0|0	0|0	1|1	0|0	0|0	1|1	0|0	1|1	1|1	0|0	0|0	1|1	1|1	0|0	0|1	0|0	1|1	0|0	1|1	0|0	0|0	1|1	1|1	0|0	0|0	0|0	0|0	0|0	1|1	0|0	0|0	1|1	0|0	0|0	0|0	1|1	0|0	0|0	1|1	1|1	0|0	0|0	0|0	1|1	0|0	0|0	0|0	0|0	0|0	1|1	0|0	1|1	0|0	1|1	1|1	1|1	0|0	0|0	0|0	1|1	0|0	0|0	0|0	1|1	1|1	0|0	1|1	0|0	0|0	0|0	0|0	0|0	0|0	0|0	1|1	0|0	0|0	0|0	0|0
1A	40672707	1A_40672707	G	A	.	PASS	.	GT	1|1	0|0	0|0	0|0	0|0	0|0	0|0	0|0	0|0	0|0	0|0	0|0	0|0	0|0	0|0	0|0	0|0	0|0	1|1	1|1	0|0	0|0	0|0	0|0	0|0	0|0	0|0	0|0	0|0	1|1	0|0	0|0	0|0	0|0	0|0	0|0	0|0	1|1	0|0	0|0	0|0	1|1	0|0	1|1	0|0	0|0	0|0	0|0	0|0	1|1	0|0	0|0	0|0	0|0	1|1	0|0	1|1	0|0	0|0	0|0	0|0	1|1	0|0	0|0	1|1	1|0	1|1	0|0	0|0	1|1	0|0	1|1	0|0	1|1	0|0	0|0	1|1	0|0	1|1	1|1	0|0	0|0	0|0	0|0	0|0	0|0	0|0	0|0	0|0	1|1	1|1	1|1	1|1	0|0	0|0	0|0	0|0	0|0	0|0	0|0	0|0	0|0	0|0	1|1	0|0	0|0	1|1	0|0	0|0	0|0	0|0	0|0	0|0	0|0	1|1	0|0	0|0	0|0	0|0	0|0	1|1	0|0	0|0	0|0	0|0	0|0	1|1	0|0	0|0	0|0	0|0	0|0	0|0	0|0	0|0	0|0	0|0	0|0	0|0	0|0	0|0	0|0	0|0	0|0	0|0	0|0	0|0	0|0	0|0	1|1	0|0	1|1	1|1	0|0	1|1	1|1	0|0	0|0	0|0	0|0	0|0	1|1	1|1	1|1	0|0	0|0	0|0	0|0	0|0	0|0	0|0	0|0	0|0	0|0	0|0	0|0	0|0	0|0	0|0	0|0	0|0	0|0	0|0	0|0	0|0	0|0	0|0	0|0	0|0	0|0	0|0	0|0	0|0	0|0	0|0	0|0	0|0	0|0	0|0	0|0	0|0	0|0	0|0	0|0	0|0	0|0	0|0	0|0	0|0	0|0	0|0	0|0	0|0	0|0	0|0	0|0	0|0	0|0	0|0	0|0	0|0	0|0	0|0	0|0	0|0	0|0	0|0	0|0	1|1	0|0	0|0	0|0	0|1	0|0	0|0	0|0	0|0	0|0	1|1	1|1	0|0	0|0	0|0	0|0	1|1	0|0	0|0	1|1	0|0	0|0	0|0	0|0	0|0	1|1	0|0	0|0	0|0	0|0	0|0	1|1	1|1	0|0	0|0	0|0	1|1	0|0	1|1	0|0	0|0	1|1	1|1	0|0	0|0	0|0	0|0	0|0	0|0	0|0	0|0	1|1	0|0	0|0	0|0	0|0	0|0	0|0	0|0	0|0	0|0	0|0	0|0	0|0	0|0	0|0	0|0	0|0	0|0	0|0	0|0	1|1	0|0	0|0	0|0	1|1	0|0	0|0	0|0	1|1	0|0	0|0	0|0	0|0	1|1	0|0	0|0	0|0	0|0	0|0	0|0	0|0	0|0	0|0	0|0	0|0	0|0	0|0	0|0
1A	40693672	1A_40693672	A	C	.	PASS	.	GT	1|1	0|0	0|0	0|0	0|0	0|0	0|0	0|0	0|0	0|0	0|0	1|1	0|0	0|0	0|0	0|0	0|0	1|1	1|1	1|1	0|0	0|0	0|0	0|0	0|0	0|0	0|0	0|0	0|0	1|1	1|1	1|1	0|0	1|1	0|0	0|0	0|0	1|1	0|0	0|0	0|0	1|1	0|0	1|1	1|1	0|0	0|0	0|0	0|0	1|1	1|0	0|0	0|0	0|0	1|1	0|0	1|1	0|0	0|0	0|0	0|0	1|1	0|0	0|0	1|1	1|0	1|1	0|0	0|0	1|1	0|0	1|1	0|0	1|1	0|0	0|0	1|1	0|0	1|1	1|1	0|0	0|0	0|0	0|0	0|0	0|0	0|0	0|0	0|0	1|1	1|1	1|1	1|1	0|0	0|0	0|0	0|0	0|0	0|0	0|0	0|0	1|1	0|0	1|1	0|0	0|0	1|1	0|0	1|1	0|0	0|0	0|0	0|0	0|0	1|1	0|0	1|1	0|0	0|0	0|0	1|1	0|0	0|0	0|0	0|0	0|0	1|1	0|0	0|0	0|0	0|0	1|1	0|0	1|1	0|0	0|0	0|0	0|0	0|0	1|1	0|0	0|0	0|0	0|0	0|0	1|1	0|0	0|0	0|0	1|1	0|0	1|1	1|1	0|0	1|1	1|1	0|0	0|0	0|0	0|0	0|0	1|1	1|1	1|1	0|0	0|0	0|0	0|0	1|1	1|1	0|0	0|0	0|0	0|0	0|0	0|0	1|1	0|0	1|1	0|0	1|1	0|0	1|1	0|0	1|1	1|1	1|1	1|1	1|1	0|0	0|0	1|1	1|1	0|0	1|1	0|0	0|0	1|1	0|0	0|0	0|0	0|0	0|0	1|1	0|0	0|0	1|1	0|1	1|1	1|1	1|0	0|0	0|0	1|1	0|0	1|1	0|0	1|1	0|0	0|0	0|0	0|0	1|1	1|1	1|1	0|0	0|0	0|0	1|1	1|1	0|0	0|0	0|1	0|0	0|0	0|0	0|0	0|0	1|1	1|1	0|0	0|0	0|0	1|1	1|1	0|0	0|0	1|1	0|0	0|0	1|1	0|0	0|0	1|1	0|0	1|1	1|1	0|0	0|0	1|1	1|1	0|0	0|1	0|0	1|1	0|0	1|1	0|0	0|0	1|1	1|1	0|0	0|0	0|0	0|0	0|0	1|1	0|0	0|0	1|1	0|0	0|0	0|0	1|1	0|0	0|0	1|1	1|1	0|0	0|0	0|0	1|1	0|0	0|0	0|0	0|0	0|0	1|1	0|0	1|1	0|0	1|1	1|1	1|1	0|0	0|0	0|0	1|1	0|0	0|0	0|0	1|1	1|1	0|0	1|1	0|0	0|0	0|0	0|0	0|0	0|0	0|0	1|1	0|0	0|0	0|0	0|0
1A	40693877	1A_40693877	T	C	.	PASS	.	GT	0|0	0|0	0|0	0|0	0|0	0|0	0|0	0|0	0|0	0|0	0|0	0|0	0|0	0|0	0|0	0|0	0|0	1|1	0|0	0|0	0|0	0|0	0|0	0|0	0|0	0|0	0|0	0|0	0|0	0|0	1|1	1|1	0|0	1|1	0|0	0|0	0|0	0|0	0|0	0|0	0|0	0|0	0|0	0|0	1|1	0|0	0|0	0|0	0|0	0|0	1|0	0|0	0|0	0|0	0|0	0|0	0|0	0|0	0|0	0|0	0|0	0|0	0|0	0|0	0|0	0|0	0|0	0|0	0|0	0|0	0|0	0|0	0|0	0|0	0|0	0|0	0|0	0|0	0|0	0|0	0|0	0|0	0|0	0|0	0|0	0|0	0|0	0|0	0|0	0|0	0|0	0|0	0|0	0|0	0|0	0|0	0|0	0|0	0|0	0|0	0|0	1|1	0|0	0|0	0|0	0|0	0|0	0|0	1|1	0|0	0|0	0|0	0|0	0|0	0|0	0|0	1|1	0|0	0|0	0|0	0|0	0|0	0|0	0|0	0|0	0|0	0|0	0|0	0|0	0|0	0|0	1|1	0|0	1|1	0|0	0|0	0|0	0|0	0|0	1|1	0|0	0|0	0|0	0|0	0|0	1|1	0|0	0|0	0|0	0|0	0|0	0|0	0|0	0|0	0|0	0|0	0|0	0|0	0|0	0|0	0|0	0|0	0|0	0|0	0|0	0|0	0|0	0|0	1|1	1|1	0|0	0|0	0|0	0|0	0|0	0|0	1|1	0|0	1|1	0|0	1|1	0|0	1|1	0|0	1|1	1|1	1|1	1|1	1|1	0|0	0|0	1|1	1|1	0|0	1|1	0|0	0|0	1|1	0|0	0|0	0|0	0|0	0|0	1|1	0|0	0|0	1|1	0|1	1|1	1|1	1|0	0|0	0|0	1|1	0|0	1|1	0|0	1|1	0|0	0|0	0|0	0|0	1|1	1|1	1|1	0|0	0|0	0|0	0|0	1|1	0|0	0|0	0|0	0|0	0|0	0|0	0|0	0|0	0|0	0|0	0|0	0|0	0|0	1|1	0|0	0|0	0|0	0|0	0|0	0|0	1|1	0|0	0|0	0|0	0|0	1|1	1|1	0|0	0|0	0|0	0|0	0|0	0|1	0|0	0|0	0|0	0|0	0|0	0|0	0|0	0|0	0|0	0|0	0|0	0|0	0|0	1|1	0|0	0|0	0|0	0|0	0|0	0|0	1|1	0|0	0|0	1|1	1|1	0|0	0|0	0|0	1|1	0|0	0|0	0|0	0|0	0|0	1|1	0|0	0|0	0|0	1|1	1|1	0|0	0|0	0|0	0|0	0|0	0|0	0|0	0|0	1|1	0|0	0|0	1|1	0|0	0|0	0|0	0|0	0|0	0|0	0|0	1|1	0|0	0|0	0|0	0|0
1A	41198094	1A_41198094	G	A	.	PASS	.	GT	1|1	0|0	0|0	0|0	0|0	0|0	0|0	0|0	0|0	0|0	0|0	0|0	0|0	0|0	0|0	0|0	0|0	0|0	1|1	1|1	0|0	0|0	0|0	0|0	0|0	0|0	0|0	0|0	0|0	1|1	0|0	0|0	0|0	1|1	0|0	0|0	0|0	1|1	0|0	0|0	0|0	1|1	0|0	1|1	0|0	0|0	0|0	0|0	0|0	1|1	0|0	0|0	0|0	0|0	0|0	0|0	1|1	0|0	0|0	0|0	0|0	1|1	0|0	0|0	0|0	1|0	1|1	0|0	0|0	1|1	0|0	1|1	0|0	1|1	0|0	0|0	1|1	0|0	1|1	1|1	0|0	0|0	0|0	0|0	1|1	0|0	0|0	0|0	0|0	1|1	1|1	1|1	1|1	0|0	0|0	0|0	0|0	0|0	0|0	0|0	0|0	0|0	0|0	0|0	0|0	0|0	1|1	0|0	0|0	0|0	0|0	0|0	0|0	0|0	1|1	0|0	0|0	0|0	0|0	0|0	1|1	0|0	0|0	0|0	0|0	0|0	1|1	0|0	0|0	0|0	0|0	0|0	0|0	0|0	0|0	0|0	0|0	0|0	0|0	0|0	0|0	0|0	0|0	0|0	0|0	0|0	0|0	0|0	0|0	0|0	0|0	1|1	1|1	0|0	1|1	1|1	0|0	0|0	0|0	0|0	0|0	1|1	1|1	1|1	0|0	0|0	0|0	0|0	0|0	0|0	0|0	0|0	0|0	0|0	0|0	0|0	0|0	0|0	0|0	0|0	0|0	0|0	0|0	0|0	0|0	0|0	0|0	0|0	0|0	0|0	0|0	0|0	0|0	0|0	0|0	0|0	0|0	0|0	0|0	0|0	0|0	0|0	0|0	0|0	0|0	0|0	0|0	0|0	0|0	0|0	0|0	0|0	0|0	0|0	0|0	0|0	0|0	0|0	0|0	0|0	0|0	0|0	0|0	0|0	0|0	0|0	0|0	0|0	1|1	0|0	0|0	0|0	0|1	0|0	0|0	0|0	0|0	0|0	1|1	1|1	0|0	0|0	0|0	0|0	1|1	0|0	0|0	1|1	0|0	0|0	0|0	0|0	0|0	1|1	0|0	1|1	0|0	0|0	0|0	1|1	1|1	0|0	0|0	0|0	1|1	0|0	1|1	0|0	0|0	1|1	0|0	0|0	0|0	0|0	0|0	0|0	0|0	0|0	0|0	0|0	0|0	0|0	0|0	0|0	0|0	0|0	0|0	0|0	0|0	0|0	0|0	0|0	0|0	0|0	0|0	0|0	0|0	0|0	0|0	1|1	0|0	0|0	0|0	1|1	0|0	0|0	0|0	1|1	0|0	0|0	0|0	0|0	1|1	0|0	0|0	0|0	0|0	0|0	0|0	0|0	0|0	0|0	0|0	0|0	0|0	0|0	0|0
1A	41629988	1A_41629988	A	G	.	PASS	.	GT	1|1	0|0	0|0	0|0	0|0	0|0	0|0	0|0	0|0	0|0	0|0	0|0	0|0	0|0	0|0	0|0	0|0	0|0	1|1	1|1	0|0	0|0	0|0	0|0	0|0	0|0	0|0	0|0	0|0	1|1	0|0	0|0	0|0	1|1	0|0	0|0	0|0	1|1	0|0	0|0	0|0	1|1	0|0	1|1	0|0	0|0	0|0	0|0	0|0	1|1	0|0	0|0	0|0	0|0	0|0	0|0	1|1	0|0	0|0	0|0	0|0	1|1	0|0	0|0	0|0	1|1	1|1	0|0	0|0	1|1	0|0	1|1	0|0	1|1	0|0	0|0	1|1	0|0	1|1	1|1	0|0	0|0	0|0	0|0	1|1	0|0	0|0	0|0	0|0	1|1	1|1	1|1	1|1	0|0	0|0	0|0	0|0	0|0	0|0	0|0	0|0	0|0	0|0	0|0	0|0	0|0	1|1	0|0	0|0	0|0	0|0	0|0	0|0	0|0	1|1	0|0	0|0	0|0	0|0	0|0	1|1	0|0	0|0	0|0	0|0	0|0	1|1	0|0	0|0	0|0	0|0	0|0	0|0	0|0	0|0	0|0	0|0	0|0	0|0	0|0	0|0	0|0	0|0	0|0	0|0	0|0	0|0	0|0	0|0	0|0	0|0	1|1	1|1	0|0	1|1	1|1	0|0	0|0	0|0	0|0	0|0	1|1	1|1	1|1	0|0	0|0	0|0	0|0	0|0	0|0	0|0	0|0	0|0	0|0	0|0	0|0	0|0	0|0	0|0	0|0	0|0	0|0	0|0	0|0	0|0	0|0	0|0	0|0	0|0	0|0	0|0	0|0	0|0	0|0	0|0	0|0	0|0	0|0	0|0	0|0	0|0	0|0	0|0	0|0	0|0	0|0	0|0	0|0	0|0	0|0	0|0	0|0	0|0	0|0	0|0	0|0	0|0	0|0	0|0	0|0	0|0	0|0	0|0	0|0	0|0	0|0	0|0	0|0	1|1	0|0	0|0	0|0	0|1	0|0	0|0	0|0	0|0	0|0	1|1	1|1	0|0	0|0	0|0	0|0	1|1	0|0	0|0	1|1	0|0	0|0	0|0	0|0	0|0	1|1	0|0	1|1	0|0	0|0	0|0	1|1	1|1	0|0	0|0	0|0	1|1	0|0	1|1	0|0	0|0	1|1	0|0	0|0	0|0	0|0	0|0	0|0	0|0	0|0	0|0	0|0	0|0	0|0	0|0	0|0	0|0	0|0	0|0	0|0	0|0	0|0	0|0	0|0	0|0	0|0	0|0	0|0	0|0	0|0	0|0	1|1	0|0	0|0	0|0	1|1	0|0	0|0	0|0	1|1	0|0	0|0	0|0	0|0	1|1	0|0	0|0	0|0	0|0	0|0	0|0	0|0	0|0	0|0	0|0	0|0	0|0	0|0	0|0
1A	41630046	1A_41630046	G	A	.	PASS	.	GT	1|1	0|0	0|0	0|0	0|0	0|0	0|0	0|0	0|0	0|0	0|0	0|0	0|0	0|0	0|0	0|0	0|0	0|0	1|1	1|1	0|0	0|0	0|0	0|0	0|0	0|0	0|0	0|0	0|0	1|1	0|0	0|0	0|0	1|1	0|0	0|0	0|0	1|1	0|0	0|0	0|0	1|1	0|0	1|1	0|0	0|0	0|0	0|0	0|0	1|1	0|0	0|0	0|0	0|0	0|0	0|0	1|1	0|0	0|0	0|0	0|0	1|1	0|0	0|0	0|0	1|1	1|1	0|0	0|0	1|1	0|0	1|1	0|0	1|1	0|0	0|0	1|1	0|0	1|1	1|1	0|0	0|0	0|0	0|0	1|1	0|0	0|0	0|0	0|0	1|1	1|1	1|1	1|1	0|0	0|0	0|0	0|0	0|0	0|0	0|0	0|0	0|0	0|0	0|0	0|0	0|0	1|1	0|0	0|0	0|0	0|0	0|0	0|0	0|0	1|1	0|0	0|0	0|0	0|0	0|0	1|1	0|0	0|0	0|0	0|0	0|0	1|1	0|0	0|0	0|0	0|0	0|0	0|0	0|0	0|0	0|0	0|0	0|0	0|0	0|0	0|0	0|0	0|0	0|0	0|0	0|0	0|0	0|0	0|0	0|0	0|0	1|1	1|1	0|0	1|1	1|1	0|0	0|0	0|0	0|0	0|0	1|1	1|1	1|1	0|0	0|0	0|0	0|0	0|0	0|0	0|0	0|0	0|0	0|0	0|0	0|0	0|0	0|0	0|0	0|0	0|0	0|0	0|0	0|0	0|0	0|0	0|0	0|0	0|0	0|0	0|0	0|0	0|0	0|0	0|0	0|0	0|0	0|0	0|0	0|0	0|0	0|0	0|0	0|0	0|0	0|0	0|0	0|0	0|0	0|0	0|0	0|0	0|0	0|0	0|0	0|0	0|0	0|0	0|0	0|0	0|0	0|0	0|0	0|0	0|0	0|0	0|0	0|0	1|1	0|0	0|0	0|0	0|1	0|0	0|0	0|0	0|0	0|0	1|1	1|1	0|0	0|0	0|0	0|0	1|1	0|0	0|0	1|1	0|0	0|0	0|0	0|0	0|0	1|1	0|0	1|1	0|0	0|0	0|0	1|1	1|1	0|0	0|0	0|0	1|1	0|0	1|1	0|0	0|0	1|1	0|0	0|0	0|0	0|0	0|0	0|0	0|0	0|0	0|0	0|0	0|0	0|0	0|0	0|0	0|0	0|0	0|0	0|0	0|0	0|0	0|0	0|0	0|0	0|0	0|0	0|0	0|0	0|0	0|0	1|1	0|0	0|0	0|0	1|1	0|0	0|0	0|0	1|1	0|0	0|0	0|0	0|0	1|1	0|0	0|0	0|0	0|0	0|0	0|0	0|0	0|0	0|0	0|0	0|0	0|0	0|0	0|0
1A	41670396	1A_41670396	C	T	.	PASS	.	GT	0|0	0|0	0|0	0|0	0|0	0|0	0|0	0|0	0|0	0|0	0|0	0|0	0|0	0|0	0|0	0|0	0|0	1|1	0|0	0|0	0|0	0|0	0|0	0|0	0|0	0|0	0|0	0|0	0|0	0|0	1|1	1|1	0|0	0|0	0|0	0|0	0|0	0|0	0|0	0|0	0|0	0|0	0|0	0|0	1|1	0|0	0|0	0|0	0|0	0|0	1|0	0|0	0|0	0|0	0|0	0|0	0|0	0|0	0|0	0|0	0|0	0|0	0|0	0|0	0|0	0|0	0|0	0|0	0|0	0|0	0|0	0|0	0|0	0|0	0|0	0|0	0|0	0|0	0|0	0|0	0|0	0|0	0|0	0|0	0|0	0|0	0|0	0|0	0|0	0|0	0|0	0|0	0|0	0|0	0|0	0|0	0|0	0|0	0|0	0|0	0|0	1|1	0|0	0|0	0|0	0|0	0|0	0|0	0|0	0|0	0|0	0|0	0|0	0|0	0|0	0|0	1|1	0|0	0|0	0|0	0|0	0|0	0|0	0|0	0|0	0|0	0|0	0|0	0|0	0|0	0|0	1|1	0|0	1|1	0|0	0|0	0|0	0|0	0|0	1|1	0|0	0|0	0|0	0|0	0|0	1|1	0|0	0|0	0|0	0|0	0|0	0|0	0|0	0|0	0|0	0|0	0|0	0|0	0|0	0|0	0|0	0|0	0|0	0|0	0|0	0|0	0|0	0|0	1|1	1|1	0|0	0|0	0|0	0|0	0|0	0|0	1|1	0|0	1|1	0|0	1|1	0|0	1|1	0|0	0|0	1|1	0|0	1|1	1|1	0|0	0|0	1|1	1|1	0|0	1|1	0|0	0|0	1|1	0|0	0|0	0|0	0|0	0|0	0|0	0|0	0|0	1|1	0|1	0|0	1|1	0|0	0|0	0|0	1|1	0|0	1|1	0|0	1|1	0|0	0|0	0|0	0|0	0|0	1|1	0|0	0|0	0|0	0|0	0|0	1|1	0|0	0|0	0|0	0|0	0|0	0|0	0|0	0|0	0|0	0|0	0|0	0|0	0|0	1|1	0|0	0|0	0|0	0|0	0|0	0|0	1|1	0|0	0|0	0|0	0|0	0|0	1|1	0|0	0|0	0|0	0|0	0|0	0|0	0|0	0|0	0|0	0|0	0|0	0|0	0|0	0|0	0|0	0|0	0|0	0|0	0|0	1|1	0|0	0|0	0|0	0|0	0|0	0|0	1|1	0|0	0|0	1|1	1|1	0|0	0|0	0|0	0|1	0|0	0|0	0|0	0|0	0|0	1|1	0|0	0|0	0|0	1|1	1|1	0|0	0|0	0|0	0|0	0|0	0|0	0|0	0|0	0|0	0|0	0|0	0|0	0|0	0|0	0|0	0|0	0|0	0|0	0|0	1|1	0|0	0|0	0|0	0|0
1A	41923528	1A_41923528	A	G	.	PASS	.	GT	1|1	1|1	1|1	1|1	1|1	0|0	0|0	1|1	0|0	0|0	0|0	1|1	0|0	0|0	0|0	0|0	0|0	0|0	0|0	0|0	0|0	0|0	0|0	1|1	1|1	1|1	1|1	0|0	1|1	1|1	0|0	0|0	0|0	0|0	0|0	0|0	0|0	0|0	1|1	1|1	1|1	1|1	0|0	0|0	1|1	0|0	1|1	0|0	0|0	0|0	0|0	1|1	1|1	1|1	1|1	0|0	1|1	0|0	0|0	1|1	0|0	0|0	1|1	1|1	0|0	1|1	1|1	0|0	0|0	1|1	1|1	1|1	1|1	0|0	0|0	0|0	0|0	1|1	0|0	1|1	1|1	1|1	0|0	1|1	0|0	1|1	1|1	1|1	0|0	1|1	0|0	1|1	1|1	1|1	1|1	1|1	0|0	1|1	1|1	0|0	1|1	1|1	1|1	1|1	1|1	0|0	1|1	1|1	0|0	0|0	1|1	0|0	1|1	1|1	1|1	0|0	0|0	1|1	0|0	1|1	1|1	0|0	0|0	1|1	1|1	1|1	1|1	1|1	0|0	0|0	1|1	0|0	1|1	1|1	0|0	0|0	1|1	1|1	1|1	0|0	1|1	1|1	1|1	1|1	1|1	1|1	0|0	0|0	1|1	1|1	0|0	0|0	0|0	1|1	1|1	1|1	0|0	1|1	0|0	1|1	0|0	1|1	0|0	0|0	0|0	1|1	1|1	0|0	1|1	0|0	0|0	0|0	0|0	0|0	0|0	0|0	1|1	1|1	0|0	0|0	1|1	0|0	0|0	1|1	0|0	0|0	0|0	0|0	0|0	0|0	0|0	0|0	0|0	0|0	0|0	0|0	0|0	0|0	0|0	0|0	0|0	1|1	0|0	0|0	0|0	0|0	0|0	0|0	1|1	0|0	0|0	1|1	0|0	1|1	0|0	0|0	0|0	0|0	0|0	0|0	0|0	1|1	0|0	0|0	0|0	0|0	0|0	0|0	1|1	1|1	1|1	1|1	1|1	1|1	1|1	0|0	1|1	1|1	1|1	1|1	0|0	0|0	1|1	1|1	0|0	1|1	0|0	0|0	1|1	1|1	1|1	1|1	0|0	0|0	1|1	0|0	0|0	0|0	0|0	0|0	0|0	0|0	1|1	1|1	1|1	0|0	1|1	0|0	1|1	0|0	0|0	0|0	0|0	0|0	1|1	1|1	1|1	0|0	0|0	1|1	0|0	0|0	1|1	1|1	0|0	1|1	0|0	0|0	1|1	1|1	0|0	0|0	0|0	0|0	0|0	0|0	1|1	0|0	0|0	1|1	0|0	0|0	0|0	1|1	0|0	1|1	1|1	1|1	0|0	0|0	0|0	0|0	1|1	1|1	0|0	1|1	0|0	1|1	0|0	0|0	1|1	1|1	0|0	0|0	1|1	1|1	1|1
1A	41923586	1A_41923586	A	G	.	PASS	.	GT	1|1	1|1	1|1	1|1	1|1	0|0	0|0	1|1	0|0	0|0	0|0	1|1	0|0	0|0	0|0	0|0	0|0	0|0	0|0	0|0	0|0	0|0	0|0	1|1	1|1	1|1	1|1	0|0	1|1	1|1	0|0	0|0	0|0	0|0	0|0	0|0	0|0	0|0	1|1	1|1	1|1	0|0	0|0	0|0	1|1	0|0	1|1	0|0	0|0	0|0	0|0	1|1	1|1	1|1	1|1	0|0	1|1	0|0	0|0	1|1	0|0	0|0	1|1	1|1	0|0	0|0	1|1	0|0	0|0	1|1	1|1	1|1	1|1	0|0	0|0	0|0	0|0	1|1	0|0	1|1	1|1	1|1	0|0	1|1	0|0	1|1	1|1	1|1	0|0	1|1	0|0	0|0	1|1	1|1	1|1	1|1	0|0	1|1	1|1	0|0	1|1	1|1	1|1	1|1	1|1	0|0	1|1	1|1	0|0	0|0	1|1	0|0	1|1	1|1	1|1	0|0	0|0	1|1	0|0	1|1	1|1	0|0	0|0	1|1	1|1	1|1	1|1	1|1	0|0	0|0	1|1	0|0	1|1	1|1	0|0	0|0	1|1	1|1	1|1	0|0	1|1	1|1	1|1	1|1	1|1	1|1	0|0	0|0	1|1	1|1	0|0	0|0	0|0	1|1	1|1	1|1	0|0	1|1	0|0	1|1	0|0	1|1	0|0	0|0	0|0	1|1	1|1	0|0	1|1	0|0	0|0	0|0	0|0	0|0	0|0	0|0	1|1	1|1	0|0	0|0	1|1	0|0	0|0	1|1	0|0	0|0	0|0	0|0	0|0	0|0	0|0	0|0	0|0	0|0	0|0	0|0	0|0	0|0	0|0	0|0	0|0	1|1	0|0	0|0	0|0	0|0	0|0	0|0	1|1	0|0	0|0	1|1	0|0	1|1	0|0	0|0	0|0	0|0	0|0	0|0	0|0	1|1	0|0	0|0	0|0	0|0	0|0	0|0	0|0	1|1	1|1	1|1	1|1	1|1	1|1	0|0	1|1	1|1	0|0	1|1	0|0	0|0	1|1	1|1	0|0	1|1	0|0	0|0	1|1	1|1	1|1	1|1	0|0	0|0	1|1	0|0	0|0	0|0	0|0	0|0	0|0	0|0	1|1	1|1	1|1	0|0	0|0	0|0	1|1	0|0	0|0	0|0	0|0	0|0	1|1	1|1	1|1	0|0	0|0	1|1	0|0	0|0	1|1	1|1	0|0	1|1	0|0	0|0	1|1	1|1	0|0	0|0	0|0	0|0	0|0	0|0	1|1	0|0	0|0	1|1	0|0	0|0	0|0	1|1	0|0	1|1	1|1	0|0	0|0	0|0	0|0	0|0	1|1	1|1	0|0	1|1	0|0	1|1	0|0	0|0	1|1	1|1	0|0	0|0	1|1	1|1	1|1
1A	42190101	1A_42190101	T	C	.	PASS	.	GT	1|1	0|0	0|0	0|0	0|0	0|0	0|0	0|0	0|0	0|0	0|0	1|1	0|0	0|0	0|0	0|0	0|0	1|1	1|1	1|1	0|0	0|0	0|0	0|0	0|0	0|0	0|0	0|0	0|0	1|1	1|1	1|1	0|0	1|1	0|0	0|0	0|0	1|1	0|0	0|0	0|0	1|1	0|0	1|1	1|1	0|0	0|0	0|0	0|0	1|1	1|0	0|0	0|0	0|0	0|0	0|0	0|0	0|0	0|0	0|0	0|0	0|0	0|0	0|0	0|0	1|1	0|0	0|0	0|0	0|0	0|0	0|0	0|0	1|1	0|0	0|0	1|1	0|0	1|1	0|0	0|0	0|0	0|0	0|0	1|1	0|0	0|0	0|0	0|0	0|0	0|0	1|1	0|0	0|0	0|0	0|0	0|0	0|0	0|0	0|0	0|0	0|0	0|0	0|0	0|0	0|0	1|1	0|0	0|0	0|0	0|0	0|0	0|0	0|0	0|0	0|0	1|1	0|0	0|0	0|0	0|0	0|0	0|0	0|0	0|0	0|0	0|0	0|0	0|0	0|0	0|0	1|1	0|0	1|1	0|0	0|0	0|0	0|0	0|0	1|1	0|0	0|0	0|0	0|0	0|0	1|1	0|0	0|0	0|0	0|0	0|0	1|1	0|0	0|0	1|1	1|1	0|0	0|0	0|0	0|0	0|0	0|0	1|1	1|1	0|0	0|0	0|0	0|0	1|1	1|1	0|0	0|0	0|0	0|0	0|0	0|0	1|1	0|0	1|1	0|0	0|0	0|0	0|0	0|0	0|0	1|1	0|0	1|1	1|1	0|0	0|0	1|1	1|1	0|0	1|1	0|0	0|0	1|1	0|0	0|0	0|0	0|0	0|0	0|0	0|0	0|0	1|1	0|1	0|1	0|0	1|1	0|0	0|0	1|1	0|0	1|1	0|0	1|1	0|0	0|0	0|0	0|0	0|0	1|1	0|0	0|0	0|0	0|0	1|1	0|0	0|0	0|0	0|1	0|0	0|0	0|0	0|0	0|0	1|1	0|0	0|0	0|0	0|0	1|1	1|1	0|0	0|0	0|0	0|0	0|0	1|1	0|0	0|0	1|1	0|0	1|1	1|1	0|0	0|0	1|1	0|0	0|0	0|0	0|0	0|0	0|0	1|1	0|0	0|0	1|1	0|0	0|0	0|0	0|0	0|0	0|0	0|0	0|0	0|0	0|0	0|0	0|0	0|0	0|0	0|0	0|0	1|1	1|1	0|0	0|0	0|0	0|1	0|0	0|0	0|0	0|0	0|0	1|1	0|0	0|0	0|0	1|1	1|1	1|1	0|0	0|0	0|0	1|1	0|0	0|0	0|0	0|0	0|0	0|0	0|0	0|0	0|0	0|0	0|0	0|0	0|0	0|0	1|1	0|0	0|0	0|0	0|0
1A	42190111	1A_42190111	T	C	.	PASS	.	GT	1|1	0|0	0|0	0|0	0|0	0|0	0|0	0|0	0|0	0|0	0|0	1|1	0|0	0|0	0|0	0|0	0|0	1|1	1|1	1|1	0|0	0|0	0|0	0|0	0|0	0|0	0|0	0|0	0|0	1|1	1|1	1|1	0|0	1|1	0|0	0|0	0|0	1|1	0|0	0|0	0|0	1|1	0|0	1|1	1|1	0|0	0|0	0|0	0|0	1|1	1|0	0|0	0|0	0|0	0|0	0|0	0|0	0|0	0|0	0|0	0|0	0|0	0|0	0|0	0|0	1|1	0|0	0|0	0|0	0|0	0|0	0|0	0|0	1|1	0|0	0|0	1|1	0|0	1|1	0|0	0|0	0|0	0|0	0|0	1|1	0|0	0|0	0|0	0|0	0|0	0|0	1|1	0|0	0|0	0|0	0|0	0|0	0|0	0|0	0|0	0|0	0|0	0|0	0|0	0|0	0|0	1|1	0|0	0|0	0|0	0|0	0|0	0|0	0|0	0|0	0|0	1|1	0|0	0|0	0|0	0|0	0|0	0|0	0|0	0|0	0|0	0|0	0|0	0|0	0|0	0|0	1|1	0|0	1|1	0|0	0|0	0|0	0|0	0|0	1|1	0|0	0|0	0|0	0|0	0|0	1|1	0|0	0|0	0|0	0|0	0|0	1|1	0|0	0|0	1|1	1|1	0|0	0|0	0|0	0|0	0|0	0|0	1|1	1|1	0|0	0|0	0|0	0|0	1|1	1|1	0|0	0|0	0|0	0|0	0|0	0|0	1|1	0|0	1|1	0|0	0|0	0|0	0|0	0|0	0|0	1|1	0|0	1|1	1|1	0|0	0|0	1|1	1|1	0|0	1|1	0|0	0|0	1|1	0|0	0|0	0|0	0|0	0|0	0|0	0|0	0|0	1|1	0|1	0|1	0|0	1|1	0|0	0|0	1|1	0|0	1|1	0|0	1|1	0|0	0|0	0|0	0|0	0|0	1|1	0|0	0|0	0|0	0|0	1|1	0|0	0|0	0|0	0|1	0|0	0|0	0|0	0|0	0|0	1|1	0|0	0|0	0|0	0|0	1|1	1|1	0|0	0|0	0|0	0|0	0|0	1|1	0|0	0|0	1|1	0|0	1|1	1|1	0|0	0|0	1|1	0|0	0|0	0|0	0|0	0|0	0|0	1|1	0|0	0|0	1|1	0|0	0|0	0|0	0|0	0|0	0|0	0|0	0|0	0|0	0|0	0|0	0|0	0|0	0|0	0|0	0|0	1|1	1|1	0|0	0|0	0|0	0|1	0|0	0|0	0|0	0|0	0|0	1|1	0|0	0|0	0|0	1|1	1|1	1|1	0|0	0|0	0|0	1|1	0|0	0|0	0|0	0|0	0|0	0|0	0|0	0|0	0|0	0|0	0|0	0|0	0|0	0|0	1|1	0|0	0|0	0|0	0|0
1A	42190113	1A_42190113	G	A	.	PASS	.	GT	1|1	0|0	0|0	0|0	0|0	0|0	0|0	0|0	0|0	0|0	0|0	0|0	0|0	0|0	0|0	0|0	0|0	1|1	1|1	1|1	0|0	0|0	0|0	0|0	0|0	0|0	0|0	0|0	0|0	1|1	1|1	1|1	0|0	1|1	0|0	0|0	0|0	1|1	0|0	0|0	0|0	1|1	0|0	1|1	1|1	0|0	0|0	0|0	0|0	1|1	1|0	0|0	0|0	0|0	0|0	0|0	0|0	0|0	0|0	0|0	0|0	0|0	0|0	0|0	0|0	1|1	0|0	0|0	0|0	0|0	0|0	0|0	0|0	1|1	0|0	0|0	1|1	0|0	1|1	0|0	0|0	0|0	0|0	0|0	1|1	0|0	0|0	0|0	0|0	0|0	0|0	1|1	0|0	0|0	0|0	0|0	0|0	0|0	0|0	0|0	0|0	0|0	0|0	0|0	0|0	0|0	1|1	0|0	0|0	0|0	0|0	0|0	0|0	0|0	0|0	0|0	1|1	0|0	0|0	0|0	0|0	0|0	0|0	0|0	0|0	0|0	0|0	0|0	0|0	0|0	0|0	1|1	0|0	1|1	0|0	0|0	0|0	0|0	0|0	1|1	0|0	0|0	0|0	0|0	0|0	1|1	0|0	0|0	0|0	0|0	0|0	1|1	0|0	0|0	1|1	1|1	0|0	0|0	0|0	0|0	0|0	0|0	1|1	1|1	0|0	0|0	0|0	0|0	1|1	1|1	0|0	0|0	0|0	0|0	0|0	0|0	1|1	0|0	1|1	0|0	0|0	0|0	0|0	0|0	0|0	1|1	0|0	1|1	1|1	0|0	0|0	1|1	1|1	0|0	1|1	0|0	0|0	1|1	0|0	0|0	0|0	0|0	0|0	0|0	0|0	0|0	1|1	0|1	0|1	0|0	1|1	0|0	0|0	1|1	0|0	1|1	0|0	1|1	0|0	0|0	0|0	0|0	0|0	1|1	0|0	0|0	0|0	0|0	1|1	0|0	0|0	0|0	0|1	0|0	0|0	0|0	0|0	0|0	1|1	0|0	0|0	0|0	0|0	1|1	1|1	0|0	0|0	0|0	0|0	0|0	1|1	0|0	0|0	1|1	0|0	1|1	1|1	0|0	0|0	1|1	0|0	0|0	0|0	0|0	0|0	0|0	1|1	0|0	0|0	1|1	0|0	0|0	0|0	0|0	0|0	0|0	0|0	0|0	0|0	0|0	0|0	0|0	0|0	0|0	0|0	0|0	1|1	1|1	0|0	0|0	0|0	0|1	0|0	0|0	0|0	0|0	0|0	1|1	0|0	0|0	0|0	1|1	1|1	1|1	0|0	0|0	0|0	1|1	0|0	0|0	0|0	0|0	0|0	0|0	0|0	0|0	0|0	0|0	0|0	0|0	0|0	0|0	1|1	0|0	0|0	0|0	0|0
1A	42593949	1A_42593949	T	C	.	PASS	.	GT	1|1	0|0	0|0	0|0	0|0	0|0	0|0	0|0	0|0	0|0	0|0	0|0	0|0	0|0	0|0	0|0	0|0	1|1	1|1	1|1	0|0	0|0	0|0	0|0	0|0	0|0	0|0	0|0	0|0	1|1	1|1	1|1	0|0	1|1	0|0	0|0	0|0	1|1	0|0	0|0	0|0	1|1	0|0	1|1	1|1	0|0	0|0	0|0	0|0	1|1	1|0	0|0	0|0	0|0	0|0	0|0	1|1	0|0	0|0	0|0	0|0	1|1	0|0	0|0	0|0	1|1	1|1	0|0	0|0	1|1	0|0	1|1	0|0	1|1	0|0	0|0	1|1	0|0	1|1	1|1	0|0	0|0	0|0	0|0	1|1	0|0	0|0	0|0	0|0	1|1	1|1	1|1	1|1	0|0	0|0	0|0	0|0	0|0	0|0	0|0	0|0	0|0	0|0	0|0	0|0	1|1	1|1	0|0	0|0	0|0	0|0	1|1	0|0	0|0	1|1	0|0	1|1	0|0	0|0	0|0	0|0	0|0	0|0	0|0	0|0	0|0	1|1	0|0	0|0	0|0	0|0	1|1	0|0	1|1	0|0	0|0	0|0	0|0	0|0	1|1	0|0	0|0	0|0	0|0	0|0	1|1	0|0	0|0	0|0	0|0	0|0	1|1	1|1	0|0	1|1	1|1	0|0	0|0	0|0	0|0	0|0	1|1	1|1	1|1	0|0	0|0	0|0	0|0	1|1	1|1	0|0	0|0	0|0	0|0	0|0	0|0	1|1	0|0	1|1	0|0	0|0	0|0	0|0	0|0	0|0	1|1	0|0	1|1	1|1	0|0	0|0	1|1	1|1	0|0	1|1	0|0	0|0	1|1	0|0	0|0	0|0	0|0	0|0	0|0	1|1	0|0	1|1	0|1	0|1	0|0	1|0	0|0	0|0	1|1	0|0	1|1	0|0	1|1	0|0	0|0	0|0	0|0	0|0	1|1	0|0	0|0	1|1	0|0	1|1	0|0	0|0	0|0	1|1	0|0	0|0	1|1	0|0	0|0	1|1	1|1	0|0	0|0	0|0	1|1	1|1	0|0	0|0	1|1	0|0	0|0	1|1	0|0	1|1	1|1	0|0	1|1	1|1	0|0	1|1	1|1	1|1	0|0	0|0	0|0	1|1	0|0	1|1	0|0	0|0	1|1	0|0	1|1	0|0	0|0	0|0	0|0	0|0	0|0	0|0	0|0	0|0	0|0	0|0	0|0	0|0	0|0	1|1	1|1	0|0	0|0	0|0	0|1	0|0	0|0	0|0	0|0	0|0	1|1	0|0	1|1	0|0	1|1	1|1	1|1	0|0	0|0	0|0	1|1	1|1	0|0	0|0	0|0	1|1	0|0	0|0	0|0	0|0	0|0	0|0	0|0	0|0	0|0	1|1	0|0	0|0	0|0	0|0
1A	42594028	1A_42594028	T	G	.	PASS	.	GT	0|0	0|0	0|0	0|0	0|0	0|0	0|0	0|0	0|0	0|0	0|0	0|0	0|0	0|0	0|0	0|0	0|0	0|0	0|0	0|0	0|0	0|0	0|0	0|0	0|0	0|0	0|0	0|0	0|0	0|0	0|0	0|0	0|0	0|0	0|0	0|0	0|0	0|0	0|0	0|0	0|0	0|0	0|0	0|0	0|0	0|0	0|0	0|0	0|0	0|0	0|0	0|0	0|0	0|0	0|0	0|0	1|1	0|0	0|0	0|0	0|0	1|1	0|0	0|0	0|0	0|0	1|1	0|0	0|0	1|1	0|0	1|1	0|0	0|0	0|0	0|0	0|0	0|0	0|0	1|1	0|0	0|0	0|0	0|0	0|0	0|0	0|0	0|0	0|0	1|1	1|1	0|0	1|1	0|0	0|0	0|0	0|0	0|0	0|0	0|0	0|0	0|0	0|0	0|0	0|0	1|1	0|0	0|0	0|0	0|0	0|0	1|1	0|0	0|0	1|1	0|0	0|0	0|0	0|0	0|0	0|0	0|0	0|0	0|0	0|0	0|0	1|1	0|0	0|0	0|0	0|0	0|0	0|0	0|0	0|0	0|0	0|0	0|0	0|0	0|0	0|0	0|0	0|0	0|0	0|0	0|0	0|0	0|0	0|0	0|0	0|0	0|0	1|1	0|0	0|0	0|0	0|0	0|0	0|0	0|0	0|0	1|1	0|0	0|0	0|0	0|0	0|0	0|0	0|0	0|0	0|0	0|0	0|0	0|0	0|0	0|0	0|0	0|0	0|0	0|0	0|0	0|0	0|0	0|0	0|0	0|0	0|0	0|0	0|0	0|0	0|0	0|0	0|0	0|0	0|0	0|0	0|0	0|0	0|0	0|0	0|0	0|0	0|0	0|0	1|1	0|0	0|0	0|0	0|0	0|0	0|0	0|0	0|0	0|0	0|0	0|0	0|0	0|0	0|0	0|0	0|0	0|0	0|0	0|0	0|0	0|0	1|1	0|0	0|0	0|0	0|0	0|0	0|0	0|0	0|0	1|1	0|0	0|0	0|0	1|1	0|0	0|0	0|0	0|0	0|0	0|0	0|0	1|1	0|0	0|0	0|0	0|0	1|1	0|0	0|0	0|0	0|0	0|0	1|1	0|0	1|1	0|0	0|0	0|0	1|1	0|0	0|0	0|0	0|0	0|0	0|0	1|1	0|0	0|0	0|0	0|0	0|0	0|0	0|0	0|0	0|0	0|0	0|0	0|0	0|0	0|0	0|0	0|0	0|0	0|0	0|0	0|0	0|0	0|0	0|0	0|0	0|0	0|0	0|0	1|1	0|0	0|0	0|0	0|0	0|0	0|0	0|0	0|0	1|1	0|0	0|0	0|0	1|1	0|0	0|0	0|0	0|0	0|0	0|0	0|0	0|0	0|0	0|0	0|0	0|0	0|0	0|0
1A	42994895	1A_42994895	G	T	.	PASS	.	GT	1|1	0|0	0|0	0|0	0|0	0|0	0|0	0|0	0|0	0|0	0|0	0|0	0|0	0|0	0|0	0|0	0|0	1|1	1|1	1|1	0|0	0|0	0|0	0|0	0|0	0|0	0|0	0|0	0|0	1|1	1|1	1|1	0|0	1|1	0|0	0|0	0|0	1|1	0|0	0|0	0|0	1|1	0|0	1|1	1|1	0|0	0|0	0|0	0|0	1|1	1|0	0|0	0|0	0|0	0|0	0|0	0|0	0|0	0|0	0|0	0|0	0|0	0|0	0|0	0|0	1|1	0|0	0|0	0|0	0|0	0|0	0|0	0|0	1|1	0|0	0|0	1|1	0|0	1|1	0|0	0|0	0|0	0|0	0|0	1|1	0|0	0|0	0|0	0|0	0|0	0|0	1|1	0|0	0|0	0|0	0|0	0|0	0|0	0|0	0|0	0|0	0|0	0|0	0|0	0|0	0|0	1|1	0|0	0|0	0|0	0|0	0|0	0|0	0|0	0|0	0|0	1|1	0|0	0|0	0|0	0|0	0|0	0|0	0|0	0|0	0|0	0|0	0|0	0|0	0|0	0|0	1|1	0|0	1|1	0|0	0|0	0|0	0|0	0|0	1|1	0|0	0|0	0|0	0|0	0|0	1|1	0|0	0|0	0|0	0|0	0|0	1|1	0|0	0|0	1|1	1|1	0|0	0|0	0|0	0|0	0|0	0|0	1|1	1|1	0|0	0|0	0|0	0|0	1|1	1|1	0|0	0|0	0|0	0|0	0|0	0|0	1|1	0|0	1|1	0|0	0|0	0|0	0|0	0|0	0|0	1|1	0|0	1|1	1|1	0|0	0|0	1|1	1|1	0|0	1|1	0|0	0|0	1|1	0|0	0|0	0|0	0|0	0|0	0|0	0|0	0|0	1|1	0|1	0|0	0|0	1|0	0|0	0|0	1|1	0|0	1|1	0|0	1|1	0|0	0|0	0|0	0|0	0|0	1|1	0|0	0|0	0|0	0|0	1|1	0|0	0|0	0|0	0|1	0|0	0|0	0|0	0|0	0|0	1|1	0|0	0|0	0|0	0|0	1|1	1|1	0|0	0|0	0|0	0|0	0|0	1|1	0|0	0|0	1|1	0|0	1|1	1|1	0|0	0|0	1|1	0|0	0|0	0|0	0|0	0|0	0|0	1|1	0|0	0|0	1|1	0|0	0|0	0|0	0|0	0|0	0|0	0|0	0|0	0|0	0|0	0|0	0|0	0|0	0|0	0|0	0|0	1|1	1|1	0|0	0|0	0|0	0|1	0|0	0|0	0|0	0|0	0|0	1|1	0|0	0|0	0|0	1|1	1|1	1|1	0|0	0|0	0|0	1|1	0|0	0|0	0|0	0|0	0|0	0|0	0|0	0|0	0|0	0|0	0|0	0|0	0|0	0|0	1|1	0|0	0|0	0|0	0|0
1A	43444711	1A_43444711	A	C	.	PASS	.	GT	0|0	0|0	0|0	0|0	0|0	0|0	0|0	0|0	0|0	0|0	0|0	0|0	0|0	0|0	0|0	0|0	0|0	0|0	0|0	0|0	0|0	0|0	0|0	0|0	0|0	0|0	0|0	0|0	0|0	0|0	0|0	0|0	0|0	0|0	0|0	0|0	0|0	0|0	0|0	0|0	0|0	0|0	0|0	0|0	0|0	0|0	0|0	0|0	0|0	0|0	0|0	0|0	0|0	0|0	0|0	0|0	1|1	0|0	0|0	0|0	0|0	1|1	0|0	0|0	0|0	0|0	1|1	0|0	0|0	1|1	0|0	1|1	0|0	0|0	0|0	0|0	0|0	0|0	0|0	1|1	0|0	0|0	0|0	0|0	0|0	0|0	0|0	0|0	0|0	1|1	1|1	0|0	1|1	0|0	0|0	0|0	0|0	0|0	0|0	0|0	0|0	0|0	0|0	0|0	0|0	1|1	0|0	0|0	0|0	0|0	0|0	1|1	0|0	0|0	1|1	0|0	0|0	0|0	0|0	0|0	0|0	0|0	0|0	0|0	0|0	0|0	1|1	0|0	0|0	0|0	0|0	0|0	0|0	0|0	0|0	0|0	0|0	0|0	0|0	0|0	0|0	0|0	0|0	0|0	0|0	0|0	0|0	0|0	0|0	0|0	0|0	0|0	1|1	0|0	0|0	0|0	0|0	0|0	0|0	0|0	0|0	1|1	0|0	0|0	0|0	0|0	0|0	0|0	0|0	0|0	0|0	0|0	0|0	0|0	0|0	0|0	0|0	0|0	0|0	0|0	0|0	0|0	0|0	0|0	0|0	0|0	0|0	0|0	0|0	0|0	0|0	0|0	0|0	0|0	0|0	0|0	0|0	0|0	0|0	0|0	0|0	0|0	0|0	0|0	1|1	0|0	0|0	0|0	0|0	0|0	0|0	0|0	0|0	0|0	0|0	0|0	0|0	0|0	0|0	0|0	0|0	0|0	0|0	0|0	0|0	0|0	1|1	0|0	0|0	0|0	0|0	0|0	0|0	0|0	0|0	1|1	0|0	0|0	0|0	1|1	0|0	0|0	0|0	0|0	0|0	0|0	0|0	1|1	0|0	0|0	0|0	0|0	1|1	0|0	0|0	0|0	0|0	0|0	1|1	0|0	1|1	0|0	0|0	0|0	1|1	0|0	0|0	0|0	0|0	0|0	0|0	1|1	0|0	0|0	0|0	0|0	0|0	0|0	0|0	0|0	0|0	0|0	0|0	0|0	0|0	0|0	0|0	0|0	0|0	0|0	0|0	0|0	0|0	0|0	0|0	0|0	0|0	0|0	0|0	1|1	0|0	0|0	0|0	0|0	0|0	0|0	0|0	0|0	1|1	0|0	0|0	0|0	1|1	0|0	0|0	0|0	0|0	0|0	0|0	0|0	0|0	0|0	0|0	0|0	0|0	0|0	0|0
1A	43444718	1A_43444718	T	A	.	PASS	.	GT	0|0	0|0	0|0	0|0	0|0	0|0	0|0	0|0	0|0	0|0	0|0	0|0	0|0	0|0	0|0	0|0	0|0	0|0	0|0	0|0	0|0	0|0	0|0	0|0	0|0	0|0	0|0	0|0	0|0	0|0	0|0	0|0	0|0	0|0	0|0	0|0	0|0	0|0	0|0	0|0	0|0	0|0	0|0	0|0	0|0	0|0	0|0	0|0	0|0	0|0	0|0	0|0	0|0	0|0	0|0	0|0	1|1	0|0	0|0	0|0	0|0	1|1	0|0	0|0	0|0	0|0	1|1	0|0	0|0	1|1	0|0	1|1	0|0	0|0	0|0	0|0	0|0	0|0	0|0	1|1	0|0	0|0	0|0	0|0	0|0	0|0	0|0	0|0	0|0	1|1	1|1	0|0	1|1	0|0	0|0	0|0	0|0	0|0	0|0	0|0	0|0	0|0	0|0	0|0	0|0	1|1	0|0	0|0	0|0	0|0	0|0	1|1	0|0	0|0	1|1	0|0	0|0	0|0	0|0	0|0	0|0	0|0	0|0	0|0	0|0	0|0	1|1	0|0	0|0	0|0	0|0	0|0	0|0	0|0	0|0	0|0	0|0	0|0	0|0	0|0	0|0	0|0	0|0	0|0	0|0	0|0	0|0	0|0	0|0	0|0	0|0	0|0	1|1	0|0	0|0	0|0	0|0	0|0	0|0	0|0	0|0	1|1	0|0	0|0	0|0	0|0	0|0	0|0	0|0	0|0	0|0	0|0	0|0	0|0	0|0	0|0	0|0	0|0	0|0	0|0	0|0	0|0	0|0	0|0	0|0	0|0	0|0	0|0	0|0	0|0	0|0	0|0	0|0	0|0	0|0	0|0	0|0	0|0	0|0	0|0	0|0	0|0	0|0	0|0	1|1	0|0	0|0	0|0	0|0	0|0	0|0	0|0	0|0	0|0	0|0	0|0	0|0	0|0	0|0	0|0	0|0	0|0	0|0	0|0	0|0	0|0	1|1	0|0	0|0	0|0	0|0	0|0	0|0	0|0	0|0	1|1	0|0	0|0	0|0	1|1	0|0	0|0	0|0	0|0	0|0	0|0	0|0	1|1	0|0	0|0	0|0	0|0	1|1	0|0	0|0	0|0	0|0	0|0	1|1	0|0	1|1	0|0	0|0	0|0	1|1	0|0	0|0	0|0	0|0	0|0	0|0	1|1	0|0	0|0	0|0	0|0	0|0	0|0	0|0	0|0	0|0	0|0	0|0	0|0	0|0	0|0	0|0	0|0	0|0	0|0	0|0	0|0	0|0	0|0	0|0	0|0	0|0	0|0	0|0	1|1	0|0	0|0	0|0	0|0	0|0	0|0	0|0	0|0	1|1	0|0	0|0	0|0	1|1	0|0	0|0	0|0	0|0	0|0	0|0	0|0	0|0	0|0	0|0	0|0	0|0	0|0	0|0
1A	43444757	1A_43444757	A	G	.	PASS	.	GT	0|0	0|0	0|0	0|0	0|0	0|0	0|0	0|0	0|0	0|0	0|0	0|0	0|0	0|0	0|0	0|0	0|0	0|0	0|0	0|0	0|0	0|0	0|0	0|0	0|0	0|0	0|0	0|0	0|0	0|0	0|0	0|0	0|0	0|0	0|0	0|0	0|0	0|0	0|0	0|0	0|0	0|0	0|0	0|0	0|0	0|0	0|0	0|0	0|0	0|0	0|0	0|0	0|0	0|0	0|0	0|0	1|1	0|0	0|0	0|0	0|0	1|1	0|0	0|0	0|0	0|0	1|1	0|0	0|0	1|1	0|0	1|1	0|0	0|0	0|0	0|0	0|0	0|0	0|0	1|1	0|0	0|0	0|0	0|0	0|0	0|0	0|0	0|0	0|0	1|1	1|1	0|0	1|1	0|0	0|0	0|0	0|0	0|0	0|0	0|0	0|0	0|0	0|0	0|0	0|0	1|1	0|0	0|0	0|0	0|0	0|0	1|1	0|0	0|0	1|1	0|0	0|0	0|0	0|0	0|0	0|0	0|0	0|0	0|0	0|0	0|0	1|1	0|0	0|0	0|0	0|0	0|0	0|0	0|0	0|0	0|0	0|0	0|0	0|0	0|0	0|0	0|0	0|0	0|0	0|0	0|0	0|0	0|0	0|0	0|0	0|0	0|0	1|1	0|0	0|0	0|0	0|0	0|0	0|0	0|0	0|0	1|1	0|0	0|0	0|0	0|0	0|0	0|0	0|0	0|0	0|0	0|0	0|0	0|0	0|0	0|0	0|0	0|0	0|0	0|0	0|0	0|0	0|0	0|0	0|0	0|0	0|0	0|0	0|0	0|0	0|0	0|0	0|0	0|0	0|0	0|0	0|0	0|0	0|0	0|0	0|0	0|0	0|0	0|0	1|1	0|0	0|0	0|0	0|0	0|0	0|0	0|0	0|0	0|0	0|0	0|0	0|0	0|0	0|0	0|0	0|0	0|0	0|0	0|0	0|0	0|0	1|1	0|0	0|0	0|0	0|0	0|0	0|0	0|0	0|0	1|1	0|0	0|0	0|0	1|1	0|0	0|0	0|0	0|0	0|0	0|0	0|0	1|1	0|0	0|0	0|0	0|0	1|1	0|0	0|0	0|0	0|0	0|0	1|1	0|0	1|1	0|0	0|0	0|0	1|1	0|0	0|0	0|0	0|0	0|0	0|0	1|1	0|0	0|0	0|0	0|0	0|0	0|0	0|0	0|0	0|0	0|0	0|0	0|0	0|0	0|0	0|0	0|0	0|0	0|0	0|0	0|0	0|0	0|0	0|0	0|0	0|0	0|0	0|0	1|1	0|0	0|0	0|0	0|0	0|0	0|0	0|0	0|0	1|1	0|0	0|0	0|0	1|1	0|0	0|0	0|0	0|0	0|0	0|0	0|0	0|0	0|0	0|0	0|0	0|0	0|0	0|0
1A	43479936	1A_43479936	T	G	.	PASS	.	GT	0|0	0|0	0|0	1|1	0|0	1|1	0|0	1|1	0|0	0|0	1|1	0|0	0|0	0|0	1|1	0|0	0|0	0|0	0|0	0|0	1|1	1|1	1|1	0|0	1|1	1|1	0|0	0|0	0|0	0|0	0|0	0|0	0|0	0|0	1|1	1|1	1|1	0|0	1|1	0|0	0|0	0|0	0|0	0|0	0|0	0|0	1|1	1|1	0|0	0|0	0|1	0|0	1|1	0|0	0|0	0|0	1|1	1|1	0|0	0|0	0|0	1|1	1|1	1|1	0|0	0|0	1|1	0|0	0|0	1|1	1|1	1|1	0|0	0|0	0|0	0|0	0|0	0|0	0|0	1|1	0|0	0|0	0|0	1|1	0|0	1|1	1|1	0|0	0|0	1|1	1|1	0|0	1|1	0|0	0|0	0|0	0|0	1|1	0|0	0|0	0|0	1|1	1|1	0|0	1|1	1|1	0|0	1|1	1|1	0|0	0|0	1|1	0|0	0|0	1|1	0|0	0|0	0|0	0|0	1|1	1|1	0|0	1|1	1|1	1|1	1|1	1|1	0|0	1|1	1|1	1|1	0|0	0|0	0|0	0|0	0|0	1|1	0|0	1|1	0|0	0|0	0|0	1|1	0|0	1|1	0|0	0|0	1|1	1|1	0|0	0|0	0|0	1|1	1|1	0|0	0|0	0|0	0|0	1|1	0|0	1|1	1|1	0|0	0|0	0|0	0|0	0|0	1|1	0|0	0|0	1|1	1|1	0|0	1|1	1|1	0|0	0|0	0|0	0|0	1|1	1|1	0|0	1|1	0|0	1|1	0|0	1|1	0|0	0|0	1|1	1|1	0|0	0|0	1|1	0|0	1|1	1|1	0|0	0|0	1|1	1|1	0|0	1|1	1|1	1|1	1|1	0|0	1|0	0|1	1|1	0|1	1|1	1|1	0|0	1|1	0|0	0|0	0|0	0|0	0|0	0|0	0|0	1|1	0|0	1|1	1|1	1|1	1|1	0|0	1|1	0|0	0|0	0|0	0|0	0|0	1|1	1|1	0|0	0|0	1|1	0|0	0|0	0|0	0|0	0|0	0|0	0|0	1|1	1|1	0|0	0|0	0|0	1|1	0|0	0|0	0|0	0|0	1|1	1|1	0|0	1|1	0|0	1|0	1|1	1|1	1|1	0|0	1|1	0|0	0|0	0|0	1|1	1|1	1|1	0|0	0|0	1|1	1|1	1|1	0|0	1|1	1|1	0|0	1|1	0|0	0|0	0|0	0|0	1|1	1|1	0|0	1|0	0|0	1|1	1|1	0|0	0|0	0|0	0|0	1|1	1|1	0|0	0|0	0|0	1|1	0|0	0|0	0|0	1|1	0|0	0|0	1|1	1|1	1|1	1|1	1|1	0|0	0|0	1|1	1|1	1|1	0|0	0|0	0|0	0|0	0|0	0|0
1A	43480099	1A_43480099	C	A	.	PASS	.	GT	0|0	0|0	0|0	1|1	0|0	1|1	0|0	1|1	0|0	0|0	1|1	0|0	0|0	0|0	1|1	0|0	0|0	0|0	0|0	0|0	1|1	1|1	1|1	0|0	1|1	1|1	0|0	0|0	0|0	0|0	0|0	0|0	0|0	0|0	1|1	1|1	1|1	0|0	1|1	0|0	0|0	0|0	0|0	0|0	0|0	0|0	1|1	1|1	0|0	0|0	0|1	0|0	1|1	0|0	0|0	0|0	0|0	1|1	0|0	0|0	0|0	0|0	1|1	1|1	0|0	0|0	0|0	0|0	0|0	0|0	1|1	0|0	0|0	0|0	0|0	0|0	0|0	0|0	0|0	0|0	0|0	0|0	0|0	1|1	0|0	1|1	1|1	0|0	0|0	0|0	0|0	0|0	0|0	0|0	0|0	0|0	0|0	1|1	0|0	0|0	0|0	1|1	1|1	0|0	1|1	0|0	0|0	1|1	1|1	0|0	0|0	0|0	0|0	0|0	0|0	0|0	0|0	0|0	0|0	1|1	1|1	0|0	1|1	1|1	1|1	1|1	0|0	0|0	1|1	1|1	1|1	0|0	0|0	0|0	0|0	0|0	1|1	0|0	1|1	0|0	0|0	0|0	1|1	0|0	1|1	0|0	0|0	1|1	1|1	0|0	0|0	0|0	0|0	1|1	0|0	0|0	0|0	0|0	1|1	0|0	1|1	0|0	0|0	0|0	0|0	0|0	0|0	1|1	0|0	0|0	1|1	1|1	0|0	1|1	1|1	0|0	0|0	0|0	0|0	1|1	1|1	0|0	1|1	0|0	1|1	0|0	1|1	0|0	0|0	1|1	1|1	0|0	0|0	1|1	0|0	1|1	1|1	0|0	0|0	1|1	1|1	0|0	1|1	1|1	0|0	1|1	0|0	1|0	0|1	1|1	0|1	1|1	1|1	0|0	1|1	0|0	0|0	0|0	0|0	0|0	0|0	0|0	1|1	0|0	1|1	1|1	0|0	1|1	0|0	1|1	0|0	0|0	0|0	0|0	0|0	0|0	1|1	0|0	0|0	0|0	0|0	0|0	0|0	0|0	0|0	0|0	0|0	0|0	1|1	0|0	0|0	0|0	0|0	0|0	0|0	0|0	0|0	1|1	0|0	0|0	0|0	0|0	1|0	1|1	0|0	1|1	0|0	1|1	0|0	0|0	0|0	0|0	1|1	1|1	0|0	0|0	1|1	1|1	1|1	0|0	1|1	1|1	0|0	1|1	0|0	0|0	0|0	0|0	1|1	1|1	0|0	1|0	0|0	1|1	1|1	0|0	0|0	0|0	0|0	0|0	1|1	0|0	0|0	0|0	1|1	0|0	0|0	0|0	0|0	0|0	0|0	1|1	0|0	1|1	1|1	1|1	0|0	0|0	1|1	1|1	1|1	0|0	0|0	0|0	0|0	0|0	0|0
1A	43480100	1A_43480100	A	T	.	PASS	.	GT	0|0	0|0	0|0	1|1	0|0	1|1	0|0	1|1	0|0	0|0	1|1	0|0	0|0	0|0	1|1	0|0	0|0	0|0	0|0	0|0	1|1	1|1	1|1	0|0	1|1	1|1	0|0	0|0	0|0	0|0	0|0	0|0	0|0	0|0	1|1	1|1	1|1	0|0	1|1	0|0	0|0	0|0	0|0	0|0	0|0	0|0	1|1	1|1	0|0	0|0	0|1	0|0	1|1	0|0	0|0	0|0	0|0	1|1	0|0	0|0	0|0	0|0	1|1	1|1	0|0	0|0	0|0	0|0	0|0	0|0	1|1	0|0	0|0	0|0	0|0	0|0	0|0	0|0	0|0	0|0	0|0	0|0	0|0	1|1	0|0	1|1	1|1	0|0	0|0	0|0	0|0	0|0	0|0	0|0	0|0	0|0	0|0	1|1	0|0	0|0	0|0	1|1	1|1	0|0	1|1	0|0	0|0	1|1	1|1	0|0	0|0	0|0	0|0	0|0	0|0	0|0	0|0	0|0	0|0	1|1	1|1	0|0	1|1	1|1	1|1	1|1	0|0	0|0	1|1	1|1	1|1	0|0	0|0	0|0	0|0	0|0	1|1	0|0	1|1	0|0	0|0	0|0	1|1	0|0	1|1	0|0	0|0	1|1	1|1	0|0	0|0	0|0	0|0	1|1	0|0	0|0	0|0	0|0	1|1	0|0	1|1	0|0	0|0	0|0	0|0	0|0	0|0	1|1	0|0	0|0	1|1	1|1	0|0	1|1	1|1	0|0	0|0	0|0	0|0	1|1	1|1	0|0	1|1	0|0	1|1	0|0	1|1	0|0	0|0	1|1	1|1	0|0	0|0	1|1	0|0	1|1	1|1	0|0	0|0	1|1	1|1	0|0	1|1	1|1	0|0	1|1	0|0	1|0	0|1	1|1	0|1	1|1	1|1	0|0	1|1	0|0	0|0	0|0	0|0	0|0	0|0	0|0	1|1	0|0	1|1	1|1	0|0	1|1	0|0	1|1	0|0	0|0	0|0	0|0	0|0	0|0	1|1	0|0	0|0	0|0	0|0	0|0	0|0	0|0	0|0	0|0	0|0	0|0	1|1	0|0	0|0	0|0	0|0	0|0	0|0	0|0	0|0	1|1	0|0	0|0	0|0	0|0	1|0	1|1	0|0	1|1	0|0	1|1	0|0	0|0	0|0	0|0	1|1	1|1	0|0	0|0	1|1	1|1	1|1	0|0	1|1	1|1	0|0	1|1	0|0	0|0	0|0	0|0	1|1	1|1	0|0	1|0	0|0	1|1	1|1	0|0	0|0	0|0	0|0	0|0	1|1	0|0	0|0	0|0	1|1	0|0	0|0	0|0	0|0	0|0	0|0	1|1	0|0	1|1	1|1	1|1	0|0	0|0	1|1	1|1	1|1	0|0	0|0	0|0	0|0	0|0	0|0
1A	43726618	1A_43726618	A	T	.	PASS	.	GT	0|0	0|0	0|0	1|1	0|0	1|1	0|0	1|1	0|0	0|0	1|1	0|0	0|0	0|0	1|1	0|0	0|0	0|0	0|0	0|0	1|1	1|1	1|1	0|0	1|1	1|1	0|0	0|0	0|0	0|0	0|0	0|0	0|0	0|0	1|1	1|1	1|1	0|0	1|1	0|0	0|0	0|0	0|0	0|0	0|0	0|0	1|1	1|1	0|0	0|0	0|0	0|0	1|1	0|0	0|0	0|0	1|1	1|1	0|0	0|0	0|0	1|1	1|1	1|1	0|0	0|0	1|1	0|0	0|0	1|1	1|1	1|1	0|0	0|0	0|0	0|0	0|0	0|0	0|0	1|1	0|0	0|0	0|0	1|1	0|0	1|1	1|1	0|0	0|0	1|1	1|1	0|0	1|1	0|0	0|0	0|0	0|0	1|1	0|0	0|0	0|0	1|1	1|1	0|0	1|1	1|1	0|0	1|1	1|1	0|0	0|0	1|1	0|0	0|0	1|1	0|0	0|0	0|0	0|0	1|1	1|1	0|0	1|1	1|1	1|1	1|1	1|1	0|0	1|1	1|1	1|1	0|0	0|0	0|0	0|0	0|0	1|1	0|0	1|1	0|0	0|0	0|0	1|1	0|0	1|1	0|0	0|0	1|1	1|1	0|0	0|0	0|0	1|1	1|1	0|0	0|0	0|0	0|0	1|1	0|0	1|1	1|1	0|0	0|0	0|0	0|0	0|0	1|1	0|0	0|0	1|1	1|1	0|0	1|1	1|1	0|0	0|0	0|0	0|0	1|1	1|1	0|0	1|1	0|0	1|1	0|0	1|1	0|0	0|0	1|1	1|1	0|0	0|0	1|1	0|0	1|1	1|1	0|0	0|0	1|1	1|1	0|0	1|1	1|1	1|1	1|1	0|0	0|0	0|1	1|1	0|1	1|1	1|1	0|0	1|1	0|0	0|0	0|0	0|0	0|0	0|0	0|0	1|1	0|0	1|1	1|1	1|1	1|1	0|0	1|1	0|0	0|0	0|0	0|0	0|0	1|1	1|1	0|0	0|0	1|1	0|0	0|0	0|0	0|0	0|0	0|0	0|0	1|1	1|1	0|0	0|0	0|0	1|1	0|0	0|0	0|0	0|0	1|1	1|1	0|0	1|1	0|0	0|0	1|1	1|1	1|1	0|0	1|1	0|0	0|0	0|0	1|1	1|1	1|1	0|0	0|0	1|1	1|1	1|1	0|0	1|1	1|1	0|0	1|1	0|0	0|0	0|0	0|0	1|1	1|1	0|0	1|0	0|0	1|1	1|1	0|0	0|0	0|0	0|0	1|1	1|1	0|0	0|0	0|0	1|1	0|0	0|0	0|0	1|1	0|0	0|0	1|1	1|1	1|1	1|1	1|1	0|0	0|0	1|1	1|1	1|1	0|0	0|0	0|0	0|0	0|0	0|0
1A	43726632	1A_43726632	G	T	.	PASS	.	GT	0|0	0|0	0|0	0|0	0|0	0|0	0|0	1|1	0|0	0|0	0|0	0|0	0|0	0|0	0|0	0|0	0|0	0|0	0|0	0|0	0|0	0|0	0|0	0|0	0|0	0|0	0|0	0|0	0|0	0|0	0|0	0|0	0|0	0|0	0|0	1|1	0|0	0|0	1|1	0|0	0|0	0|0	0|0	0|0	0|0	0|0	1|1	1|1	0|0	0|0	0|0	0|0	0|0	0|0	0|0	0|0	1|1	0|0	0|0	0|0	0|0	1|1	1|1	1|1	0|0	0|0	1|1	0|0	0|0	1|1	0|0	1|1	0|0	0|0	0|0	0|0	0|0	0|0	0|0	1|1	0|0	0|0	0|0	1|1	0|0	0|0	1|1	0|0	0|0	1|1	1|1	0|0	1|1	0|0	0|0	0|0	0|0	0|0	0|0	0|0	0|0	0|0	1|1	0|0	0|0	1|1	0|0	1|1	0|0	0|0	0|0	1|1	0|0	0|0	1|1	0|0	0|0	0|0	0|0	1|1	0|0	0|0	1|1	1|1	0|0	1|1	1|1	0|0	0|0	1|1	0|0	0|0	0|0	0|0	0|0	0|0	1|1	0|0	0|0	0|0	0|0	0|0	1|1	0|0	0|0	0|0	0|0	0|0	1|1	0|0	0|0	0|0	1|1	0|0	0|0	0|0	0|0	0|0	0|0	0|0	1|1	1|1	0|0	0|0	0|0	0|0	0|0	0|0	0|0	0|0	0|0	0|0	0|0	0|0	0|0	0|0	0|0	0|0	0|0	0|0	0|0	0|0	0|0	0|0	0|0	0|0	0|0	0|0	0|0	0|0	0|0	0|0	0|0	0|0	0|0	0|0	0|0	0|0	0|0	0|0	0|0	0|0	0|0	0|0	1|1	0|0	0|0	0|0	0|0	0|0	0|0	0|0	0|0	0|0	0|0	0|0	0|0	0|0	0|0	0|0	0|0	0|0	0|0	0|0	0|0	0|0	1|1	0|0	0|0	0|0	0|0	0|0	0|0	0|0	0|0	1|1	1|1	0|0	0|0	1|1	0|0	0|0	0|0	0|0	0|0	0|0	0|0	1|1	1|1	0|0	0|0	0|0	1|1	0|0	0|0	0|0	0|0	0|0	1|1	0|0	1|1	0|0	0|0	0|0	1|1	0|0	0|0	0|0	0|0	0|0	0|0	1|1	0|0	0|0	0|0	0|0	0|0	0|0	1|1	0|0	1|1	1|1	0|0	0|0	0|0	0|0	0|0	0|0	1|1	1|1	0|0	0|0	0|0	1|1	0|0	0|0	0|0	0|0	0|0	1|1	0|0	0|0	0|0	0|0	1|1	0|0	0|0	0|0	1|1	0|0	0|0	0|0	1|1	0|0	0|0	0|0	0|0	0|0	0|0	0|0	0|0	0|0	0|0	0|0	0|0	0|0	0|0
1A	43726709	1A_43726709	C	T	.	PASS	.	GT	0|0	0|0	0|0	0|0	0|0	0|0	0|0	1|1	0|0	0|0	0|0	0|0	0|0	0|0	0|0	0|0	0|0	0|0	0|0	0|0	0|0	0|0	0|0	0|0	0|0	0|0	0|0	0|0	0|0	0|0	0|0	0|0	0|0	0|0	0|0	1|1	0|0	0|0	1|1	0|0	0|0	0|0	0|0	0|0	0|0	0|0	1|1	1|1	0|0	0|0	0|0	0|0	0|0	0|0	0|0	0|0	1|1	0|0	0|0	0|0	0|0	1|1	1|1	1|1	0|0	0|0	1|1	0|0	0|0	1|1	0|0	1|1	0|0	0|0	0|0	0|0	0|0	0|0	0|0	1|1	0|0	0|0	0|0	1|1	0|0	0|0	1|1	0|0	0|0	1|1	1|1	0|0	1|1	0|0	0|0	0|0	0|0	0|0	0|0	0|0	0|0	0|0	1|1	0|0	0|0	1|1	0|0	1|1	0|0	0|0	0|0	1|1	0|0	0|0	1|1	0|0	0|0	0|0	0|0	1|1	0|0	0|0	1|1	1|1	0|0	1|1	1|1	0|0	0|0	1|1	0|0	0|0	0|0	0|0	0|0	0|0	1|1	0|0	0|0	0|0	0|0	0|0	1|1	0|0	0|0	0|0	0|0	0|0	1|1	0|0	0|0	0|0	1|1	0|0	0|0	0|0	0|0	0|0	0|0	0|0	1|1	1|1	0|0	0|0	0|0	0|0	0|0	0|0	0|0	0|0	0|0	0|0	0|0	0|0	0|0	0|0	0|0	0|0	0|0	0|0	0|0	0|0	0|0	0|0	0|0	0|0	0|0	0|0	0|0	0|0	0|0	0|0	0|0	0|0	0|0	0|0	0|0	0|0	0|0	0|0	0|0	0|0	0|0	0|0	1|1	0|0	0|0	0|0	0|0	0|0	0|0	0|0	0|0	0|0	0|0	0|0	0|0	0|0	0|0	0|0	0|0	0|0	0|0	0|0	0|0	0|0	1|1	0|0	0|0	0|0	0|0	0|0	0|0	0|0	0|0	1|1	1|1	0|0	0|0	1|1	0|0	0|0	0|0	0|0	0|0	0|0	0|0	1|1	1|1	0|0	0|0	0|0	1|1	0|0	0|0	0|0	0|0	0|0	1|1	0|0	1|1	0|0	0|0	0|0	1|1	0|0	0|0	0|0	0|0	0|0	0|0	1|1	0|0	0|0	0|0	0|0	0|0	0|0	1|1	0|0	1|1	1|1	0|0	0|0	0|0	0|0	0|0	0|0	1|1	1|1	0|0	0|0	0|0	1|1	0|0	0|0	0|0	0|0	0|0	1|1	0|0	0|0	0|0	0|0	1|1	0|0	0|0	0|0	1|1	0|0	0|0	0|0	1|1	0|0	0|0	0|0	0|0	0|0	0|0	0|0	0|0	0|0	0|0	0|0	0|0	0|0	0|0
1A	43777676	1A_43777676	A	G	.	PASS	.	GT	0|0	0|0	0|0	1|1	0|0	1|1	0|0	1|1	0|0	0|0	1|1	1|1	0|0	0|0	1|1	0|0	0|0	0|0	0|0	0|0	1|1	1|1	1|1	0|0	1|1	1|1	0|0	0|0	0|0	0|0	0|0	0|0	0|0	0|0	1|1	1|1	1|1	0|0	1|1	0|0	0|0	0|0	0|0	0|0	0|0	0|0	1|1	1|1	0|0	0|0	0|0	0|0	1|1	0|0	0|0	0|0	1|1	1|1	0|0	0|0	0|0	1|1	1|1	1|1	0|0	0|0	1|1	0|0	0|0	1|1	1|1	1|1	0|0	0|0	0|0	0|0	0|0	0|0	0|0	1|1	0|0	0|0	0|0	1|1	0|0	1|1	1|1	0|0	0|0	1|1	1|1	0|0	1|1	0|0	0|0	0|0	0|0	1|1	0|0	0|0	0|0	1|1	1|1	0|0	1|1	1|1	0|0	1|1	1|1	0|0	0|0	1|1	0|0	0|0	1|1	0|0	0|0	0|0	0|0	1|1	1|1	0|0	1|1	1|1	1|1	1|1	1|1	0|0	1|1	1|1	1|1	0|0	0|0	0|0	0|0	0|0	1|1	0|0	1|1	0|0	0|0	0|0	1|1	0|0	1|1	0|0	0|0	1|1	1|1	0|0	0|0	0|0	1|1	1|1	0|0	0|0	0|0	0|0	1|1	0|0	1|1	1|1	0|0	0|0	0|0	0|0	0|0	1|1	0|0	0|0	1|1	1|1	0|0	1|1	1|1	0|0	0|0	0|0	0|0	1|1	1|1	0|0	1|1	0|0	1|1	0|0	1|1	0|0	0|0	1|1	1|1	0|0	0|0	1|1	0|0	1|1	1|1	0|0	0|0	1|1	1|1	0|0	1|1	1|1	1|1	1|1	0|0	0|0	0|1	1|1	0|1	1|1	1|1	0|0	1|1	0|0	0|0	0|0	0|0	0|0	0|0	0|0	1|1	0|0	1|1	1|1	1|1	1|1	0|0	1|1	0|0	0|0	0|0	0|0	0|0	1|1	1|1	0|0	0|0	1|1	0|0	0|0	0|0	0|0	0|0	0|0	0|0	1|1	1|1	0|0	0|0	0|0	1|1	0|0	0|0	0|0	0|0	1|1	1|1	0|0	1|1	0|0	1|0	1|1	1|1	1|1	0|0	1|1	0|0	0|0	0|0	1|1	1|1	1|1	0|0	0|0	1|1	1|1	1|1	0|0	1|1	1|1	0|0	1|1	0|0	0|0	0|0	0|0	1|1	1|1	0|0	1|0	0|0	1|1	1|1	0|0	0|0	0|0	0|0	1|1	1|1	0|0	0|0	0|0	1|1	0|0	0|0	0|0	1|1	0|0	0|0	1|1	1|1	1|1	1|1	1|1	0|0	0|0	1|1	1|1	1|1	0|0	0|0	0|0	0|0	0|0	0|0
1A	43777799	1A_43777799	G	A	.	PASS	.	GT	0|0	0|0	0|0	1|1	0|0	1|1	0|0	1|1	0|0	0|0	1|1	0|0	0|0	0|0	1|1	0|0	0|0	0|0	0|0	0|0	1|1	1|1	1|1	0|0	1|1	1|1	0|0	0|0	0|0	0|0	0|0	0|0	0|0	0|0	1|1	1|1	1|1	0|0	1|1	0|0	0|0	0|0	0|0	0|0	0|0	0|0	1|1	1|1	0|0	0|0	0|1	0|0	1|1	0|0	0|0	0|0	1|1	1|1	0|0	0|0	0|0	1|1	1|1	1|1	0|0	0|0	1|1	0|0	0|0	1|1	1|1	1|1	0|0	0|0	0|0	0|0	0|0	0|0	0|0	1|1	0|0	0|0	0|0	1|1	0|0	1|1	1|1	0|0	0|0	1|1	1|1	0|0	1|1	0|0	0|0	0|0	0|0	1|1	0|0	0|0	0|0	1|1	1|1	0|0	1|1	1|1	0|0	1|1	1|1	0|0	0|0	1|1	0|0	0|0	1|1	0|0	0|0	0|0	0|0	1|1	1|1	0|0	1|1	1|1	1|1	1|1	1|1	0|0	1|1	1|1	1|1	0|0	0|0	0|0	0|0	0|0	1|1	0|0	1|1	0|0	0|0	0|0	1|1	0|0	1|1	0|0	0|0	1|1	1|1	0|0	0|0	0|0	1|1	1|1	0|0	0|0	0|0	0|0	1|1	0|0	1|1	1|1	0|0	0|0	0|0	0|0	0|0	1|1	0|0	0|0	1|1	1|1	0|0	1|1	1|1	0|0	0|0	0|0	0|0	1|1	1|1	0|0	1|1	0|0	1|1	0|0	1|1	0|0	0|0	1|1	1|1	0|0	0|0	1|1	0|0	1|1	1|1	0|0	0|0	1|1	1|1	0|0	1|1	1|1	1|1	1|1	0|0	1|0	0|1	1|1	0|1	1|1	1|1	0|0	1|1	0|0	0|0	0|0	0|0	0|0	0|0	0|0	1|1	0|0	1|1	1|1	1|1	1|1	0|0	1|1	0|0	0|0	0|0	0|0	0|0	1|1	1|1	0|0	0|0	1|1	0|0	0|0	0|0	0|0	0|0	0|0	0|0	1|1	1|1	0|0	0|0	0|0	1|1	0|0	0|0	0|0	0|0	1|1	1|1	0|0	1|1	0|0	1|0	1|1	1|1	1|1	0|0	1|1	0|0	0|0	0|0	1|1	1|1	1|1	0|0	0|0	1|1	1|1	1|1	0|0	1|1	1|1	0|0	1|1	0|0	0|0	0|0	0|0	1|1	1|1	0|0	1|0	0|0	1|1	1|1	0|0	0|0	0|0	0|0	1|1	1|1	0|0	0|0	0|0	1|1	0|0	0|0	0|0	1|1	0|0	0|0	1|1	1|1	1|1	1|1	1|1	0|0	0|0	1|1	1|1	1|1	0|0	0|0	0|0	0|0	0|0	0|0
1A	43793419	1A_43793419	A	C	.	PASS	.	GT	0|0	0|0	0|0	1|1	0|0	1|1	0|0	0|0	0|0	0|0	1|1	0|0	0|0	0|0	1|1	0|0	0|0	0|0	0|0	0|0	1|1	1|1	1|1	0|0	1|1	1|1	0|0	0|0	0|0	0|0	0|0	0|0	0|0	0|0	1|1	0|0	1|1	0|0	0|0	0|0	0|0	0|0	0|0	0|0	0|0	0|0	0|0	0|0	0|0	0|0	0|1	0|0	1|1	0|0	0|0	0|0	0|0	1|1	0|0	0|0	0|0	0|0	0|0	0|0	0|0	0|0	0|0	0|0	0|0	0|0	1|1	0|0	0|0	0|0	0|0	0|0	0|0	0|0	0|0	0|0	0|0	0|0	0|0	0|0	0|0	1|1	0|0	0|0	0|0	0|0	0|0	0|0	0|0	0|0	0|0	0|0	0|0	1|1	0|0	0|0	0|0	1|1	0|0	0|0	1|1	0|0	0|0	0|0	1|1	0|0	0|0	0|0	0|0	0|0	0|0	0|0	0|0	0|0	0|0	0|0	1|1	0|0	0|0	0|0	1|1	0|0	0|0	0|0	1|1	0|0	1|1	0|0	0|0	0|0	0|0	0|0	0|0	0|0	1|1	0|0	0|0	0|0	0|0	0|0	1|1	0|0	0|0	1|1	0|0	0|0	0|0	0|0	0|0	1|1	0|0	0|0	0|0	0|0	1|1	0|0	0|0	0|0	0|0	0|0	0|0	0|0	0|0	1|1	0|0	0|0	1|1	1|1	0|0	1|1	1|1	0|0	0|0	0|0	0|0	1|1	1|1	0|0	1|1	0|0	1|1	0|0	1|1	0|0	0|0	1|1	1|1	0|0	0|0	1|1	0|0	1|1	1|1	0|0	0|0	1|1	1|1	0|0	1|1	1|1	0|0	1|1	0|0	1|0	0|0	1|1	0|1	1|1	1|1	0|0	1|1	0|0	0|0	0|0	0|0	0|0	0|0	0|0	1|1	0|0	1|1	1|1	0|0	1|1	0|0	1|1	0|0	0|0	0|0	0|0	0|0	0|0	0|0	0|0	0|0	0|0	0|0	0|0	0|0	0|0	0|0	0|0	0|0	0|0	0|0	0|0	0|0	0|0	0|0	0|0	0|0	0|0	0|0	1|1	0|0	0|0	0|0	0|0	0|0	1|1	0|0	1|1	0|0	1|1	0|0	0|0	0|0	0|0	1|1	1|1	0|0	0|0	1|1	1|1	0|0	0|0	0|0	0|0	0|0	1|1	0|0	0|0	0|0	0|0	0|0	0|0	0|0	1|0	0|0	0|0	1|1	0|0	0|0	0|0	0|0	0|0	1|1	0|0	0|0	0|0	0|0	0|0	0|0	0|0	0|0	0|0	0|0	1|1	0|0	1|1	1|1	1|1	0|0	0|0	1|1	1|1	1|1	0|0	0|0	0|0	0|0	0|0	0|0
1A	43793595	1A_43793595	A	G	.	PASS	.	GT	0|0	0|0	0|0	1|1	0|0	1|1	0|0	1|1	0|0	0|0	1|1	1|1	0|0	0|0	1|1	0|0	0|0	0|0	0|0	0|0	1|1	1|1	1|1	0|0	1|1	1|1	0|0	0|0	0|0	0|0	0|0	0|0	0|0	0|0	1|1	1|1	1|1	0|0	1|1	0|0	0|0	0|0	0|0	0|0	0|0	0|0	1|1	1|1	0|0	0|0	0|1	0|0	1|1	0|0	0|0	0|0	1|1	1|1	0|0	0|0	0|0	1|1	1|1	1|1	0|0	0|0	1|1	0|0	0|0	1|1	1|1	1|1	0|0	0|0	0|0	0|0	0|0	0|0	0|0	1|1	0|0	0|0	0|0	1|1	0|0	1|1	1|1	0|0	0|0	1|1	1|1	0|0	1|1	0|0	0|0	0|0	0|0	1|1	0|0	0|0	0|0	1|1	1|1	0|0	1|1	1|1	0|0	1|1	1|1	0|0	0|0	1|1	0|0	0|0	1|1	0|0	0|0	0|0	0|0	1|1	1|1	0|0	1|1	1|1	1|1	1|1	1|1	0|0	1|1	1|1	1|1	0|0	0|0	0|0	0|0	0|0	1|1	0|0	1|1	0|0	0|0	0|0	1|1	0|0	1|1	0|0	0|0	1|1	1|1	0|0	0|0	0|0	1|1	1|1	0|0	0|0	0|0	0|0	1|1	0|0	1|1	1|1	0|0	0|0	0|0	0|0	0|0	1|1	0|0	0|0	1|1	1|1	0|0	1|1	1|1	0|0	0|0	0|0	0|0	1|1	1|1	0|0	1|1	0|0	1|1	0|0	1|1	0|0	0|0	1|1	1|1	0|0	0|0	1|1	0|0	1|1	1|1	0|0	0|0	1|1	1|1	0|0	1|1	1|1	1|1	1|1	0|0	1|0	0|0	1|1	0|1	1|1	1|1	0|0	1|1	0|0	0|0	0|0	0|0	0|0	0|0	0|0	1|1	0|0	1|1	1|1	1|1	1|1	0|0	1|1	0|0	0|0	0|0	0|0	0|0	1|1	1|1	0|0	0|0	1|1	0|0	0|0	0|0	0|0	0|0	0|0	0|0	1|1	1|1	0|0	0|0	0|0	1|1	0|0	0|0	0|0	0|0	1|1	1|1	0|0	1|1	0|0	0|0	1|1	1|1	1|1	0|0	1|1	0|0	0|0	0|0	1|1	1|1	1|1	0|0	0|0	1|1	1|1	1|1	0|0	1|1	1|1	0|0	1|1	0|0	0|0	0|0	0|0	1|1	1|1	0|0	1|0	0|0	1|1	1|1	0|0	0|0	0|0	0|0	1|1	1|1	0|0	0|0	0|0	1|1	0|0	0|0	0|0	1|1	0|0	0|0	1|1	1|1	1|1	1|1	1|1	0|0	0|0	1|1	1|1	1|1	0|0	0|0	0|0	0|0	0|0	0|0
1A	43793623	1A_43793623	A	T	.	PASS	.	GT	0|0	0|0	0|0	1|1	0|0	1|1	0|0	0|0	0|0	0|0	1|1	0|0	0|0	0|0	1|1	0|0	0|0	0|0	0|0	0|0	1|1	1|1	1|1	0|0	1|1	1|1	0|0	0|0	0|0	0|0	0|0	0|0	0|0	0|0	1|1	0|0	1|1	0|0	0|0	0|0	0|0	0|0	0|0	0|0	0|0	0|0	0|0	0|0	0|0	0|0	0|1	0|0	1|1	0|0	0|0	0|0	0|0	1|1	0|0	0|0	0|0	0|0	0|0	0|0	0|0	0|0	0|0	0|0	0|0	0|0	1|1	0|0	0|0	0|0	0|0	0|0	0|0	0|0	0|0	0|0	0|0	0|0	0|0	0|0	0|0	1|1	0|0	0|0	0|0	0|0	0|0	0|0	0|0	0|0	0|0	0|0	0|0	1|1	0|0	0|0	0|0	1|1	0|0	0|0	1|1	0|0	0|0	0|0	1|1	0|0	0|0	0|0	0|0	0|0	0|0	0|0	0|0	0|0	0|0	0|0	1|1	0|0	0|0	0|0	1|1	0|0	0|0	0|0	1|1	0|0	1|1	0|0	0|0	0|0	0|0	0|0	0|0	0|0	1|1	0|0	0|0	0|0	0|0	0|0	1|1	0|0	0|0	1|1	0|0	0|0	0|0	0|0	0|0	1|1	0|0	0|0	0|0	0|0	1|1	0|0	0|0	0|0	0|0	0|0	0|0	0|0	0|0	1|1	0|0	0|0	1|1	1|1	0|0	1|1	1|1	0|0	0|0	0|0	0|0	1|1	1|1	0|0	1|1	0|0	1|1	0|0	1|1	0|0	0|0	1|1	1|1	0|0	0|0	1|1	0|0	1|1	1|1	0|0	0|0	1|1	1|1	0|0	1|1	1|1	0|0	1|1	0|0	1|0	0|0	1|1	0|1	1|1	1|1	0|0	1|1	0|0	0|0	0|0	0|0	0|0	0|0	0|0	1|1	0|0	1|1	1|1	0|0	1|1	0|0	1|1	0|0	0|0	0|0	0|0	0|0	0|0	0|0	0|0	0|0	0|0	0|0	0|0	0|0	0|0	0|0	0|0	0|0	0|0	0|0	0|0	0|0	0|0	0|0	0|0	0|0	0|0	0|0	1|1	0|0	0|0	0|0	0|0	0|0	1|1	0|0	1|1	0|0	1|1	0|0	0|0	0|0	0|0	1|1	1|1	0|0	0|0	1|1	1|1	0|0	0|0	0|0	0|0	0|0	1|1	0|0	0|0	0|0	0|0	0|0	0|0	0|0	1|0	0|0	0|0	1|1	0|0	0|0	0|0	0|0	0|0	1|1	0|0	0|0	0|0	0|0	0|0	0|0	0|0	0|0	0|0	0|0	1|1	0|0	1|1	1|1	1|1	0|0	0|0	1|1	1|1	1|1	0|0	0|0	0|0	0|0	0|0	0|0
1A	43824460	1A_43824460	C	T	.	PASS	.	GT	0|0	0|0	0|0	1|1	0|0	1|1	0|0	1|1	0|0	0|0	1|1	0|0	0|0	0|0	1|1	0|0	0|0	0|0	0|0	0|0	1|1	1|1	1|1	0|0	1|1	1|1	0|0	0|0	0|0	0|0	0|0	0|0	0|0	0|0	1|1	1|1	1|1	0|0	1|1	0|0	0|0	0|0	0|0	0|0	0|0	0|0	1|1	1|1	0|0	0|0	0|0	0|0	1|1	0|0	0|0	0|0	1|1	1|1	0|0	0|0	0|0	1|1	1|1	1|1	0|0	0|0	1|1	0|0	0|0	1|1	1|1	1|1	0|0	0|0	0|0	0|0	0|0	0|0	0|0	1|1	0|0	0|0	0|0	1|1	0|0	1|1	1|1	0|0	0|0	1|1	1|1	0|0	1|1	0|0	0|0	0|0	0|0	1|1	0|0	0|0	0|0	1|1	1|1	0|0	1|1	1|1	0|0	1|1	1|1	0|0	0|0	1|1	0|0	0|0	1|1	0|0	0|0	0|0	0|0	1|1	1|1	0|0	1|1	1|1	1|1	1|1	1|1	0|0	1|1	1|1	1|1	0|0	0|0	0|0	0|0	0|0	1|1	0|0	1|1	0|0	0|0	0|0	1|1	0|0	1|1	0|0	0|0	1|1	1|1	0|0	0|0	0|0	1|1	1|1	0|0	0|0	0|0	0|0	1|1	0|0	1|1	1|1	0|0	0|0	0|0	0|0	0|0	1|1	0|0	0|0	1|1	1|1	0|0	1|1	1|1	0|0	0|0	0|0	0|0	1|1	1|1	0|0	1|1	0|0	1|1	0|0	1|1	0|0	0|0	1|1	1|1	0|0	0|0	1|1	0|0	1|1	1|1	0|0	0|0	1|1	1|1	0|0	1|1	1|1	1|1	1|1	0|0	0|0	0|1	1|1	0|1	1|1	1|1	0|0	1|1	0|0	0|0	0|0	0|0	0|0	0|0	0|0	1|1	0|0	1|1	1|1	1|1	1|1	0|0	1|1	0|0	0|0	0|0	0|0	0|0	1|1	1|1	0|0	0|0	1|1	0|0	0|0	0|0	0|0	0|0	0|0	0|0	1|1	1|1	0|0	0|0	0|0	1|1	0|0	0|0	0|0	0|0	1|1	1|1	0|0	1|1	0|0	1|0	1|1	1|1	1|1	0|0	1|1	0|0	0|0	0|0	1|1	1|1	1|1	0|0	0|0	1|1	1|1	1|1	0|0	1|1	1|1	0|0	1|1	0|0	0|0	0|0	0|0	1|1	1|1	0|0	1|0	0|0	1|1	1|1	0|0	0|0	0|0	0|0	1|1	1|1	0|0	0|0	0|0	1|1	0|0	0|0	0|0	1|1	0|0	0|0	1|1	1|1	1|1	1|1	1|1	0|0	0|0	1|1	1|1	1|1	0|0	0|0	0|0	0|0	0|0	0|0
1A	44136360	1A_44136360	A	T	.	PASS	.	GT	1|1	0|0	0|0	1|1	0|0	1|1	0|0	0|0	0|0	1|1	1|1	0|0	0|0	1|1	1|1	0|0	0|0	0|0	1|1	1|1	1|1	1|1	1|1	0|0	1|1	1|1	0|0	0|0	0|0	1|1	0|0	0|0	0|0	1|1	1|1	0|0	1|1	1|1	0|0	0|0	1|1	1|1	0|0	1|1	0|0	1|1	0|0	0|0	1|1	1|1	1|1	0|0	1|1	0|0	0|0	0|0	0|0	1|1	1|1	0|0	0|0	0|0	0|0	0|0	0|0	1|1	0|0	0|0	0|0	0|0	1|1	0|0	0|0	1|1	0|0	0|0	1|1	0|0	1|1	0|0	0|0	0|0	0|0	0|0	1|1	1|1	0|0	0|0	0|0	0|0	0|0	1|1	0|0	0|0	0|0	0|0	0|0	1|1	0|0	0|0	0|0	1|1	0|0	0|0	1|1	0|0	1|1	0|0	1|1	0|0	0|0	0|0	0|0	0|0	0|0	0|0	0|0	0|0	1|1	0|0	1|1	0|0	0|0	0|0	1|1	0|0	0|0	0|0	1|1	0|0	1|1	0|0	0|0	0|0	0|0	0|0	0|0	0|0	1|1	0|0	1|1	0|0	0|0	0|0	1|1	0|0	1|1	1|1	0|0	0|0	0|0	1|1	0|0	1|1	1|1	1|1	0|0	0|0	1|1	0|0	0|0	0|0	1|1	1|1	0|0	0|0	0|0	1|1	0|0	0|0	1|1	0|1	0|0	1|1	0|1	0|0	0|0	0|0	0|0	1|1	1|1	0|0	1|1	0|0	1|1	0|0	1|1	0|0	0|0	1|1	1|1	0|0	0|0	0|1	0|0	1|1	1|0	0|0	0|0	0|1	0|1	0|0	1|1	1|1	0|0	1|1	0|0	1|0	0|0	1|1	0|1	1|1	1|1	0|0	1|1	0|0	0|0	0|0	0|0	0|0	0|0	0|0	1|1	0|0	1|1	1|1	0|0	1|1	1|1	1|1	0|0	0|0	1|1	0|0	0|0	0|0	0|0	0|0	1|1	0|0	0|0	0|0	0|0	0|0	1|1	1|1	0|0	0|0	0|0	1|1	0|0	0|0	0|0	1|1	0|0	1|1	0|0	1|1	0|0	1|1	0|0	0|0	0|0	1|1	0|0	1|1	1|1	1|1	0|0	1|1	1|1	0|0	0|1	1|1	0|0	0|0	1|1	1|1	0|0	0|0	0|0	0|0	0|0	1|1	0|0	0|0	0|0	0|0	0|0	0|0	0|0	1|0	0|0	0|0	1|1	0|0	0|0	0|0	0|0	0|0	1|1	0|0	0|0	1|1	0|0	0|0	0|0	1|1	0|0	0|0	0|0	1|1	0|0	1|1	1|1	1|1	0|0	0|0	1|1	1|1	1|1	1|1	0|0	0|0	0|0	0|0	0|0
1A	44181007	1A_44181007	T	C	.	PASS	.	GT	1|1	0|0	0|0	1|1	0|0	1|1	0|0	0|0	0|0	1|1	1|1	0|0	0|0	1|1	1|1	0|0	0|0	0|0	1|1	1|1	1|1	1|1	1|1	0|0	1|1	1|1	0|0	0|0	0|0	1|1	0|0	0|0	0|0	1|1	1|1	0|0	1|1	1|1	0|0	0|0	1|1	1|1	0|0	1|1	0|0	1|1	0|0	0|0	1|1	1|1	1|1	0|0	1|1	0|0	0|0	0|0	0|0	1|1	1|1	0|0	0|0	0|0	0|0	0|0	0|0	1|1	0|0	0|0	0|0	0|0	1|1	0|0	0|0	1|1	0|0	0|0	1|1	0|0	1|1	0|0	0|0	0|0	0|0	0|0	1|1	1|1	0|0	0|0	0|0	0|0	0|0	1|1	0|0	0|0	0|0	0|0	0|0	1|1	0|0	0|0	0|0	1|1	0|0	0|0	1|1	0|0	1|1	0|0	1|1	0|0	0|0	0|0	0|0	0|0	0|0	0|0	0|0	0|0	1|1	0|0	1|1	0|0	0|0	0|0	1|1	0|0	0|0	0|0	1|1	0|0	0|0	0|0	0|0	0|0	0|0	0|0	0|0	0|0	1|1	0|0	1|1	0|0	0|0	0|0	1|1	0|0	1|1	1|1	0|0	0|0	0|0	1|1	0|0	1|1	1|1	1|1	0|0	0|0	1|1	0|0	0|0	0|0	1|1	1|1	0|0	0|0	0|0	1|1	0|0	0|0	1|1	1|1	0|0	1|1	1|1	0|0	0|0	0|0	0|0	1|1	1|1	0|0	1|1	0|0	1|1	0|0	1|1	0|0	0|0	1|1	1|1	0|0	0|0	1|1	0|0	1|1	1|1	0|0	0|0	1|1	1|1	0|0	1|1	1|1	0|0	1|1	0|0	1|0	0|1	1|1	0|1	1|1	1|1	0|0	1|1	0|0	0|0	0|0	0|0	0|0	0|0	0|0	1|1	0|0	1|1	1|1	0|0	1|1	1|1	1|1	0|0	0|0	1|1	0|0	0|0	0|0	0|0	0|0	1|1	0|0	0|0	0|0	0|0	0|0	1|1	1|1	0|0	0|0	0|0	1|1	0|0	0|0	0|0	1|1	0|0	1|1	0|0	1|1	0|0	1|1	0|0	0|0	1|0	1|1	0|0	1|1	1|1	1|1	0|0	1|1	1|1	0|0	1|1	1|1	0|0	0|0	1|1	1|1	0|0	0|0	0|0	0|0	0|0	1|1	0|0	0|0	0|0	0|0	0|0	0|0	0|0	1|0	0|0	0|0	1|1	0|0	0|0	0|0	0|0	0|0	1|1	0|0	0|0	1|1	0|0	0|0	0|0	1|1	0|0	0|0	0|0	0|0	0|0	1|1	1|1	1|1	0|0	0|0	1|1	1|1	0|0	1|1	0|0	0|0	0|0	0|0	0|0
1A	45069291	1A_45069291	A	G	.	PASS	.	GT	0|0	0|0	0|0	0|0	0|0	0|0	0|0	0|0	0|0	0|0	1|1	1|1	0|0	0|0	1|1	0|0	0|0	1|1	0|0	1|1	1|1	1|1	1|1	1|1	1|1	0|0	0|0	0|0	0|0	0|0	1|1	1|1	0|0	0|0	1|1	0|0	1|1	0|0	0|0	0|0	0|0	0|0	0|0	0|0	1|1	0|0	0|0	0|0	0|0	0|0	1|0	0|0	0|0	0|0	0|0	0|0	0|0	1|1	0|0	0|0	0|0	0|0	0|0	0|0	0|0	0|0	0|0	0|0	0|0	0|0	1|1	0|0	0|0	0|0	0|0	0|0	0|0	0|0	0|0	0|0	0|0	0|0	0|0	0|0	0|0	1|1	0|0	0|0	0|0	0|0	0|0	0|0	0|0	0|0	0|0	0|0	0|0	0|0	0|0	0|0	0|0	1|1	0|0	0|0	0|0	0|0	0|0	0|0	1|1	0|0	0|0	0|0	0|0	0|0	0|0	0|0	1|1	0|0	0|0	0|0	0|0	0|0	0|0	0|0	0|0	0|0	0|0	0|0	1|1	0|0	0|0	1|1	0|0	1|1	0|0	0|0	0|0	0|0	1|1	1|1	0|0	0|0	0|0	0|0	0|0	1|1	0|0	0|0	0|0	0|0	0|0	0|0	0|0	1|1	0|0	0|0	0|0	0|0	1|1	0|0	0|0	0|0	0|0	0|0	0|0	0|0	0|0	1|1	1|1	1|1	0|0	0|0	0|0	0|0	0|0	0|0	1|1	0|0	1|1	1|1	1|1	0|0	1|1	0|0	1|1	1|1	1|1	1|1	1|1	0|0	1|1	1|1	1|1	0|0	1|1	0|0	0|0	1|1	0|0	0|0	0|0	0|0	0|0	1|1	0|0	0|0	1|1	0|1	1|1	1|1	0|1	1|1	0|0	1|1	0|0	0|0	0|0	1|1	0|0	0|0	0|0	0|0	1|1	1|1	1|1	0|0	0|0	1|1	0|0	1|1	0|0	0|0	0|0	0|0	0|0	0|0	0|0	0|0	0|0	0|0	0|0	0|0	0|0	1|1	0|0	0|0	0|0	0|0	0|0	0|0	1|1	0|0	0|0	0|0	0|0	0|0	1|1	1|1	0|0	0|0	0|0	0|0	1|0	0|0	0|0	1|1	0|0	0|0	0|0	0|0	0|0	0|0	0|0	1|1	0|0	0|0	1|1	1|1	0|0	0|0	0|0	0|0	0|0	1|1	0|0	0|0	1|1	1|1	0|0	0|0	0|0	1|1	0|0	0|0	0|0	0|0	0|0	1|1	0|0	0|0	1|1	1|1	1|1	0|0	0|0	0|0	0|0	0|0	0|0	0|0	0|0	1|1	0|0	1|1	1|1	0|0	0|0	0|0	1|1	1|1	0|0	0|0	1|1	0|0	0|0	0|0	0|0
1A	45069317	1A_45069317	G	A	.	PASS	.	GT	0|0	0|0	0|0	0|0	0|0	0|0	0|0	0|0	0|0	0|0	1|1	0|0	0|0	0|0	1|1	0|0	0|0	1|1	0|0	1|1	1|1	1|1	1|1	1|1	1|1	0|0	0|0	0|0	0|0	0|0	1|1	1|1	0|0	0|0	1|1	0|0	1|1	0|0	0|0	0|0	0|0	0|0	0|0	0|0	1|1	0|0	0|0	0|0	0|0	0|0	1|0	0|0	0|0	0|0	0|0	0|0	0|0	1|1	0|0	0|0	0|0	0|0	0|0	0|0	0|0	0|0	0|0	0|0	0|0	0|0	1|1	0|0	0|0	0|0	0|0	0|0	0|0	0|0	0|0	0|0	0|0	0|0	0|0	0|0	0|0	1|1	0|0	0|0	0|0	0|0	0|0	0|0	0|0	0|0	0|0	0|0	0|0	0|0	0|0	0|0	0|0	1|1	0|0	0|0	0|0	0|0	0|0	0|0	1|1	0|0	0|0	0|0	0|0	0|0	0|0	0|0	1|1	0|0	0|0	0|0	0|0	0|0	0|0	0|0	0|0	0|0	0|0	0|0	1|1	0|0	0|0	1|1	0|0	1|1	0|0	0|0	0|0	0|0	1|1	1|1	0|0	0|0	0|0	0|0	0|0	1|1	0|0	0|0	0|0	0|0	0|0	0|0	0|0	1|1	0|0	0|0	0|0	0|0	1|1	0|0	0|0	0|0	0|0	0|0	0|0	0|0	0|0	1|1	1|1	1|1	0|0	0|0	0|0	0|0	0|0	0|0	1|1	0|0	1|1	1|1	1|1	0|0	1|1	0|0	1|1	1|1	1|1	1|1	1|1	0|0	1|1	1|1	1|1	0|0	1|1	0|0	0|0	1|1	0|0	0|0	0|0	0|0	0|0	1|1	0|0	0|0	1|1	0|1	1|1	1|1	0|1	1|1	0|0	1|1	0|0	0|0	0|0	1|1	0|0	0|0	0|0	0|0	1|1	1|1	1|1	0|0	0|0	1|1	0|0	1|1	0|0	0|0	0|0	0|0	0|0	0|0	0|0	0|0	0|0	0|0	0|0	0|0	0|0	1|1	0|0	0|0	0|0	0|0	0|0	0|0	1|1	0|0	0|0	0|0	0|0	0|0	1|1	1|1	0|0	0|0	0|0	0|0	1|0	0|0	0|0	1|1	0|0	0|0	0|0	0|0	0|0	0|0	0|0	1|1	0|0	0|0	1|1	1|1	0|0	0|0	0|0	0|0	0|0	1|1	0|0	0|0	1|1	1|1	0|0	0|0	0|0	1|1	0|0	0|0	0|0	0|0	0|0	1|1	0|0	0|0	1|1	1|1	1|1	0|0	0|0	0|0	0|0	0|0	0|0	0|0	0|0	1|1	0|0	1|1	1|1	0|0	0|0	0|0	1|1	1|1	0|0	0|0	1|1	0|0	0|0	0|0	0|0
1A	45069318	1A_45069318	G	A	.	PASS	.	GT	0|0	0|0	0|0	0|0	0|0	0|0	0|0	0|0	0|0	0|0	1|1	0|0	0|0	0|0	1|1	0|0	0|0	1|1	0|0	1|1	1|1	1|1	1|1	1|1	1|1	0|0	0|0	0|0	0|0	0|0	1|1	1|1	0|0	0|0	1|1	0|0	1|1	0|0	0|0	0|0	0|0	0|0	0|0	0|0	1|1	0|0	0|0	0|0	0|0	0|0	1|0	0|0	0|0	0|0	0|0	0|0	0|0	1|1	0|0	0|0	0|0	0|0	0|0	0|0	0|0	0|0	0|0	0|0	0|0	0|0	1|1	0|0	0|0	0|0	0|0	0|0	0|0	0|0	0|0	0|0	0|0	0|0	0|0	0|0	0|0	1|1	0|0	0|0	0|0	0|0	0|0	0|0	0|0	0|0	0|0	0|0	0|0	0|0	0|0	0|0	0|0	1|1	0|0	0|0	0|0	0|0	0|0	0|0	1|1	0|0	0|0	0|0	0|0	0|0	0|0	0|0	1|1	0|0	0|0	0|0	0|0	0|0	0|0	0|0	0|0	0|0	0|0	0|0	1|1	0|0	0|0	1|1	0|0	1|1	0|0	0|0	0|0	0|0	1|1	1|1	0|0	0|0	0|0	0|0	0|0	1|1	0|0	0|0	0|0	0|0	0|0	0|0	0|0	1|1	0|0	0|0	0|0	0|0	1|1	0|0	0|0	0|0	0|0	0|0	0|0	0|0	0|0	1|1	1|1	1|1	0|0	0|0	0|0	0|0	0|0	0|0	1|1	0|0	1|1	1|1	1|1	0|0	1|1	0|0	1|1	1|1	1|1	1|1	1|1	0|0	1|1	1|1	1|1	0|0	1|1	0|0	0|0	1|1	0|0	0|0	0|0	0|0	0|0	1|1	0|0	0|0	1|1	0|1	1|1	1|1	0|1	1|1	0|0	1|1	0|0	0|0	0|0	1|1	0|0	0|0	0|0	0|0	1|1	1|1	1|1	0|0	0|0	1|1	0|0	1|1	0|0	0|0	0|0	0|0	0|0	0|0	0|0	0|0	0|0	0|0	0|0	0|0	0|0	1|1	0|0	0|0	0|0	0|0	0|0	0|0	1|1	0|0	0|0	0|0	0|0	0|0	1|1	1|1	0|0	0|0	0|0	0|0	1|0	0|0	0|0	1|1	0|0	0|0	0|0	0|0	0|0	0|0	0|0	1|1	0|0	0|0	1|1	1|1	0|0	0|0	0|0	0|0	0|0	1|1	0|0	0|0	1|1	1|1	0|0	0|0	0|0	1|1	0|0	0|0	0|0	0|0	0|0	1|1	0|0	0|0	1|1	1|1	1|1	0|0	0|0	0|0	0|0	0|0	0|0	0|0	0|0	1|1	0|0	1|1	1|1	0|0	0|0	0|0	1|1	1|1	0|0	0|0	1|1	0|0	0|0	0|0	0|0
1A	45069356	1A_45069356	G	A	.	PASS	.	GT	0|0	0|0	0|0	0|0	0|0	0|0	0|0	0|0	0|0	0|0	1|1	1|1	0|0	0|0	1|1	0|0	0|0	1|1	0|0	1|1	1|1	1|1	1|1	1|1	1|1	0|0	0|0	0|0	0|0	0|0	1|1	1|1	0|0	0|0	1|1	0|0	1|1	0|0	0|0	0|0	0|0	0|0	0|0	0|0	1|1	0|0	0|0	0|0	0|0	0|0	1|0	0|0	0|0	0|0	0|0	0|0	0|0	1|1	0|0	0|0	0|0	0|0	0|0	0|0	0|0	0|0	0|0	0|0	0|0	0|0	1|1	0|0	0|0	0|0	0|0	0|0	0|0	0|0	0|0	0|0	0|0	0|0	0|0	0|0	0|0	1|1	0|0	0|0	0|0	0|0	0|0	0|0	0|0	0|0	0|0	0|0	0|0	0|0	0|0	0|0	0|0	1|1	0|0	0|0	0|0	0|0	0|0	0|0	1|1	0|0	0|0	0|0	0|0	0|0	0|0	0|0	1|1	0|0	0|0	0|0	0|0	0|0	0|0	0|0	0|0	0|0	0|0	0|0	1|1	0|0	0|0	1|1	0|0	1|1	0|0	0|0	0|0	0|0	1|1	1|1	0|0	0|0	0|0	0|0	0|0	1|1	0|0	0|0	0|0	0|0	0|0	0|0	0|0	1|1	0|0	0|0	0|0	0|0	1|1	0|0	0|0	0|0	0|0	0|0	0|0	0|0	0|0	1|1	1|1	1|1	0|0	0|0	0|0	0|0	0|0	0|0	1|1	0|0	1|1	1|1	1|1	0|0	1|1	0|0	1|1	1|1	1|1	1|1	1|1	0|0	1|1	1|1	1|1	0|0	1|1	0|0	0|0	1|1	0|0	0|0	0|0	0|0	0|0	1|1	0|0	0|0	1|1	0|1	1|1	1|1	0|1	1|1	0|0	1|1	0|0	0|0	0|0	1|1	0|0	0|0	0|0	0|0	1|1	1|1	1|1	0|0	0|0	1|1	0|0	1|1	0|0	0|0	0|0	0|0	0|0	0|0	0|0	0|0	0|0	0|0	0|0	0|0	0|0	1|1	0|0	0|0	0|0	0|0	0|0	0|0	1|1	0|0	0|0	0|0	0|0	0|0	1|1	1|1	0|0	0|0	0|0	0|0	1|0	0|0	0|0	1|1	0|0	0|0	0|0	0|0	0|0	0|0	0|0	1|1	0|0	0|0	1|1	1|1	0|0	0|0	0|0	0|0	0|0	1|1	0|0	0|0	1|1	1|1	0|0	0|0	0|0	1|1	0|0	0|0	0|0	0|0	0|0	1|1	0|0	0|0	1|1	1|1	1|1	0|0	0|0	0|0	0|0	0|0	0|0	0|0	0|0	1|1	0|0	1|1	1|1	0|0	0|0	0|0	1|1	1|1	0|0	0|0	1|1	0|0	0|0	0|0	0|0
1A	45069358	1A_45069358	G	A	.	PASS	.	GT	0|0	0|0	0|0	0|0	0|0	0|0	0|0	0|0	0|0	0|0	1|1	1|1	0|0	0|0	1|1	0|0	0|0	1|1	0|0	1|1	1|1	1|1	1|1	1|1	1|1	0|0	0|0	0|0	0|0	0|0	1|1	1|1	0|0	0|0	1|1	0|0	1|1	0|0	0|0	0|0	0|0	0|0	0|0	0|0	1|1	0|0	0|0	0|0	0|0	0|0	1|0	0|0	0|0	0|0	0|0	0|0	0|0	1|1	0|0	0|0	0|0	0|0	0|0	0|0	0|0	0|0	0|0	0|0	0|0	0|0	1|1	0|0	0|0	0|0	0|0	0|0	0|0	0|0	0|0	0|0	0|0	0|0	0|0	0|0	0|0	1|1	0|0	0|0	0|0	0|0	0|0	0|0	0|0	0|0	0|0	0|0	0|0	0|0	0|0	0|0	0|0	1|1	0|0	0|0	0|0	0|0	0|0	0|0	1|1	0|0	0|0	0|0	0|0	0|0	0|0	0|0	1|1	0|0	0|0	0|0	0|0	0|0	0|0	0|0	0|0	0|0	0|0	0|0	1|1	0|0	0|0	1|1	0|0	1|1	0|0	0|0	0|0	0|0	1|1	1|1	0|0	0|0	0|0	0|0	0|0	1|1	0|0	0|0	0|0	0|0	0|0	0|0	0|0	1|1	0|0	0|0	0|0	0|0	1|1	0|0	0|0	0|0	0|0	0|0	0|0	0|0	0|0	1|1	1|1	1|1	0|0	0|0	0|0	0|0	0|0	0|0	1|1	0|0	1|1	1|1	1|1	0|0	1|1	0|0	1|1	1|1	1|1	1|1	1|1	0|0	1|1	1|1	1|1	0|0	1|1	0|0	0|0	1|1	0|0	0|0	0|0	0|0	0|0	1|1	0|0	0|0	1|1	0|1	1|1	1|1	0|1	1|1	0|0	1|1	0|0	0|0	0|0	1|1	0|0	0|0	0|0	0|0	1|1	1|1	1|1	0|0	0|0	1|1	0|0	1|1	0|0	0|0	0|0	0|0	0|0	0|0	0|0	0|0	0|0	0|0	0|0	0|0	0|0	1|1	0|0	0|0	0|0	0|0	0|0	0|0	1|1	0|0	0|0	0|0	0|0	0|0	1|1	1|1	0|0	0|0	0|0	0|0	1|0	0|0	0|0	1|1	0|0	0|0	0|0	0|0	0|0	0|0	0|0	1|1	0|0	0|0	1|1	1|1	0|0	0|0	0|0	0|0	0|0	1|1	0|0	0|0	1|1	1|1	0|0	0|0	0|0	1|1	0|0	0|0	0|0	0|0	0|0	1|1	0|0	0|0	1|1	1|1	1|1	0|0	0|0	0|0	0|0	0|0	0|0	0|0	0|0	1|1	0|0	1|1	1|1	0|0	0|0	0|0	1|1	1|1	0|0	0|0	1|1	0|0	0|0	0|0	0|0
1A	45069414	1A_45069414	T	C	.	PASS	.	GT	0|0	0|0	0|0	0|0	0|0	0|0	0|0	0|0	0|0	0|0	1|1	1|1	0|0	0|0	1|1	0|0	0|0	1|1	0|0	1|1	1|1	1|1	1|1	1|1	1|1	0|0	0|0	0|0	0|0	0|0	1|1	1|1	0|0	0|0	1|1	0|0	1|1	0|0	0|0	0|0	0|0	0|0	0|0	0|0	1|1	0|0	0|0	0|0	0|0	0|0	1|0	0|0	0|0	0|0	0|0	0|0	0|0	1|1	0|0	0|0	0|0	0|0	0|0	0|0	0|0	0|0	0|0	0|0	0|0	0|0	1|1	0|0	0|0	0|0	0|0	0|0	0|0	0|0	0|0	0|0	0|0	0|0	0|0	0|0	0|0	1|1	0|0	0|0	0|0	0|0	0|0	0|0	0|0	0|0	0|0	0|0	0|0	0|0	0|0	0|0	0|0	1|1	0|0	0|0	0|0	0|0	0|0	0|0	1|1	0|0	0|0	0|0	0|0	0|0	0|0	0|0	1|1	0|0	0|0	0|0	0|0	0|0	0|0	0|0	0|0	0|0	0|0	0|0	1|1	0|0	0|0	1|1	0|0	1|1	0|0	0|0	0|0	0|0	1|1	1|1	0|0	0|0	0|0	0|0	0|0	1|1	0|0	0|0	0|0	0|0	0|0	0|0	0|0	1|1	0|0	0|0	0|0	0|0	1|1	0|0	0|0	0|0	0|0	0|0	0|0	0|0	0|0	1|1	1|1	1|1	0|0	0|0	0|0	0|0	0|0	0|0	1|1	0|0	1|1	1|1	1|1	0|0	1|1	0|0	1|1	1|1	1|1	1|1	1|1	0|0	1|1	1|1	1|1	0|0	1|1	0|0	0|0	1|1	0|0	0|0	0|0	0|0	0|0	1|1	0|0	0|0	1|1	0|1	1|1	1|1	0|1	1|1	0|0	1|1	0|0	0|0	0|0	1|1	0|0	0|0	0|0	0|0	1|1	1|1	1|1	0|0	0|0	1|1	0|0	1|1	0|0	0|0	0|0	0|0	0|0	0|0	0|0	0|0	0|0	0|0	0|0	0|0	0|0	1|1	0|0	0|0	0|0	0|0	0|0	0|0	1|1	0|0	0|0	0|0	0|0	0|0	1|1	1|1	0|0	0|0	0|0	0|0	1|0	0|0	0|0	1|1	0|0	0|0	0|0	0|0	0|0	0|0	0|0	1|1	0|0	0|0	1|1	1|1	0|0	0|0	0|0	0|0	0|0	1|1	0|0	0|0	1|1	1|1	0|0	0|0	0|0	1|1	0|0	0|0	0|0	0|0	0|0	1|1	0|0	0|0	1|1	1|1	1|1	0|0	0|0	0|0	0|0	0|0	0|0	0|0	0|0	1|1	0|0	1|1	1|1	0|0	0|0	0|0	1|1	1|1	0|0	0|0	1|1	0|0	0|0	0|0	0|0
1A	45069495	1A_45069495	T	C	.	PASS	.	GT	0|0	0|0	0|0	0|0	0|0	0|0	0|0	0|0	0|0	0|0	1|1	1|1	0|0	0|0	1|1	0|0	0|0	1|1	0|0	1|1	1|1	1|1	1|1	1|1	1|1	0|0	0|0	0|0	0|0	0|0	1|1	1|1	0|0	0|0	1|1	0|0	1|1	0|0	0|0	0|0	0|0	0|0	0|0	0|0	1|1	0|0	0|0	0|0	0|0	0|0	1|0	0|0	0|0	0|0	0|0	0|0	0|0	1|1	0|0	0|0	0|0	0|0	0|0	0|0	0|0	0|0	0|0	0|0	0|0	0|0	1|1	0|0	0|0	0|0	0|0	0|0	0|0	0|0	0|0	0|0	0|0	0|0	0|0	0|0	0|0	1|1	0|0	0|0	0|0	0|0	0|0	0|0	0|0	0|0	0|0	0|0	0|0	0|0	0|0	0|0	0|0	1|1	0|0	0|0	0|0	0|0	0|0	0|0	1|1	0|0	0|0	0|0	0|0	0|0	0|0	0|0	1|1	0|0	0|0	0|0	0|0	0|0	0|0	0|0	0|0	0|0	0|0	0|0	1|1	0|0	0|0	1|1	0|0	1|1	0|0	0|0	0|0	0|0	1|1	1|1	0|0	0|0	0|0	0|0	0|0	1|1	0|0	0|0	0|0	0|0	0|0	0|0	0|0	1|1	0|0	0|0	0|0	0|0	1|1	0|0	0|0	0|0	0|0	0|0	0|0	0|0	0|0	1|1	1|1	1|1	0|0	0|0	0|0	0|0	0|0	0|0	1|1	0|0	1|1	1|1	1|1	0|0	1|1	0|0	1|1	1|1	1|1	1|1	1|1	0|0	1|1	1|1	1|1	0|0	1|1	0|0	0|0	1|1	0|0	0|0	0|0	0|0	0|0	1|1	0|0	0|0	1|1	0|1	1|1	1|1	0|1	1|1	0|0	1|1	0|0	0|0	0|0	1|1	0|0	0|0	0|0	0|0	1|1	1|1	1|1	0|0	0|0	1|1	0|0	1|1	0|0	0|0	0|0	0|0	0|0	0|0	0|0	0|0	0|0	0|0	0|0	0|0	0|0	1|1	0|0	0|0	0|0	0|0	0|0	0|0	1|1	0|0	0|0	0|0	0|0	0|0	1|1	1|1	0|0	0|0	0|0	0|0	1|0	0|0	0|0	1|1	0|0	0|0	0|0	0|0	0|0	0|0	0|0	1|1	0|0	0|0	1|1	1|1	0|0	0|0	0|0	0|0	0|0	1|1	0|0	0|0	1|1	1|1	0|0	0|0	0|0	1|1	0|0	0|0	0|0	0|0	0|0	1|1	0|0	0|0	1|1	1|1	1|1	0|0	0|0	0|0	0|0	0|0	0|0	0|0	0|0	1|1	0|0	1|1	1|1	0|0	0|0	0|0	1|1	1|1	0|0	0|0	1|1	0|0	0|0	0|0	0|0
1A	45069547	1A_45069547	A	G	.	PASS	.	GT	0|0	0|0	0|0	0|0	0|0	0|0	0|0	0|0	0|0	0|0	1|1	1|1	0|0	0|0	1|1	0|0	0|0	1|1	0|0	1|1	1|1	1|1	1|1	1|1	1|1	0|0	0|0	0|0	0|0	0|0	1|1	1|1	0|0	0|0	1|1	0|0	1|1	0|0	0|0	0|0	0|0	0|0	0|0	0|0	1|1	0|0	0|0	0|0	0|0	0|0	1|0	0|0	0|0	0|0	0|0	0|0	0|0	1|1	0|0	0|0	0|0	0|0	0|0	0|0	0|0	0|0	0|0	0|0	0|0	0|0	1|1	0|0	0|0	0|0	0|0	0|0	0|0	0|0	0|0	0|0	0|0	0|0	0|0	0|0	0|0	1|1	0|0	0|0	0|0	0|0	0|0	0|0	0|0	0|0	0|0	0|0	0|0	0|0	0|0	0|0	0|0	1|1	0|0	0|0	0|0	0|0	0|0	0|0	1|1	0|0	0|0	0|0	0|0	0|0	0|0	0|0	1|1	0|0	0|0	0|0	0|0	0|0	0|0	0|0	0|0	0|0	0|0	0|0	1|1	0|0	0|0	1|1	0|0	1|1	0|0	0|0	0|0	0|0	1|1	1|1	0|0	0|0	0|0	0|0	0|0	1|1	0|0	0|0	0|0	0|0	0|0	0|0	0|0	1|1	0|0	0|0	0|0	0|0	1|1	0|0	0|0	0|0	0|0	0|0	0|0	0|0	0|0	1|1	1|1	1|1	0|0	0|0	0|0	0|0	0|0	0|0	1|1	0|0	1|1	1|1	1|1	0|0	1|1	0|0	1|1	1|1	1|1	1|1	1|1	0|0	1|1	1|1	1|1	0|0	1|1	0|0	0|0	1|1	0|0	0|0	0|0	0|0	0|0	1|1	0|0	0|0	1|1	0|1	1|1	1|1	0|1	1|1	0|0	1|1	0|0	0|0	0|0	1|1	0|0	0|0	0|0	0|0	1|1	1|1	1|1	0|0	0|0	1|1	0|0	1|1	0|0	0|0	0|0	0|0	0|0	0|0	0|0	0|0	0|0	0|0	0|0	0|0	0|0	1|1	0|0	0|0	0|0	0|0	0|0	0|0	1|1	0|0	0|0	0|0	0|0	0|0	1|1	1|1	0|0	0|0	0|0	0|0	1|0	0|0	0|0	1|1	0|0	0|0	0|0	0|0	0|0	0|0	0|0	1|1	0|0	0|0	1|1	1|1	0|0	0|0	0|0	0|0	0|0	1|1	0|0	0|0	1|1	1|1	0|0	0|0	0|0	1|1	0|0	0|0	0|0	0|0	0|0	1|1	0|0	0|0	1|1	1|1	1|1	0|0	0|0	0|0	0|0	0|0	0|0	0|0	0|0	1|1	0|0	1|1	1|1	0|0	0|0	0|0	1|1	1|1	0|0	0|0	1|1	0|0	0|0	0|0	0|0
1A	45745619	1A_45745619	G	A	.	PASS	.	GT	0|0	0|0	0|0	0|0	1|1	0|0	1|1	0|0	0|0	0|0	1|1	1|1	0|0	0|0	1|1	0|0	0|0	1|1	0|0	1|1	1|1	1|1	1|1	1|1	1|1	0|0	0|0	0|0	0|0	0|0	1|1	1|1	0|0	0|0	1|1	0|0	1|1	0|0	0|0	0|0	0|0	0|0	0|0	0|0	1|1	0|0	0|0	0|0	0|0	0|0	1|0	0|0	0|0	0|0	0|0	0|0	0|0	1|1	0|0	1|1	0|0	0|0	0|0	0|0	0|0	0|0	0|0	0|0	0|0	0|0	1|1	0|0	0|0	0|0	0|0	0|0	0|0	0|0	0|0	0|0	0|0	0|0	0|0	0|0	1|1	1|1	0|0	0|0	0|0	0|0	0|0	0|0	0|0	0|0	0|0	0|0	0|0	0|0	0|0	0|0	0|0	1|1	0|0	0|0	0|0	0|0	0|0	0|0	1|1	0|0	0|0	0|0	1|1	0|0	0|0	0|0	1|1	0|0	0|0	0|0	0|0	0|0	0|0	0|0	0|0	0|0	0|0	0|0	1|1	0|0	0|0	1|1	0|0	1|1	0|0	0|0	0|0	0|0	1|1	1|1	0|0	0|0	0|0	0|0	0|0	1|1	0|0	0|0	0|0	0|0	0|0	0|0	0|0	1|1	0|0	0|0	0|0	0|0	1|1	0|0	0|0	0|0	0|0	0|0	0|0	0|0	0|0	1|1	1|1	1|1	0|0	0|0	0|0	0|0	0|0	0|0	1|1	0|0	1|1	1|1	1|1	0|0	1|1	0|0	1|1	1|1	1|1	1|1	1|1	0|0	1|1	1|1	1|1	0|0	1|1	0|0	0|0	1|1	0|0	0|0	0|0	0|0	0|0	1|1	0|0	0|0	1|1	0|1	1|1	1|1	1|1	1|1	0|0	1|1	0|0	0|0	0|0	1|1	0|0	0|0	0|0	0|0	1|1	1|1	1|1	0|0	0|0	1|1	0|0	1|1	0|0	0|0	0|0	0|0	0|0	0|0	0|0	1|1	0|0	0|0	0|0	0|0	0|0	1|1	0|0	0|0	0|0	0|0	0|0	0|0	1|1	1|1	0|0	0|0	1|1	0|0	1|1	1|1	0|0	0|0	0|0	0|0	0|0	0|0	0|0	1|1	0|0	0|0	0|0	0|0	0|0	0|0	0|0	1|1	0|0	0|0	1|1	1|1	0|0	0|0	0|0	0|0	0|0	1|1	0|0	0|0	1|1	1|1	0|0	0|0	0|0	1|1	0|0	0|0	0|0	0|0	0|0	1|1	0|0	0|0	1|1	1|1	1|1	1|1	0|0	0|0	0|0	0|0	0|0	0|0	0|0	1|1	0|0	1|1	1|1	0|0	0|0	0|0	1|1	1|1	0|0	0|0	1|1	0|0	0|0	0|0	0|0
1A	45745622	1A_45745622	C	T	.	PASS	.	GT	0|0	0|0	0|0	0|0	1|1	0|0	1|1	0|0	0|0	0|0	1|1	1|1	0|0	0|0	1|1	0|0	0|0	1|1	0|0	1|1	1|1	1|1	1|1	1|1	1|1	0|0	0|0	0|0	0|0	0|0	1|1	1|1	0|0	0|0	1|1	0|0	1|1	0|0	0|0	0|0	0|0	0|0	0|0	0|0	1|1	0|0	0|0	0|0	0|0	0|0	1|0	0|0	0|0	0|0	0|0	0|0	0|0	1|1	0|0	1|1	0|0	0|0	0|0	0|0	0|0	0|0	0|0	0|0	0|0	0|0	1|1	0|0	0|0	0|0	0|0	0|0	0|0	0|0	0|0	0|0	0|0	0|0	0|0	0|0	1|1	1|1	0|0	0|0	0|0	0|0	0|0	0|0	0|0	0|0	0|0	0|0	0|0	0|0	0|0	0|0	0|0	1|1	0|0	0|0	0|0	0|0	0|0	0|0	1|1	0|0	0|0	0|0	1|1	0|0	0|0	0|0	1|1	0|0	0|0	0|0	0|0	0|0	0|0	0|0	0|0	0|0	0|0	0|0	1|1	0|0	0|0	1|1	0|0	1|1	0|0	0|0	0|0	0|0	1|1	1|1	0|0	0|0	0|0	0|0	0|0	1|1	0|0	0|0	0|0	0|0	0|0	0|0	0|0	1|1	0|0	0|0	0|0	0|0	1|1	0|0	0|0	0|0	0|0	0|0	0|0	0|0	0|0	1|1	1|1	1|1	0|0	0|0	0|0	0|0	0|0	0|0	1|1	0|0	1|1	1|1	1|1	0|0	1|1	0|0	1|1	1|1	1|1	1|1	1|1	0|0	1|1	1|1	1|1	0|0	1|1	0|0	0|0	1|1	0|0	0|0	0|0	0|0	0|0	1|1	0|0	0|0	1|1	0|1	1|1	1|1	1|1	1|1	0|0	1|1	0|0	0|0	0|0	1|1	0|0	0|0	0|0	0|0	1|1	1|1	1|1	0|0	0|0	1|1	0|0	1|1	0|0	0|0	0|0	0|0	0|0	0|0	0|0	1|1	0|0	0|0	0|0	0|0	0|0	1|1	0|0	0|0	0|0	0|0	0|0	0|0	1|1	1|1	0|0	0|0	1|1	0|0	1|1	1|1	0|0	0|0	0|0	0|0	0|0	0|0	0|0	1|1	0|0	0|0	0|0	0|0	0|0	0|0	0|0	1|1	0|0	0|0	1|1	1|1	0|0	0|0	0|0	0|0	0|0	1|1	0|0	0|0	1|1	1|1	0|0	0|0	0|0	1|1	0|0	0|0	0|0	0|0	0|0	1|1	0|0	0|0	1|1	1|1	1|1	1|1	0|0	0|0	0|0	0|0	0|0	0|0	0|0	1|1	0|0	1|1	1|1	0|0	0|0	0|0	1|1	1|1	0|0	0|0	1|1	0|0	0|0	0|0	0|0
1A	45745826	1A_45745826	T	C	.	PASS	.	GT	0|0	0|0	0|0	0|0	1|1	0|0	1|1	0|0	0|0	0|0	1|1	1|1	0|0	0|0	1|1	0|0	0|0	1|1	0|0	1|1	1|1	1|1	1|1	1|1	1|1	0|0	0|0	0|0	0|0	0|0	1|1	1|1	0|0	0|0	1|1	0|0	1|1	0|0	0|0	0|0	0|0	0|0	0|0	0|0	1|1	0|0	0|0	0|0	0|0	0|0	1|0	0|0	0|0	0|0	0|0	0|0	0|0	1|1	0|0	1|1	0|0	0|0	0|0	0|0	0|0	0|0	0|0	0|0	0|0	0|0	1|1	0|0	0|0	0|0	0|0	0|0	0|0	0|0	0|0	0|0	0|0	0|0	0|0	0|0	1|1	1|1	0|0	0|0	0|0	0|0	0|0	0|0	0|0	0|0	0|0	0|0	0|0	0|0	0|0	0|0	0|0	1|1	0|0	0|0	0|0	0|0	0|0	0|0	1|1	0|0	0|0	0|0	1|1	0|0	0|0	0|0	1|1	0|0	0|0	0|0	0|0	0|0	0|0	0|0	0|0	0|0	0|0	0|0	1|1	0|0	0|0	1|1	0|0	1|1	0|0	0|0	0|0	0|0	1|1	1|1	0|0	0|0	0|0	0|0	0|0	1|1	0|0	0|0	0|0	0|0	0|0	0|0	0|0	1|1	0|0	0|0	0|0	0|0	1|1	0|0	0|0	0|0	0|0	0|0	0|0	0|0	0|0	1|1	1|1	1|1	0|0	0|0	0|0	0|0	0|0	0|0	1|1	0|0	1|1	1|1	1|1	0|0	1|1	0|0	1|1	1|1	1|1	1|1	1|1	0|0	1|1	1|1	1|1	0|0	1|1	0|0	0|0	1|1	0|0	0|0	0|0	0|0	0|0	1|1	0|0	0|0	1|1	0|1	1|1	1|1	1|1	1|1	0|0	1|1	0|0	0|0	0|0	1|1	0|0	0|0	0|0	0|0	1|1	1|1	1|1	0|0	0|0	1|1	0|0	1|1	0|0	0|0	0|0	0|0	0|0	0|0	0|0	1|1	0|0	0|0	0|0	0|0	0|0	1|1	0|0	0|0	0|0	0|0	0|0	0|0	1|1	1|1	0|0	0|0	1|1	0|0	1|1	1|1	0|0	0|0	0|0	0|0	0|0	0|0	0|0	1|1	0|0	0|0	0|0	0|0	0|0	0|0	0|0	1|1	0|0	0|0	1|1	1|1	0|0	0|0	0|0	0|0	0|0	1|1	0|0	0|0	1|1	1|1	0|0	0|0	0|0	1|1	0|0	0|0	0|0	0|0	0|0	1|1	0|0	0|0	1|1	1|1	1|1	1|1	0|0	0|0	0|0	0|0	0|0	0|0	0|0	1|1	0|0	1|1	1|1	0|0	0|0	0|0	1|1	1|1	0|0	0|0	1|1	0|0	0|0	0|0	0|0
1A	46274087	1A_46274087	G	T	.	PASS	.	GT	0|0	0|0	0|0	0|0	1|1	0|0	1|1	0|0	0|0	0|0	1|1	0|0	0|0	0|0	1|1	0|0	0|0	1|1	0|0	1|1	1|1	1|1	1|1	1|1	1|1	0|0	0|0	0|0	0|0	0|0	1|1	1|1	0|0	0|0	1|1	0|0	1|1	0|0	0|0	0|0	0|0	0|0	0|0	0|0	1|1	0|0	0|0	0|0	0|0	0|0	1|0	0|0	0|0	0|0	0|0	0|0	0|0	1|1	0|0	1|1	0|0	0|0	0|0	0|0	0|0	0|0	0|0	0|0	0|0	0|0	1|1	0|0	0|0	0|0	0|0	0|0	0|0	0|0	0|0	0|0	0|0	0|0	0|0	0|0	0|0	1|1	0|0	0|0	0|0	0|0	0|0	0|0	0|0	0|0	0|0	0|0	0|0	0|0	0|0	0|0	0|0	1|1	0|0	0|0	0|0	0|0	0|0	0|0	1|1	0|0	0|0	0|0	1|1	0|0	0|0	0|0	1|1	0|0	0|0	0|0	0|0	0|0	0|0	0|0	0|0	0|0	0|0	0|0	1|1	0|0	0|0	1|1	0|0	1|1	0|0	0|0	0|0	0|0	1|1	1|1	0|0	0|0	0|0	0|0	0|0	1|1	0|0	0|0	0|0	0|0	0|0	0|0	0|0	1|1	0|0	0|0	0|0	0|0	1|1	0|0	0|0	0|0	0|0	0|0	0|0	0|0	0|0	1|1	1|1	1|1	0|0	0|0	0|0	0|0	0|0	0|0	1|1	0|0	1|1	1|1	1|1	0|0	1|1	0|0	1|1	1|1	1|1	1|1	1|1	0|0	1|1	1|1	1|1	0|0	1|1	0|0	0|0	1|1	0|0	0|0	0|0	0|0	0|0	1|1	0|0	0|0	1|1	0|1	1|1	1|1	0|1	1|1	0|0	1|1	0|0	0|0	0|0	1|1	0|0	0|0	0|0	0|0	1|1	1|1	1|1	0|0	0|0	1|1	0|0	1|1	0|0	0|0	0|0	0|0	0|0	0|0	0|0	1|1	0|0	0|0	0|0	0|0	0|0	1|1	0|0	0|0	0|0	0|0	0|0	0|0	1|1	1|1	0|0	0|0	1|1	0|0	1|1	1|1	0|0	0|0	0|0	0|0	1|0	0|0	0|0	1|1	0|0	0|0	0|0	0|0	0|0	0|0	0|0	1|1	0|0	0|0	1|1	1|1	0|0	0|0	0|0	0|0	0|0	1|1	0|0	0|0	1|1	1|1	0|0	0|0	0|0	1|1	0|0	0|0	0|0	0|0	0|0	1|1	0|0	0|0	1|1	1|1	1|1	1|1	0|0	0|0	0|0	0|0	0|0	0|0	0|0	1|1	0|0	1|1	1|1	0|0	0|0	0|0	1|1	1|1	0|0	0|0	1|1	0|0	0|0	0|0	0|0
1A	46274092	1A_46274092	G	T	.	PASS	.	GT	0|0	0|0	0|0	0|0	1|1	0|0	1|1	0|0	0|0	0|0	1|1	1|1	0|0	0|0	1|1	0|0	0|0	1|1	0|0	1|1	1|1	1|1	1|1	1|1	1|1	0|0	0|0	0|0	0|0	0|0	1|1	1|1	0|0	0|0	1|1	0|0	1|1	0|0	0|0	0|0	0|0	0|0	0|0	0|0	1|1	0|0	0|0	0|0	0|0	0|0	1|0	0|0	0|0	0|0	0|0	0|0	0|0	1|1	0|0	1|1	0|0	0|0	0|0	0|0	0|0	0|0	0|0	0|0	0|0	0|0	1|1	0|0	0|0	0|0	0|0	0|0	0|0	0|0	0|0	0|0	0|0	0|0	0|0	0|0	1|1	1|1	0|0	0|0	0|0	0|0	0|0	0|0	0|0	0|0	0|0	0|0	0|0	0|0	0|0	0|0	0|0	1|1	0|0	0|0	0|0	0|0	0|0	0|0	1|1	0|0	0|0	0|0	1|1	0|0	0|0	0|0	1|1	0|0	0|0	0|0	0|0	0|0	0|0	0|0	0|0	0|0	0|0	0|0	1|1	0|0	0|0	1|1	0|0	1|1	0|0	0|0	0|0	0|0	1|1	1|1	0|0	0|0	0|0	0|0	0|0	1|1	0|0	0|0	0|0	0|0	0|0	0|0	0|0	1|1	0|0	0|0	0|0	0|0	1|1	0|0	0|0	0|0	0|0	0|0	0|0	0|0	0|0	1|1	1|1	1|1	0|0	0|0	0|0	0|0	0|0	0|0	1|1	0|0	1|1	1|1	1|1	0|0	1|1	0|0	1|1	1|1	1|1	1|1	1|1	0|0	1|1	1|1	1|1	0|0	1|1	0|0	0|0	1|1	0|0	0|0	0|0	0|0	0|0	1|1	0|0	0|0	1|1	0|1	1|1	1|1	0|1	1|1	0|0	1|1	0|0	0|0	0|0	1|1	0|0	0|0	0|0	0|0	1|1	1|1	1|1	0|0	0|0	1|1	0|0	1|1	0|0	0|0	0|0	0|0	0|0	0|0	0|0	1|1	0|0	0|0	0|0	0|0	0|0	1|1	0|0	0|0	0|0	0|0	0|0	0|0	1|1	1|1	0|0	0|0	1|1	0|0	1|1	1|1	0|0	0|0	0|0	0|0	1|0	0|0	0|0	1|1	0|0	0|0	0|0	0|0	0|0	0|0	0|0	1|1	0|0	0|0	1|1	1|1	0|0	0|0	0|0	0|0	0|0	1|1	0|0	0|0	1|1	1|1	0|0	0|0	0|0	1|1	0|0	0|0	0|0	0|0	0|0	1|1	0|0	0|0	1|1	1|1	1|1	1|1	0|0	0|0	0|0	0|0	0|0	0|0	0|0	1|1	0|0	1|1	1|1	0|0	0|0	0|0	1|1	1|1	0|0	0|0	1|1	0|0	0|0	0|0	0|0
1A	46274110	1A_46274110	T	G	.	PASS	.	GT	0|0	0|0	0|0	0|0	1|1	0|0	1|1	0|0	0|0	0|0	1|1	1|1	0|0	0|0	1|1	0|0	0|0	1|1	0|0	1|1	1|1	1|1	1|1	1|1	1|1	0|0	0|0	0|0	0|0	0|0	1|1	1|1	0|0	0|0	1|1	0|0	1|1	0|0	0|0	0|0	0|0	0|0	0|0	0|0	1|1	0|0	0|0	0|0	0|0	0|0	1|0	0|0	0|0	0|0	0|0	0|0	0|0	1|1	0|0	1|1	0|0	0|0	0|0	0|0	0|0	0|0	0|0	0|0	0|0	0|0	1|1	0|0	0|0	0|0	0|0	0|0	0|0	0|0	0|0	0|0	0|0	0|0	0|0	0|0	1|1	1|1	0|0	0|0	0|0	0|0	0|0	0|0	0|0	0|0	0|0	0|0	0|0	0|0	0|0	0|0	0|0	1|1	0|0	0|0	0|0	0|0	0|0	0|0	1|1	0|0	0|0	0|0	1|1	0|0	0|0	0|0	1|1	0|0	0|0	0|0	0|0	0|0	0|0	0|0	0|0	0|0	0|0	0|0	1|1	0|0	0|0	1|1	0|0	1|1	0|0	0|0	0|0	0|0	1|1	1|1	0|0	0|0	0|0	0|0	0|0	1|1	0|0	0|0	0|0	0|0	0|0	0|0	0|0	1|1	0|0	0|0	0|0	0|0	1|1	0|0	0|0	0|0	0|0	0|0	0|0	0|0	0|0	1|1	1|1	1|1	0|0	0|0	0|0	0|0	0|0	0|0	1|1	0|0	1|1	1|1	1|1	0|0	1|1	0|0	1|1	1|1	1|1	1|1	1|1	0|0	1|1	1|1	1|1	0|0	1|1	0|0	0|0	1|1	0|0	0|0	0|0	0|0	0|0	1|1	0|0	0|0	1|1	0|1	1|1	1|1	0|1	1|1	0|0	1|1	0|0	0|0	0|0	1|1	0|0	0|0	0|0	0|0	1|1	1|1	1|1	0|0	0|0	1|1	0|0	1|1	0|0	0|0	0|0	0|0	0|0	0|0	0|0	1|1	0|0	0|0	0|0	0|0	0|0	1|1	0|0	0|0	0|0	0|0	0|0	0|0	1|1	1|1	0|0	0|0	1|1	0|0	1|1	1|1	0|0	0|0	0|0	0|0	1|0	0|0	0|0	1|1	0|0	0|0	0|0	0|0	0|0	0|0	0|0	1|1	0|0	0|0	1|1	1|1	0|0	0|0	0|0	0|0	0|0	1|1	0|0	0|0	1|1	1|1	0|0	0|0	0|0	1|1	0|0	0|0	0|0	0|0	0|0	1|1	0|0	0|0	1|1	1|1	1|1	1|1	0|0	0|0	0|0	0|0	0|0	0|0	0|0	1|1	0|0	1|1	1|1	0|0	0|0	0|0	1|1	1|1	0|0	0|0	1|1	0|0	0|0	0|0	0|0
1A	46456016	1A_46456016	A	G	.	PASS	.	GT	0|0	0|0	0|0	0|0	1|1	0|0	1|1	0|0	0|0	0|0	1|1	1|1	0|0	0|0	1|1	0|0	0|0	1|1	0|0	1|1	1|1	1|1	1|1	1|1	1|1	0|0	0|0	0|0	0|0	0|0	1|1	1|1	0|0	0|0	1|1	0|0	1|1	0|0	0|0	0|0	0|0	0|0	0|0	0|0	1|1	0|0	0|0	0|0	0|0	0|0	1|0	0|0	0|0	0|0	0|0	0|0	0|0	1|1	0|0	1|1	0|0	0|0	0|0	0|0	0|0	0|0	0|0	0|0	0|0	0|0	1|1	0|0	0|0	0|0	0|0	0|0	0|0	0|0	0|0	0|0	0|0	0|0	0|0	0|0	1|1	1|1	0|0	0|0	0|0	0|0	0|0	0|0	0|0	0|0	0|0	0|0	0|0	0|0	0|0	0|0	0|0	1|1	0|0	0|0	0|0	0|0	0|0	0|0	1|1	0|0	0|0	0|0	1|1	0|0	0|0	0|0	1|1	0|0	0|0	0|0	0|0	0|0	0|0	0|0	0|0	0|0	0|0	0|0	1|1	0|0	0|0	1|1	0|0	1|1	0|0	0|0	0|0	0|0	1|1	1|1	0|0	0|0	0|0	0|0	0|0	1|1	0|0	0|0	0|0	0|0	0|0	0|0	0|0	1|1	0|0	0|0	0|0	0|0	1|1	0|0	0|0	0|0	0|0	0|0	0|0	0|0	0|0	1|1	1|1	1|1	0|0	0|0	0|0	0|0	0|0	0|0	1|1	0|0	1|1	1|1	1|1	0|0	1|1	0|0	1|1	1|1	1|1	1|1	1|1	0|0	1|1	1|1	1|1	0|0	1|1	0|0	0|0	1|1	0|0	0|0	0|0	0|0	0|0	1|1	0|0	0|0	1|1	0|1	1|1	1|1	0|1	1|1	0|0	1|1	0|0	0|0	0|0	1|1	0|0	0|0	0|0	0|0	1|1	1|1	1|1	0|0	0|0	1|1	0|0	1|1	0|0	0|0	0|0	0|0	0|0	0|0	0|0	1|1	0|0	0|0	0|0	0|0	0|0	1|1	0|0	0|0	0|0	0|0	0|0	0|0	1|1	1|1	0|0	0|0	1|1	0|0	1|1	1|1	0|0	0|0	0|0	0|0	1|0	0|0	0|0	1|1	0|0	0|0	0|0	0|0	0|0	0|0	0|0	1|1	0|0	0|0	1|1	1|1	0|0	0|0	0|0	0|0	0|0	1|1	0|0	0|0	1|1	1|1	0|0	0|0	0|0	1|1	0|0	0|0	0|0	0|0	0|0	1|1	0|0	0|0	1|1	1|1	1|1	1|1	0|0	0|0	0|0	0|0	0|0	0|0	0|0	1|1	0|0	1|1	1|1	0|0	0|0	0|0	1|1	1|1	0|0	0|0	1|1	0|0	0|0	0|0	0|0
1A	46456039	1A_46456039	C	A	.	PASS	.	GT	0|0	0|0	0|0	0|0	1|1	0|0	1|1	0|0	0|0	0|0	1|1	0|0	0|0	0|0	1|1	0|0	0|0	1|1	0|0	1|1	1|1	1|1	1|1	1|1	1|1	0|0	0|0	0|0	0|0	0|0	1|1	1|1	0|0	0|0	1|1	0|0	1|1	0|0	0|0	0|0	0|0	0|0	0|0	0|0	1|1	0|0	0|0	0|0	0|0	0|0	1|0	0|0	0|0	0|0	0|0	0|0	0|0	1|1	0|0	1|1	0|0	0|0	0|0	0|0	0|0	0|0	0|0	0|0	0|0	0|0	1|1	0|0	0|0	0|0	0|0	0|0	0|0	0|0	0|0	0|0	0|0	0|0	0|0	0|0	0|0	1|1	0|0	0|0	0|0	0|0	0|0	0|0	0|0	0|0	0|0	0|0	0|0	0|0	0|0	0|0	0|0	1|1	0|0	0|0	0|0	0|0	0|0	0|0	1|1	0|0	0|0	0|0	1|1	0|0	0|0	0|0	1|1	0|0	0|0	0|0	0|0	0|0	0|0	0|0	0|0	0|0	0|0	0|0	1|1	0|0	0|0	1|1	0|0	1|1	0|0	0|0	0|0	0|0	1|1	1|1	0|0	0|0	0|0	0|0	0|0	1|1	0|0	0|0	0|0	0|0	0|0	0|0	0|0	1|1	0|0	0|0	0|0	0|0	1|1	0|0	0|0	0|0	0|0	0|0	0|0	0|0	0|0	1|1	1|1	1|1	0|0	0|0	0|0	0|0	0|0	0|0	1|1	0|0	1|1	1|1	1|1	0|0	1|1	0|0	1|1	1|1	1|1	1|1	1|1	0|0	1|1	1|1	1|1	0|0	1|1	0|0	0|0	1|1	0|0	0|0	0|0	0|0	0|0	1|1	0|0	0|0	1|1	0|1	1|1	1|1	0|1	1|1	0|0	1|1	0|0	0|0	0|0	1|1	0|0	0|0	0|0	0|0	1|1	1|1	1|1	0|0	0|0	1|1	0|0	1|1	0|0	0|0	0|0	0|0	0|0	0|0	0|0	1|1	0|0	0|0	0|0	0|0	0|0	1|1	0|0	0|0	0|0	0|0	0|0	0|0	1|1	1|1	0|0	0|0	1|1	0|0	1|1	1|1	0|0	0|0	0|0	0|0	1|0	0|0	0|0	1|1	0|0	0|0	0|0	0|0	0|0	0|0	0|0	1|1	0|0	0|0	1|1	1|1	0|0	0|0	0|0	0|0	0|0	1|1	0|0	0|0	1|1	1|1	0|0	0|0	0|0	1|1	0|0	0|0	0|0	0|0	0|0	1|1	0|0	0|0	1|1	1|1	1|1	1|1	0|0	0|0	0|0	0|0	0|0	0|0	0|0	1|1	0|0	1|1	1|1	0|0	0|0	0|0	1|1	1|1	0|0	0|0	1|1	0|0	0|0	0|0	0|0
1A	46456052	1A_46456052	T	C	.	PASS	.	GT	0|0	0|0	0|0	0|0	1|1	0|0	1|1	0|0	0|0	0|0	1|1	1|1	0|0	0|0	1|1	0|0	0|0	1|1	0|0	1|1	1|1	1|1	1|1	1|1	1|1	0|0	0|0	0|0	0|0	0|0	1|1	1|1	0|0	0|0	1|1	0|0	1|1	0|0	0|0	0|0	0|0	0|0	0|0	0|0	1|1	0|0	0|0	0|0	0|0	0|0	1|0	0|0	0|0	0|0	0|0	0|0	0|0	1|1	0|0	1|1	0|0	0|0	0|0	0|0	0|0	0|0	0|0	0|0	0|0	0|0	1|1	0|0	0|0	0|0	0|0	0|0	0|0	0|0	0|0	0|0	0|0	0|0	0|0	0|0	1|1	1|1	0|0	0|0	0|0	0|0	0|0	0|0	0|0	0|0	0|0	0|0	0|0	0|0	0|0	0|0	0|0	1|1	0|0	0|0	0|0	0|0	0|0	0|0	1|1	0|0	0|0	0|0	1|1	0|0	0|0	0|0	1|1	0|0	0|0	0|0	0|0	0|0	0|0	0|0	0|0	0|0	0|0	0|0	1|1	0|0	0|0	1|1	0|0	1|1	0|0	0|0	0|0	0|0	1|1	1|1	0|0	0|0	0|0	0|0	0|0	1|1	0|0	0|0	0|0	0|0	0|0	0|0	0|0	1|1	0|0	0|0	0|0	0|0	1|1	0|0	0|0	0|0	0|0	0|0	0|0	0|0	0|0	1|1	1|1	1|1	0|0	0|0	0|0	0|0	0|0	0|0	1|1	0|0	1|1	1|1	1|1	0|0	1|1	0|0	1|1	1|1	1|1	1|1	1|1	0|0	1|1	1|1	1|1	0|0	1|1	0|0	0|0	1|1	0|0	0|0	0|0	0|0	0|0	1|1	0|0	0|0	1|1	0|1	1|1	1|1	0|1	1|1	0|0	1|1	0|0	0|0	0|0	1|1	0|0	0|0	0|0	0|0	1|1	1|1	1|1	0|0	0|0	1|1	0|0	1|1	0|0	0|0	0|0	0|0	0|0	0|0	0|0	1|1	0|0	0|0	0|0	0|0	0|0	1|1	0|0	0|0	0|0	0|0	0|0	0|0	1|1	1|1	0|0	0|0	1|1	0|0	1|1	1|1	0|0	0|0	0|0	0|0	1|0	0|0	0|0	1|1	0|0	0|0	0|0	0|0	0|0	0|0	0|0	1|1	0|0	0|0	1|1	1|1	0|0	0|0	0|0	0|0	0|0	1|1	0|0	0|0	1|1	1|1	0|0	0|0	0|0	1|1	0|0	0|0	0|0	0|0	0|0	1|1	0|0	0|0	1|1	1|1	1|1	1|1	0|0	0|0	0|0	0|0	0|0	0|0	0|0	1|1	0|0	1|1	1|1	0|0	0|0	0|0	1|1	1|1	0|0	0|0	1|1	0|0	0|0	0|0	0|0
1A	46456084	1A_46456084	T	A	.	PASS	.	GT	0|0	0|0	0|0	0|0	1|1	0|0	1|1	0|0	0|0	0|0	1|1	1|1	0|0	0|0	1|1	0|0	0|0	1|1	0|0	1|1	1|1	1|1	1|1	1|1	1|1	0|0	0|0	0|0	0|0	0|0	1|1	1|1	0|0	0|0	1|1	0|0	1|1	0|0	0|0	0|0	0|0	0|0	0|0	0|0	1|1	0|0	0|0	0|0	0|0	0|0	1|0	0|0	0|0	0|0	0|0	0|0	0|0	1|1	0|0	1|1	0|0	0|0	0|0	0|0	0|0	0|0	0|0	0|0	0|0	0|0	1|1	0|0	0|0	0|0	0|0	0|0	0|0	0|0	0|0	0|0	0|0	0|0	0|0	0|0	1|1	1|1	0|0	0|0	0|0	0|0	0|0	0|0	0|0	0|0	0|0	0|0	0|0	0|0	0|0	0|0	0|0	1|1	0|0	0|0	0|0	0|0	0|0	0|0	1|1	0|0	0|0	0|0	1|1	0|0	0|0	0|0	1|1	0|0	0|0	0|0	0|0	0|0	0|0	0|0	0|0	0|0	0|0	0|0	1|1	0|0	0|0	1|1	0|0	1|1	0|0	0|0	0|0	0|0	1|1	1|1	0|0	0|0	0|0	0|0	0|0	1|1	0|0	0|0	0|0	0|0	0|0	0|0	0|0	1|1	0|0	0|0	0|0	0|0	1|1	0|0	0|0	0|0	0|0	0|0	0|0	0|0	0|0	1|1	1|1	1|1	0|0	0|0	0|0	0|0	0|0	0|0	1|1	0|0	1|1	1|1	1|1	0|0	1|1	0|0	1|1	1|1	1|1	1|1	1|1	0|0	1|1	1|1	1|1	0|0	1|1	0|0	0|0	1|1	0|0	0|0	0|0	0|0	0|0	1|1	0|0	0|0	1|1	0|1	1|1	1|1	0|1	1|1	0|0	1|1	0|0	0|0	0|0	1|1	0|0	0|0	0|0	0|0	1|1	1|1	1|1	0|0	0|0	1|1	0|0	1|1	0|0	0|0	0|0	0|0	0|0	0|0	0|0	1|1	0|0	0|0	0|0	0|0	0|0	1|1	0|0	0|0	0|0	0|0	0|0	0|0	1|1	1|1	0|0	0|0	1|1	0|0	1|1	1|1	0|0	0|0	0|0	0|0	1|0	0|0	0|0	1|1	0|0	0|0	0|0	0|0	0|0	0|0	0|0	1|1	0|0	0|0	1|1	1|1	0|0	0|0	0|0	0|0	0|0	1|1	0|0	0|0	1|1	1|1	0|0	0|0	0|0	1|1	0|0	0|0	0|0	0|0	0|0	1|1	0|0	0|0	1|1	1|1	1|1	1|1	0|0	0|0	0|0	0|0	0|0	0|0	0|0	1|1	0|0	1|1	1|1	0|0	0|0	0|0	1|1	1|1	0|0	0|0	1|1	0|0	0|0	0|0	0|0
1A	46456116	1A_46456116	T	C	.	PASS	.	GT	0|0	0|0	0|0	0|0	1|1	0|0	1|1	0|0	0|0	0|0	1|1	1|1	0|0	0|0	1|1	0|0	0|0	1|1	0|0	1|1	1|1	1|1	1|1	1|1	1|1	0|0	0|0	0|0	0|0	0|0	1|1	1|1	0|0	0|0	1|1	0|0	1|1	0|0	0|0	0|0	0|0	0|0	0|0	0|0	1|1	0|0	0|0	0|0	0|0	0|0	1|0	0|0	0|0	0|0	0|0	0|0	0|0	1|1	0|0	1|1	0|0	0|0	0|0	0|0	0|0	0|0	0|0	0|0	0|0	0|0	1|1	0|0	0|0	0|0	0|0	0|0	0|0	0|0	0|0	0|0	0|0	0|0	0|0	0|0	1|1	1|1	0|0	0|0	0|0	0|0	0|0	0|0	0|0	0|0	0|0	0|0	0|0	0|0	0|0	0|0	0|0	1|1	0|0	0|0	0|0	0|0	0|0	0|0	1|1	0|0	0|0	0|0	1|1	0|0	0|0	0|0	1|1	0|0	0|0	0|0	0|0	0|0	0|0	0|0	0|0	0|0	0|0	0|0	1|1	0|0	0|0	1|1	0|0	1|1	0|0	0|0	0|0	0|0	1|1	1|1	0|0	0|0	0|0	0|0	0|0	1|1	0|0	0|0	0|0	0|0	0|0	0|0	0|0	1|1	0|0	0|0	0|0	0|0	1|1	0|0	0|0	0|0	0|0	0|0	0|0	0|0	0|0	1|1	1|1	1|1	0|0	0|0	0|0	0|0	0|0	0|0	1|1	0|0	1|1	1|1	1|1	0|0	1|1	0|0	1|1	1|1	1|1	1|1	1|1	0|0	1|1	1|1	1|1	0|0	1|1	0|0	0|0	1|1	0|0	0|0	0|0	0|0	0|0	1|1	0|0	0|0	1|1	0|1	1|1	1|1	0|1	1|1	0|0	1|1	0|0	0|0	0|0	1|1	0|0	0|0	0|0	0|0	1|1	1|1	1|1	0|0	0|0	1|1	0|0	1|1	0|0	0|0	0|0	0|0	0|0	0|0	0|0	1|1	0|0	0|0	0|0	0|0	0|0	1|1	0|0	0|0	0|0	0|0	0|0	0|0	1|1	1|1	0|0	0|0	1|1	0|0	1|1	1|1	0|0	0|0	0|0	0|0	1|0	0|0	0|0	1|1	0|0	0|0	0|0	0|0	0|0	0|0	0|0	1|1	0|0	0|0	1|1	1|1	0|0	0|0	0|0	0|0	0|0	1|1	0|0	0|0	1|1	1|1	0|0	0|0	0|0	1|1	0|0	0|0	0|0	0|0	0|0	1|1	0|0	0|0	1|1	1|1	1|1	1|1	0|0	0|0	0|0	0|0	0|0	0|0	0|0	1|1	0|0	1|1	1|1	0|0	0|0	0|0	1|1	1|1	0|0	0|0	1|1	0|0	0|0	0|0	0|0
1A	46456238	1A_46456238	G	A	.	PASS	.	GT	0|0	0|0	0|0	0|0	1|1	0|0	1|1	0|0	0|0	0|0	1|1	1|1	0|0	0|0	1|1	0|0	0|0	1|1	0|0	1|1	1|1	1|1	1|1	1|1	1|1	0|0	0|0	0|0	0|0	0|0	1|1	1|1	0|0	0|0	1|1	0|0	1|1	0|0	0|0	0|0	0|0	0|0	0|0	0|0	1|1	0|0	0|0	0|0	0|0	0|0	1|0	0|0	0|0	0|0	0|0	0|0	0|0	1|1	0|0	1|1	0|0	0|0	0|0	0|0	0|0	0|0	0|0	0|0	0|0	0|0	1|1	0|0	0|0	0|0	0|0	0|0	0|0	0|0	0|0	0|0	0|0	0|0	0|0	0|0	0|0	1|1	0|0	0|0	0|0	0|0	0|0	0|0	0|0	0|0	0|0	0|0	0|0	0|0	0|0	0|0	0|0	1|1	0|0	0|0	0|0	0|0	0|0	0|0	1|1	0|0	0|0	0|0	1|1	0|0	0|0	0|0	1|1	0|0	0|0	0|0	0|0	0|0	0|0	0|0	0|0	0|0	0|0	0|0	1|1	0|0	0|0	1|1	0|0	1|1	0|0	0|0	0|0	0|0	1|1	1|1	0|0	0|0	0|0	0|0	0|0	1|1	0|0	0|0	0|0	0|0	0|0	0|0	0|0	1|1	0|0	0|0	0|0	0|0	1|1	0|0	0|0	0|0	0|0	0|0	0|0	0|0	0|0	1|1	1|1	1|1	0|0	0|0	0|0	0|0	0|0	0|0	1|1	0|0	1|1	1|1	1|1	0|0	1|1	0|0	1|1	1|1	1|1	1|1	1|1	0|0	1|1	1|1	1|1	0|0	1|1	0|0	0|0	1|1	0|0	0|0	0|0	0|0	0|0	1|1	0|0	0|0	1|1	0|1	1|1	1|1	0|1	1|1	0|0	1|1	0|0	0|0	0|0	1|1	0|0	0|0	0|0	0|0	1|1	1|1	1|1	0|0	0|0	1|1	0|0	1|1	0|0	0|0	0|0	0|0	0|0	0|0	0|0	1|1	0|0	0|0	0|0	0|0	0|0	1|1	0|0	0|0	0|0	0|0	0|0	0|0	1|1	1|1	0|0	0|0	1|1	0|0	1|1	1|1	0|0	0|0	0|0	0|0	1|0	0|0	0|0	1|1	0|0	0|0	0|0	0|0	0|0	0|0	0|0	1|1	0|0	0|0	1|1	1|1	0|0	0|0	0|0	0|0	0|0	1|1	0|0	0|0	1|1	1|1	0|0	0|0	0|0	1|1	0|0	0|0	0|0	0|0	0|0	1|1	0|0	0|0	1|1	1|1	1|1	1|1	0|0	0|0	0|0	0|0	0|0	0|0	0|0	1|1	0|0	1|1	1|1	0|0	0|0	0|0	1|1	1|1	0|0	0|0	1|1	0|0	0|0	0|0	0|0
1A	46456241	1A_46456241	G	A	.	PASS	.	GT	0|0	0|0	0|0	0|0	1|1	0|0	1|1	0|0	0|0	0|0	1|1	1|1	0|0	0|0	1|1	0|0	0|0	1|1	0|0	1|1	1|1	1|1	1|1	1|1	1|1	0|0	0|0	0|0	0|0	0|0	1|1	1|1	0|0	0|0	1|1	0|0	1|1	0|0	0|0	0|0	0|0	0|0	0|0	0|0	1|1	0|0	0|0	0|0	0|0	0|0	1|0	0|0	0|0	0|0	0|0	0|0	0|0	1|1	0|0	1|1	0|0	0|0	0|0	0|0	0|0	0|0	0|0	0|0	0|0	0|0	1|1	0|0	0|0	0|0	0|0	0|0	0|0	0|0	0|0	0|0	0|0	0|0	0|0	0|0	1|1	1|1	0|0	0|0	0|0	0|0	0|0	0|0	0|0	0|0	0|0	0|0	0|0	0|0	0|0	0|0	0|0	1|1	0|0	0|0	0|0	0|0	0|0	0|0	1|1	0|0	0|0	0|0	1|1	0|0	0|0	0|0	1|1	0|0	0|0	0|0	0|0	0|0	0|0	0|0	0|0	0|0	0|0	0|0	1|1	0|0	0|0	1|1	0|0	1|1	0|0	0|0	0|0	0|0	1|1	1|1	0|0	0|0	0|0	0|0	0|0	1|1	0|0	0|0	0|0	0|0	0|0	0|0	0|0	1|1	0|0	0|1	0|0	0|0	1|1	0|0	0|0	0|0	0|0	0|0	0|0	0|0	0|0	1|1	1|1	1|1	0|0	0|0	0|0	0|0	0|0	0|0	1|1	0|0	1|1	1|1	1|1	0|0	1|1	0|0	1|1	1|1	1|1	1|1	1|1	0|0	1|1	1|1	1|1	0|0	1|1	0|0	0|0	1|1	0|0	0|0	0|0	0|0	0|0	1|1	0|0	0|0	1|1	0|1	1|1	1|1	0|1	1|1	0|0	1|1	0|0	0|0	0|0	1|1	0|0	0|0	0|0	0|0	1|1	1|1	1|1	0|0	0|0	1|1	0|0	1|1	0|0	0|0	0|0	0|0	0|0	0|0	0|0	1|1	0|0	0|0	0|0	0|0	0|0	1|1	0|0	0|0	0|0	0|0	0|0	0|0	1|1	1|1	0|0	0|0	1|1	0|0	1|1	1|1	0|0	0|0	0|0	0|0	1|0	0|0	0|0	1|1	0|0	0|0	0|0	0|0	0|0	0|0	0|0	1|1	0|0	0|0	1|1	1|1	0|0	0|0	0|0	0|0	0|0	1|1	0|0	0|0	1|1	1|1	0|0	0|0	0|0	1|1	0|0	0|0	0|0	0|0	0|0	1|1	0|0	0|0	1|1	1|1	1|1	1|1	0|0	0|0	0|0	0|0	0|0	0|0	0|0	1|1	0|0	1|1	1|1	0|0	0|0	0|0	1|1	1|1	0|0	0|0	1|1	0|0	0|0	0|0	0|0
1A	46676209	1A_46676209	C	A	.	PASS	.	GT	0|0	0|0	0|0	0|0	1|1	0|0	1|1	0|0	0|0	0|0	1|1	0|0	0|0	0|0	1|1	0|0	0|0	1|1	0|0	1|1	1|1	1|1	1|1	1|1	1|1	0|0	0|0	0|0	0|0	0|0	1|1	1|1	0|0	0|0	1|1	0|0	1|1	0|0	0|0	0|0	0|0	0|0	0|0	0|0	1|1	0|0	0|0	0|0	0|0	0|0	1|0	0|0	0|0	0|0	0|0	0|0	0|0	1|1	0|0	1|1	0|0	0|0	0|0	0|0	0|0	0|0	0|0	0|0	0|0	0|0	1|1	0|0	0|0	0|0	0|0	0|0	0|0	0|0	0|0	0|0	0|0	0|0	0|0	0|0	1|1	1|1	0|0	0|0	0|0	0|0	0|0	0|0	0|0	0|0	0|0	0|0	0|0	0|0	0|0	0|0	0|0	1|1	0|0	0|0	0|0	0|0	0|0	0|0	1|1	0|0	0|0	0|0	1|1	0|0	0|0	0|0	1|1	0|0	0|0	0|0	0|0	0|0	0|0	0|0	0|0	0|0	0|0	0|0	1|1	0|0	0|0	1|1	0|0	1|1	0|0	0|0	0|0	0|0	1|1	1|1	0|0	0|0	0|0	0|0	0|0	1|1	0|0	0|0	0|0	0|0	0|0	0|0	0|0	1|1	0|0	0|0	0|0	0|0	1|1	0|0	0|0	0|0	0|0	0|0	0|0	0|0	0|0	1|1	1|1	1|1	0|0	0|0	0|0	0|0	0|0	0|0	1|1	0|0	1|1	1|1	1|1	0|0	1|1	0|0	1|1	1|1	1|1	1|1	1|1	0|0	1|1	1|1	1|1	0|0	1|1	0|0	0|0	1|1	0|0	0|0	0|0	0|0	0|0	1|1	0|0	0|0	1|1	0|1	1|1	1|1	0|1	1|1	0|0	1|1	0|0	0|0	0|0	1|1	0|0	0|0	0|0	0|0	1|1	1|1	1|1	0|0	0|0	1|1	0|0	1|1	0|0	0|0	0|0	0|0	0|0	0|0	0|0	1|1	0|0	0|0	0|0	0|0	0|0	1|1	0|0	0|0	0|0	0|0	0|0	0|0	1|1	1|1	0|0	0|0	1|1	0|0	1|1	1|1	0|0	0|0	0|0	0|0	1|0	0|0	0|0	1|1	0|0	0|0	0|0	0|0	0|0	0|0	0|0	1|1	0|0	0|0	1|1	1|1	0|0	0|0	0|0	0|0	0|0	1|1	0|0	0|0	1|1	1|1	0|0	0|0	0|0	1|1	0|0	0|0	0|0	0|0	0|0	1|1	0|0	0|0	1|1	1|1	1|1	1|1	0|0	0|0	0|0	0|0	1|1	0|0	0|0	1|1	0|0	1|1	1|1	0|0	0|0	0|0	1|1	1|1	0|0	0|0	1|1	0|0	0|0	0|0	0|0
1A	46693131	1A_46693131	A	G	.	PASS	.	GT	0|0	0|0	0|0	0|0	1|1	0|0	1|1	0|0	0|0	0|0	1|1	0|0	0|0	0|0	1|1	0|0	0|0	1|1	0|0	1|1	1|1	1|1	1|1	1|1	1|1	0|0	0|0	0|0	0|0	0|0	1|1	1|1	0|0	0|0	1|1	0|0	1|1	0|0	0|0	0|0	0|0	0|0	0|0	0|0	1|1	0|0	0|0	0|0	0|0	0|0	1|0	0|0	0|0	0|0	0|0	0|0	0|0	1|1	0|0	1|1	0|0	0|0	0|0	0|0	0|0	0|0	0|0	0|0	0|0	0|0	1|1	0|0	0|0	0|0	0|0	0|0	0|0	0|0	0|0	0|0	0|0	0|0	0|0	0|0	0|0	1|1	0|0	0|0	0|0	0|0	0|0	0|0	0|0	0|0	0|0	0|0	0|0	0|0	0|0	0|0	0|0	1|1	0|0	0|0	0|0	0|0	0|0	0|0	1|1	0|0	0|0	0|0	1|1	0|0	0|0	0|0	1|1	0|0	0|0	0|0	0|0	0|0	0|0	0|0	0|0	0|0	0|0	0|0	1|1	0|0	0|0	1|1	0|0	1|1	0|0	0|0	0|0	0|0	1|1	1|1	0|0	0|0	0|0	0|0	0|0	1|1	0|0	0|0	0|0	0|0	0|0	0|0	0|0	1|1	0|0	0|0	0|0	0|0	1|1	0|0	0|0	0|0	0|0	0|0	0|0	0|0	0|0	1|1	1|1	1|1	0|0	0|0	0|0	0|0	0|0	0|0	1|1	0|0	1|1	1|1	1|1	0|0	1|1	0|0	1|1	1|1	1|1	1|1	1|1	0|0	1|1	1|1	1|1	0|0	1|1	0|0	0|0	1|1	0|0	0|0	0|0	0|0	0|0	1|1	0|0	0|0	1|1	0|1	1|1	1|1	0|1	1|1	0|0	1|1	0|0	0|0	0|0	1|1	0|0	0|0	0|0	0|0	1|1	1|1	1|1	0|0	0|0	1|1	0|0	1|1	0|0	0|0	0|0	0|0	0|0	0|0	0|0	1|1	0|0	0|0	0|0	0|0	0|0	1|1	0|0	0|0	0|0	0|0	0|0	0|0	1|1	1|1	0|0	0|0	1|1	0|0	1|1	1|1	0|0	0|0	0|0	0|0	1|0	0|0	0|0	1|1	0|0	0|0	0|0	0|0	0|0	0|0	0|0	1|1	0|0	0|0	1|1	1|1	0|0	0|0	0|0	0|0	0|0	1|1	0|0	0|0	1|1	1|1	0|0	0|0	0|0	1|1	0|0	0|0	0|0	0|0	0|0	1|1	0|0	0|0	1|1	1|1	1|1	1|1	0|0	0|0	0|0	0|0	0|0	0|0	0|0	1|1	0|0	1|1	1|1	0|0	0|0	0|0	1|1	1|1	0|0	0|0	1|1	0|0	0|0	0|0	0|0
1A	46946411	1A_46946411	A	G	.	PASS	.	GT	0|0	0|0	0|0	0|0	1|1	0|0	1|1	0|0	0|0	0|0	1|1	0|0	0|0	0|0	1|1	0|0	0|0	1|1	0|0	1|1	1|1	1|1	1|1	1|1	1|1	0|0	0|0	0|0	0|0	0|0	1|1	1|1	0|0	0|0	1|1	0|0	1|1	0|0	0|0	0|0	0|0	0|0	0|0	0|0	1|1	0|0	0|0	0|0	0|0	0|0	1|1	0|0	0|0	0|0	0|0	0|0	0|0	1|1	0|0	1|1	0|0	0|0	0|0	0|0	0|0	0|0	0|0	0|0	0|0	0|0	1|1	0|0	0|0	0|0	0|0	0|0	0|0	0|0	0|0	0|0	0|0	0|0	0|0	0|0	1|1	1|1	0|0	0|0	0|0	0|0	0|0	0|0	0|0	0|0	0|0	0|0	0|0	0|0	0|0	0|0	0|0	1|1	0|0	0|0	0|0	0|0	0|0	0|0	1|1	0|0	0|0	0|0	1|1	0|0	0|0	0|0	1|1	0|0	0|0	0|0	0|0	0|0	0|0	0|0	0|0	0|0	0|0	0|0	1|1	0|0	0|0	1|1	0|0	1|1	0|0	0|0	0|0	0|0	1|1	1|1	0|0	0|0	0|0	0|0	0|0	1|1	0|0	0|0	0|0	0|0	0|0	0|0	0|0	1|1	0|0	0|0	0|0	0|0	1|1	0|0	0|0	0|0	0|0	0|0	0|0	0|0	0|0	1|1	1|1	1|1	0|0	0|0	0|0	0|0	0|0	0|0	1|1	0|0	1|1	1|1	1|1	0|0	1|1	0|0	1|1	1|1	1|1	1|1	1|1	0|0	1|1	1|1	1|1	0|0	1|1	0|0	0|0	1|1	0|0	0|0	0|0	0|0	0|0	1|1	0|0	0|0	1|1	0|1	1|1	1|1	0|1	1|1	0|0	1|1	0|0	0|0	0|0	1|1	0|0	0|0	0|0	0|0	1|1	1|1	1|1	0|0	0|0	1|1	0|0	1|1	0|0	0|0	0|0	0|0	0|0	0|0	0|0	1|1	0|0	0|0	0|0	0|0	0|0	1|1	0|0	0|0	0|0	0|0	0|0	0|0	1|1	1|1	0|0	0|0	1|1	0|0	1|1	1|1	0|0	0|0	0|0	0|0	1|0	0|0	0|0	1|1	0|0	0|0	0|0	0|0	0|0	0|0	0|0	1|1	0|0	0|0	1|1	1|1	0|0	0|0	0|0	0|0	0|0	1|1	0|0	0|0	1|1	1|1	0|0	0|0	0|0	1|1	0|0	0|0	0|0	0|0	0|0	1|1	0|0	0|0	1|1	1|1	1|1	1|1	0|0	0|0	0|0	0|0	1|1	0|0	0|0	1|1	0|0	1|1	1|1	0|0	0|0	0|0	1|1	1|1	0|0	0|0	1|1	0|0	0|0	0|0	0|0
1A	46946489	1A_46946489	T	G	.	PASS	.	GT	0|0	0|0	0|0	0|0	1|1	0|0	1|1	0|0	0|0	0|0	1|1	0|0	0|0	0|0	1|1	0|0	0|0	1|1	0|0	1|1	1|1	1|1	1|1	1|1	1|1	0|0	0|0	0|0	0|0	0|0	1|1	1|1	0|0	0|0	1|1	0|0	1|1	0|0	0|0	0|0	0|0	0|0	0|0	0|0	1|1	0|0	0|0	0|0	0|0	0|0	1|1	0|0	0|0	0|0	0|0	0|0	0|0	1|1	0|0	1|1	0|0	0|0	0|0	0|0	0|0	0|0	0|0	0|0	0|0	0|0	1|1	0|0	0|0	0|0	0|0	0|0	0|0	0|0	0|0	0|0	0|0	0|0	0|0	0|0	1|1	1|1	0|0	0|0	0|0	0|0	0|0	0|0	0|0	0|0	0|0	0|0	0|0	0|0	0|0	0|0	0|0	1|1	0|0	0|0	0|0	0|0	0|0	0|0	1|1	0|0	0|0	0|0	1|1	0|0	0|0	0|0	1|1	0|0	0|0	0|0	0|0	0|0	0|0	0|0	0|0	0|0	0|0	0|0	1|1	0|0	0|0	1|1	0|0	1|1	0|0	0|0	0|0	0|0	1|1	1|1	0|0	0|0	0|0	0|0	0|0	1|1	0|0	0|0	0|0	0|0	0|0	0|0	0|0	1|1	0|0	0|0	0|0	0|0	1|1	0|0	0|0	0|0	0|0	0|0	0|0	0|0	0|0	1|1	1|1	1|1	0|0	0|0	0|0	0|0	0|0	0|0	1|1	0|0	1|1	1|1	1|1	0|0	1|1	0|0	1|1	1|1	1|1	1|1	1|1	0|0	1|1	1|1	1|1	0|0	1|1	0|0	0|0	1|1	0|0	0|0	0|0	0|0	0|0	1|1	0|0	0|0	1|1	0|1	1|1	1|1	0|1	1|1	0|0	1|1	0|0	0|0	0|0	1|1	0|0	0|0	0|0	0|0	1|1	1|1	1|1	0|0	0|0	1|1	0|0	1|1	0|0	0|0	0|0	0|0	0|0	0|0	0|0	1|1	0|0	0|0	0|0	0|0	0|0	1|1	0|0	0|0	0|0	0|0	0|0	0|0	1|1	1|1	0|0	0|0	1|1	0|0	1|1	1|1	0|0	0|0	0|0	0|0	1|0	0|0	0|0	1|1	0|0	0|0	0|0	0|0	0|0	0|0	0|0	1|1	0|0	0|0	1|1	1|1	0|0	0|0	0|0	0|0	0|0	1|1	0|0	0|0	1|1	1|1	0|0	0|0	0|0	1|1	0|0	0|0	0|0	0|0	0|0	1|1	0|0	0|0	1|1	1|1	1|1	1|1	0|0	0|0	0|0	0|0	1|1	0|0	0|0	1|1	0|0	1|1	1|1	0|0	0|0	0|0	1|1	1|1	0|0	0|0	1|1	0|0	0|0	0|0	0|0
1A	46957767	1A_46957767	T	C	.	PASS	.	GT	0|0	0|0	0|0	0|0	1|1	0|0	1|1	0|0	0|0	0|0	1|1	1|1	0|0	0|0	1|1	0|0	0|0	1|1	0|0	1|1	1|1	1|1	1|1	1|1	1|1	0|0	0|0	0|0	0|0	0|0	1|1	1|1	0|0	0|0	1|1	0|0	1|1	0|0	0|0	0|0	0|0	0|0	0|0	0|0	1|1	0|0	0|0	0|0	0|0	0|0	1|0	0|0	0|0	0|0	0|0	0|0	0|0	1|1	0|0	1|1	0|0	0|0	0|0	0|0	0|0	0|0	0|0	0|0	0|0	0|0	1|1	0|0	0|0	0|0	0|0	0|0	0|0	0|0	0|0	0|0	0|0	0|0	0|0	0|0	1|1	1|1	0|0	0|0	0|0	0|0	0|0	0|0	0|0	0|0	0|0	0|0	0|0	0|0	0|0	0|0	0|0	1|1	0|0	0|0	0|0	0|0	0|0	0|0	1|1	0|0	0|0	0|0	1|1	0|0	0|0	0|0	1|1	0|0	0|0	0|0	0|0	0|0	0|0	0|0	0|0	0|0	0|0	0|0	1|1	0|0	0|0	1|1	0|0	1|1	0|0	0|0	0|0	0|0	1|1	1|1	0|0	0|0	0|0	0|0	0|0	1|1	0|0	0|0	0|0	0|0	0|0	0|0	0|0	1|1	0|0	0|0	0|0	0|0	1|1	0|0	0|0	0|0	0|0	0|0	0|0	0|0	0|0	1|1	1|1	1|1	0|0	0|0	0|0	0|0	0|0	0|0	1|1	0|0	1|1	1|1	1|1	0|0	1|1	0|0	1|1	1|1	1|1	1|1	1|1	0|0	1|1	1|1	1|1	0|0	1|1	0|0	0|0	1|1	0|0	0|0	0|0	0|0	0|0	1|1	0|0	0|0	1|1	0|1	1|1	1|1	0|1	1|1	0|0	1|1	0|0	0|0	0|0	1|1	0|0	0|0	0|0	0|0	1|1	1|1	1|1	0|0	0|0	1|1	0|0	1|1	0|0	0|0	0|0	0|0	0|0	0|0	0|0	1|1	0|0	0|0	0|0	0|0	0|0	1|1	0|0	0|0	0|0	0|0	0|0	0|0	1|1	1|1	0|0	0|0	1|1	0|0	1|1	1|1	0|0	0|0	0|0	0|0	0|0	0|0	0|0	1|1	0|0	0|0	0|0	0|0	0|0	0|0	0|0	1|1	0|0	0|0	1|1	1|1	0|0	0|0	0|0	0|0	0|0	1|1	0|0	0|0	1|1	1|1	0|0	0|0	0|0	1|1	0|0	0|0	0|0	0|0	0|0	1|1	0|0	0|0	1|1	1|1	1|1	1|1	0|0	0|0	0|0	0|0	1|1	0|0	0|0	1|1	0|0	1|1	1|1	0|0	0|0	0|0	1|1	1|1	0|0	0|0	1|1	0|0	0|0	0|0	0|0
1A	46975189	1A_46975189	G	A	.	PASS	.	GT	0|0	0|0	0|0	0|0	1|1	0|0	1|1	0|0	0|0	0|0	1|1	0|0	0|0	0|0	1|1	0|0	0|0	1|1	0|0	1|1	1|1	1|1	1|1	1|1	1|1	0|0	0|0	0|0	0|0	0|0	1|1	1|1	0|0	0|0	1|1	0|0	1|1	0|0	0|0	0|0	0|0	0|0	0|0	0|0	1|1	0|0	0|0	0|0	0|0	0|0	1|0	0|0	0|0	0|0	0|0	0|0	0|0	1|1	0|0	1|1	0|0	0|0	0|0	0|0	0|0	0|0	0|0	0|0	0|0	0|0	1|1	0|0	0|0	0|0	0|0	0|0	0|0	0|0	0|0	0|0	0|0	0|0	0|0	0|0	0|0	1|1	0|0	0|0	0|0	0|0	0|0	0|0	0|0	0|0	0|0	0|0	0|0	0|0	0|0	0|0	0|0	1|1	0|0	0|0	0|0	0|0	0|0	0|0	1|1	0|0	0|0	0|0	1|1	0|0	0|0	0|0	1|1	0|0	0|0	0|0	0|0	0|0	0|0	0|0	0|0	0|0	0|0	0|0	1|1	0|0	0|0	1|1	0|0	1|1	0|0	0|0	0|0	0|0	1|1	1|1	0|0	0|0	0|0	0|0	0|0	1|1	0|0	0|0	0|0	0|0	0|0	0|0	0|0	1|1	0|0	0|0	0|0	0|0	1|1	0|0	0|0	0|0	0|0	0|0	0|0	0|0	0|0	1|1	1|1	1|1	0|0	0|0	0|0	0|0	0|0	0|0	1|1	0|0	1|1	1|1	1|1	0|0	1|1	0|0	1|1	1|1	1|1	1|1	1|1	0|0	1|1	1|1	1|1	0|0	1|1	0|0	0|0	1|1	0|0	0|0	0|0	0|0	0|0	1|1	0|0	0|0	1|1	0|1	1|1	1|1	0|1	1|1	0|0	1|1	0|0	0|0	0|0	1|1	0|0	0|0	0|0	0|0	1|1	1|1	1|1	0|0	0|0	1|1	0|0	1|1	0|0	0|0	0|0	0|0	0|0	0|0	0|0	1|1	0|0	0|0	0|0	0|0	0|0	1|1	0|0	0|0	0|0	0|0	0|0	0|0	1|1	1|1	0|0	0|0	1|1	0|0	1|1	1|1	0|0	0|0	0|0	0|0	1|0	0|0	0|0	1|1	0|0	0|0	0|0	0|0	0|0	0|0	0|0	1|1	0|0	0|0	1|1	1|1	0|0	0|0	0|0	0|0	0|0	1|1	0|0	0|0	1|1	1|1	0|0	0|0	0|0	1|1	0|0	0|0	0|0	0|0	0|0	1|1	0|0	0|0	1|1	1|1	1|1	1|1	0|0	0|0	0|0	0|0	0|0	0|0	0|0	1|1	0|0	1|1	1|1	0|0	0|0	0|0	1|1	1|1	0|0	0|0	1|1	0|0	0|0	0|0	0|0
1A	46975332	1A_46975332	T	G	.	PASS	.	GT	0|0	0|0	0|0	0|0	1|1	0|0	1|1	0|0	0|0	0|0	1|1	0|0	0|0	0|0	1|1	0|0	0|0	1|1	0|0	1|1	1|1	1|1	1|1	1|1	1|1	0|0	0|0	0|0	0|0	0|0	1|1	1|1	0|0	0|0	1|1	0|0	1|1	0|0	0|0	0|0	0|0	0|0	0|0	0|0	1|1	0|0	0|0	0|0	0|0	0|0	1|0	0|0	0|0	0|0	0|0	0|0	0|0	1|1	0|0	1|1	0|0	0|0	0|0	0|0	0|0	0|0	0|0	0|0	0|0	0|0	1|1	0|0	0|0	0|0	0|0	0|0	0|0	0|0	0|0	0|0	0|0	0|0	0|0	0|0	1|1	1|1	0|0	0|0	0|0	0|0	0|0	0|0	0|0	0|0	0|0	0|0	0|0	0|0	0|0	0|0	0|0	1|1	0|0	0|0	0|0	0|0	0|0	0|0	1|1	0|0	0|0	0|0	1|1	0|0	0|0	0|0	1|1	0|0	0|0	0|0	0|0	0|0	0|0	0|0	0|0	0|0	0|0	0|0	1|1	0|0	0|0	1|1	0|0	1|1	0|0	0|0	0|0	0|0	1|1	1|1	0|0	0|0	0|0	0|0	0|0	1|1	0|0	0|0	0|0	0|0	0|0	0|0	0|0	1|1	0|0	0|0	0|0	0|0	1|1	0|0	0|0	0|0	0|0	0|0	0|0	0|0	0|0	1|1	1|1	1|1	0|0	0|0	0|0	0|0	0|0	0|0	1|1	0|0	1|1	1|1	1|1	0|0	1|1	0|0	1|1	1|1	1|1	1|1	1|1	0|0	1|1	1|1	1|1	0|0	1|1	0|0	0|0	1|1	0|0	0|0	0|0	0|0	0|0	1|1	0|0	0|0	1|1	0|1	1|1	1|1	0|1	1|1	0|0	1|1	0|0	0|0	0|0	1|1	0|0	0|0	0|0	0|0	1|1	1|1	1|1	0|0	0|0	1|1	0|0	1|1	0|0	0|0	0|0	0|0	0|0	0|0	0|0	1|1	0|0	0|0	0|0	0|0	0|0	1|1	0|0	0|0	0|0	0|0	0|0	0|0	1|1	1|1	0|0	0|0	1|1	0|0	1|1	1|1	0|0	0|0	0|0	0|0	1|0	0|0	0|0	1|1	0|0	0|0	0|0	0|0	0|0	0|0	0|0	1|1	0|0	0|0	1|1	1|1	0|0	0|0	0|0	0|0	0|0	1|1	0|0	0|0	1|1	1|1	0|0	0|0	0|0	1|1	0|0	0|0	0|0	0|0	0|0	1|1	0|0	0|0	1|1	1|1	1|1	1|1	0|0	0|0	0|0	0|0	1|1	0|0	0|0	1|1	0|0	1|1	1|1	0|0	0|0	0|0	1|1	1|1	0|0	0|0	1|1	0|0	0|0	0|0	0|0
1A	47207260	1A_47207260	C	T	.	PASS	.	GT	0|0	0|0	0|0	0|0	1|1	0|0	1|1	0|0	0|0	0|0	1|1	0|0	0|0	0|0	1|1	0|0	0|0	1|1	0|0	1|1	1|1	1|1	1|1	1|1	1|1	0|0	0|0	0|0	0|0	0|0	1|1	1|1	0|0	0|0	1|1	0|0	1|1	0|0	0|0	0|0	0|0	0|0	0|0	0|0	1|1	0|0	0|0	0|0	0|0	0|0	1|0	0|0	0|0	0|0	0|0	0|0	0|0	1|1	0|0	1|1	0|0	0|0	0|0	0|0	0|0	0|0	0|0	0|0	0|0	0|0	1|1	0|0	0|0	0|0	0|0	0|0	0|0	0|0	0|0	0|0	0|0	0|0	0|0	0|0	0|0	1|1	0|0	0|0	0|0	0|0	0|0	0|0	0|0	0|0	0|0	0|0	0|0	0|0	0|0	0|0	0|0	1|1	0|0	0|0	0|0	0|0	0|0	0|0	1|1	0|0	0|0	0|0	1|1	0|0	0|0	0|0	1|1	0|0	0|0	0|0	0|0	0|0	0|0	0|0	0|0	0|0	0|0	0|0	1|1	0|0	0|0	1|1	0|0	1|1	0|0	0|0	0|0	0|0	1|1	1|1	0|0	0|0	0|0	0|0	0|0	1|1	0|0	0|0	0|0	0|0	0|0	0|0	0|0	1|1	0|0	0|0	0|0	0|0	1|1	0|0	0|0	0|0	0|0	0|0	0|0	0|0	0|0	1|1	1|1	1|1	0|0	0|0	0|0	0|0	0|0	0|0	1|1	0|0	1|1	1|1	1|1	0|0	1|1	0|0	1|1	1|1	1|1	1|1	1|1	0|0	1|1	1|1	1|1	0|0	1|1	0|0	0|0	1|1	0|0	0|0	0|0	0|0	0|0	1|1	0|0	0|0	1|1	0|1	1|1	1|1	0|1	1|1	0|0	1|1	0|0	0|0	0|0	1|1	0|0	0|0	0|0	0|0	1|1	1|1	1|1	0|0	0|0	1|1	0|0	1|1	0|0	0|0	0|0	0|0	0|0	0|0	0|0	1|1	0|0	0|0	0|0	0|0	0|0	1|1	0|0	0|0	0|0	0|0	0|0	0|0	1|1	1|1	0|0	0|0	1|1	0|0	1|1	1|1	0|0	0|0	0|0	0|0	1|0	0|0	0|0	1|1	0|0	0|0	0|0	0|0	0|0	0|0	0|0	1|1	0|0	0|0	1|1	1|1	0|0	0|0	0|0	0|0	0|0	1|1	0|0	0|0	1|1	1|1	0|0	0|0	0|0	1|1	0|0	0|0	0|0	0|0	0|0	1|1	0|0	0|0	1|1	1|1	1|1	1|1	0|0	0|0	0|0	0|0	0|0	0|0	0|0	1|1	0|0	1|1	1|1	0|0	0|0	0|0	1|1	1|1	0|0	0|0	1|1	0|0	0|0	0|0	0|0
1A	47292199	1A_47292199	G	A	.	PASS	.	GT	0|0	0|0	0|0	0|0	1|1	0|0	1|1	0|0	0|0	0|0	1|1	0|0	0|0	0|0	1|1	0|0	0|0	1|1	0|0	1|1	1|1	1|1	1|1	1|1	1|1	0|0	0|0	0|0	0|0	0|0	1|1	1|1	0|0	0|0	1|1	0|0	1|1	0|0	0|0	0|0	0|0	0|0	0|0	0|0	1|1	0|0	0|0	0|0	0|0	0|0	1|0	0|0	0|0	0|0	0|0	0|0	0|0	1|1	0|0	1|1	0|0	0|0	0|0	0|0	0|0	0|0	0|0	0|0	0|0	0|0	1|1	0|0	0|0	0|0	0|0	0|0	0|0	0|0	0|0	0|0	0|0	0|0	0|0	0|0	0|0	1|1	0|0	0|0	0|0	0|0	0|0	0|0	0|0	0|0	0|0	0|0	0|0	0|0	0|0	0|0	0|0	1|1	0|0	0|0	0|0	0|0	0|0	0|0	1|1	0|0	0|0	0|0	1|1	0|0	0|0	0|0	1|1	0|0	0|0	0|0	0|0	0|0	0|0	0|0	0|0	0|0	0|0	0|0	1|1	0|0	0|0	1|1	0|0	1|1	0|0	0|0	0|0	0|0	1|1	1|1	0|0	0|0	0|0	0|0	0|0	1|1	0|0	0|0	0|0	0|0	0|0	0|0	0|0	1|1	0|0	0|0	0|0	0|0	1|1	0|0	0|0	0|0	0|0	0|0	0|0	0|0	0|0	1|1	1|1	1|1	0|0	0|0	0|0	0|0	0|0	0|0	1|1	0|0	1|1	1|1	1|1	0|0	1|1	0|0	1|1	1|1	1|1	1|1	1|1	0|0	1|1	1|1	1|1	0|0	1|1	0|0	0|0	1|1	0|0	0|0	0|0	0|0	0|0	1|1	0|0	0|0	1|1	0|1	1|1	1|1	0|1	1|1	0|0	1|1	0|0	0|0	0|0	1|1	0|0	0|0	0|0	0|0	1|1	1|1	1|1	0|0	0|0	1|1	0|0	1|1	0|0	0|0	0|0	0|0	0|0	0|0	0|0	1|1	0|0	0|0	0|0	0|0	0|0	1|1	0|0	0|0	0|0	0|0	0|0	0|0	1|1	1|1	0|0	0|0	1|1	0|0	1|1	1|1	0|0	0|0	0|0	0|0	1|0	0|0	0|0	1|1	0|0	0|0	0|0	0|0	0|0	0|0	0|0	1|1	0|0	0|0	1|1	1|1	0|0	0|0	0|0	0|0	0|0	1|1	0|0	0|0	1|1	1|1	0|0	0|0	0|0	1|1	0|0	0|0	0|0	0|0	0|0	1|1	0|0	0|0	1|1	1|1	1|1	1|1	0|0	0|0	0|0	0|0	0|0	0|0	0|0	1|1	0|0	1|1	1|1	0|0	0|0	0|0	1|1	1|1	0|0	0|0	1|1	0|0	0|0	0|0	0|0
1A	47339045	1A_47339045	T	C	.	PASS	.	GT	0|0	0|0	0|0	0|0	1|1	0|0	1|1	0|0	0|0	0|0	1|1	0|0	0|0	0|0	1|1	0|0	0|0	1|1	0|0	1|1	1|1	1|1	1|1	1|1	1|1	0|0	0|0	0|0	0|0	0|0	1|1	1|1	0|0	0|0	1|1	0|0	1|1	0|0	0|0	0|0	0|0	0|0	0|0	0|0	1|1	0|0	0|0	0|0	0|0	0|0	1|0	0|0	0|0	0|0	0|0	0|0	0|0	1|1	0|0	1|1	0|0	0|0	0|0	0|0	0|0	0|0	0|0	0|0	0|0	0|0	1|1	0|0	0|0	0|0	0|0	0|0	0|0	0|0	0|0	0|0	0|0	0|0	0|0	0|0	1|1	1|1	0|0	0|0	0|0	0|0	0|0	0|0	0|0	0|0	0|0	0|0	0|0	0|0	0|0	0|0	0|0	1|1	0|0	0|0	0|0	0|0	0|0	0|0	1|1	0|0	0|0	0|0	1|1	0|0	0|0	0|0	1|1	0|0	0|0	0|0	0|0	0|0	0|0	0|0	0|0	0|0	0|0	0|0	1|1	0|0	0|0	1|1	0|0	1|1	0|0	0|0	0|0	0|0	1|1	1|1	0|0	0|0	0|0	0|0	0|0	1|1	0|0	0|0	0|0	0|0	0|0	0|0	0|0	1|1	0|0	0|0	0|0	0|0	1|1	0|0	0|0	0|0	0|0	0|0	0|0	0|0	0|0	1|1	1|1	1|1	0|0	0|0	0|0	0|0	0|0	0|0	1|1	0|0	1|1	1|1	1|1	0|0	1|1	0|0	1|1	1|1	1|1	1|1	1|1	0|0	1|1	1|1	1|1	0|0	1|1	0|0	0|0	1|1	0|0	0|0	0|0	0|0	0|0	1|1	0|0	0|0	1|1	0|1	1|1	1|1	0|1	1|1	0|0	1|1	0|0	0|0	0|0	1|1	0|0	0|0	0|0	0|0	1|1	1|1	1|1	0|0	0|0	1|1	0|0	1|1	0|0	0|0	0|0	0|0	0|0	0|0	0|0	1|1	0|0	0|0	0|0	0|0	0|0	1|1	0|0	0|0	0|0	0|0	0|0	0|0	1|1	1|1	0|0	0|0	1|1	0|0	1|1	1|1	0|0	0|0	0|0	0|0	1|0	0|0	0|0	1|1	0|0	0|0	0|0	0|0	0|0	0|0	0|0	1|1	0|0	0|0	1|1	1|1	0|0	0|0	0|0	0|0	0|0	1|1	0|0	0|0	1|1	1|1	0|0	0|0	0|0	1|1	0|0	0|0	0|0	0|0	0|0	1|1	0|0	0|0	1|1	1|1	1|1	1|1	0|0	0|0	0|0	0|0	1|1	0|0	0|0	1|1	0|0	1|1	1|1	0|0	0|0	0|0	1|1	1|1	0|0	0|0	1|1	0|0	0|0	0|0	0|0
1A	47365510	1A_47365510	C	T	.	PASS	.	GT	0|0	0|0	0|0	0|0	1|1	0|0	1|1	0|0	0|0	0|0	1|1	0|0	0|0	0|0	1|1	0|0	0|0	1|1	0|0	1|1	1|1	1|1	1|1	1|1	1|1	0|0	0|0	0|0	0|0	0|0	1|1	1|1	0|0	0|0	1|1	0|0	1|1	0|0	0|0	0|0	0|0	0|0	0|0	0|0	1|1	0|0	0|0	0|0	0|0	0|0	1|1	0|0	0|0	0|0	0|0	0|0	0|0	1|1	0|0	1|1	0|0	0|0	0|0	0|0	0|0	0|0	0|0	0|0	0|0	0|0	1|1	0|0	0|0	0|0	0|0	0|0	0|0	0|0	0|0	0|0	0|0	0|0	0|0	0|0	0|0	1|1	0|0	0|0	0|0	0|0	0|0	0|0	0|0	0|0	0|0	0|0	0|0	0|0	0|0	0|0	0|0	1|1	0|0	0|0	0|0	0|0	0|0	0|0	1|1	0|0	0|0	0|0	1|1	0|0	0|0	0|0	1|1	0|0	0|0	0|0	0|0	0|0	0|0	0|0	0|0	0|0	0|0	0|0	1|1	0|0	0|0	1|1	0|0	1|1	0|0	0|0	0|0	0|0	1|1	1|1	0|0	0|0	0|0	0|0	0|0	1|1	0|0	0|0	0|0	0|0	0|0	0|0	0|0	1|1	0|0	0|0	0|0	0|0	1|1	0|0	0|0	0|0	0|0	0|0	0|0	0|0	0|0	1|1	1|1	1|1	0|0	0|0	0|0	0|0	0|0	0|0	1|1	0|0	1|1	1|1	1|1	0|0	1|1	0|0	1|1	1|1	1|1	1|1	1|1	0|0	1|1	1|1	1|1	0|0	1|1	0|0	0|0	1|1	0|0	0|0	0|0	0|0	0|0	1|1	0|0	0|0	1|1	0|1	1|1	1|1	0|1	1|1	0|0	1|1	0|0	0|0	0|0	1|1	0|0	0|0	0|0	0|0	1|1	1|1	1|1	0|0	0|0	1|1	0|0	1|1	0|0	0|0	0|0	0|0	0|0	0|0	0|0	1|1	0|0	0|0	0|0	0|0	0|0	1|1	0|0	0|0	0|0	0|0	0|0	0|0	1|1	1|1	0|0	0|0	1|1	0|0	1|1	1|1	0|0	0|0	0|0	0|0	0|0	0|0	0|0	1|1	0|0	0|0	0|0	0|0	0|0	0|0	0|0	1|1	0|0	0|0	1|1	1|1	0|0	0|0	0|0	0|0	0|0	1|1	0|0	0|0	1|1	1|1	0|0	0|0	0|0	1|1	0|0	0|0	0|0	0|0	0|0	1|1	0|0	0|0	1|1	1|1	1|1	1|1	0|0	0|0	0|0	0|0	0|0	0|0	0|0	1|1	0|0	1|1	1|1	0|0	0|0	0|0	1|1	1|1	0|0	0|0	1|1	0|0	0|0	0|0	0|0
1A	47365571	1A_47365571	T	C	.	PASS	.	GT	0|0	0|0	0|0	0|0	1|1	0|0	1|1	0|0	0|0	0|0	1|1	0|0	0|0	0|0	1|1	0|0	0|0	1|1	0|0	1|1	1|1	1|1	1|1	1|1	1|1	0|0	0|0	0|0	0|0	0|0	1|1	1|1	0|0	0|0	1|1	0|0	1|1	0|0	0|0	0|0	0|0	0|0	0|0	0|0	1|1	0|0	0|0	0|0	0|0	0|0	1|1	0|0	0|0	0|0	0|0	0|0	0|0	1|1	0|0	1|1	0|0	0|0	0|0	0|0	0|0	0|0	0|0	0|0	0|0	0|0	1|1	0|0	0|0	0|0	0|0	0|0	0|0	0|0	0|0	0|0	0|0	0|0	0|0	0|0	1|1	1|1	0|0	0|0	0|0	0|0	0|0	0|0	0|0	0|0	0|0	0|0	0|0	0|0	0|0	0|0	0|0	1|1	0|0	0|0	0|0	0|0	0|0	0|0	1|1	0|0	0|0	0|0	1|1	0|0	0|0	0|0	1|1	0|0	0|0	0|0	0|0	0|0	0|0	0|0	0|0	0|0	0|0	0|0	1|1	0|0	0|0	1|1	0|0	1|1	0|0	0|0	0|0	0|0	1|1	1|1	0|0	0|0	0|0	0|0	0|0	1|1	0|0	0|0	0|0	0|0	0|0	0|0	0|0	1|1	0|0	0|0	0|0	0|0	1|1	0|0	0|0	0|0	0|0	0|0	0|0	0|0	0|0	1|1	1|1	1|1	0|0	0|0	0|0	0|0	0|0	0|0	1|1	0|0	1|1	1|1	1|1	0|0	1|1	0|0	1|1	1|1	1|1	1|1	1|1	0|0	1|1	1|1	1|1	0|0	1|1	0|0	0|0	1|1	0|0	0|0	0|0	0|0	0|0	1|1	0|0	0|0	1|1	0|1	1|1	1|1	0|1	1|1	0|0	1|1	0|0	0|0	0|0	1|1	0|0	0|0	0|0	0|0	1|1	1|1	1|1	0|0	0|0	1|1	0|0	1|1	0|0	0|0	0|0	0|0	0|0	0|0	0|0	1|1	0|0	0|0	0|0	0|0	0|0	1|1	0|0	0|0	0|0	0|0	0|0	0|0	1|1	1|1	0|0	0|0	1|1	0|0	1|1	1|1	0|0	0|0	0|0	0|0	0|0	0|0	0|0	1|1	0|0	0|0	0|0	0|0	0|0	0|0	0|0	1|1	0|0	0|0	1|1	1|1	0|0	0|0	0|0	0|0	0|0	1|1	0|0	0|0	1|1	1|1	0|0	0|0	0|0	1|1	0|0	0|0	0|0	0|0	0|0	1|1	0|0	0|0	1|1	1|1	1|1	1|1	0|0	0|0	0|0	0|0	1|1	0|0	0|0	1|1	0|0	1|1	1|1	0|0	0|0	0|0	1|1	1|1	0|0	0|0	1|1	0|0	0|0	0|0	0|0
1A	47365593	1A_47365593	G	A	.	PASS	.	GT	0|0	0|0	0|0	0|0	1|1	0|0	1|1	0|0	0|0	0|0	1|1	0|0	0|0	0|0	1|1	0|0	0|0	1|1	0|0	1|1	1|1	1|1	1|1	1|1	1|1	0|0	0|0	0|0	0|0	0|0	1|1	1|1	0|0	0|0	1|1	0|0	1|1	0|0	0|0	0|0	0|0	0|0	0|0	0|0	1|1	0|0	0|0	0|0	0|0	0|0	1|1	0|0	0|0	0|0	0|0	0|0	0|0	1|1	0|0	1|1	0|0	0|0	0|0	0|0	0|0	0|0	0|0	0|0	0|0	0|0	1|1	0|0	0|0	0|0	0|0	0|0	0|0	0|0	0|0	0|0	0|0	0|0	0|0	0|0	1|1	1|1	0|0	0|0	0|0	0|0	0|0	0|0	0|0	0|0	0|0	0|0	0|0	0|0	0|0	0|0	0|0	1|1	0|0	0|0	0|0	0|0	0|0	0|0	1|1	0|0	0|0	0|0	1|1	0|0	0|0	0|0	1|1	0|0	0|0	0|0	0|0	0|0	0|0	0|0	0|0	0|0	0|0	0|0	1|1	0|0	0|0	1|1	0|0	1|1	0|0	0|0	0|0	0|0	1|1	1|1	0|0	0|0	0|0	0|0	0|0	1|1	0|0	0|0	0|0	0|0	0|0	0|0	0|0	1|1	0|0	0|0	0|0	0|0	1|1	0|0	0|0	0|0	0|0	0|0	0|0	0|0	0|0	1|1	1|1	1|1	0|0	0|0	0|0	0|0	0|0	0|0	1|1	0|0	1|1	1|1	1|1	0|0	1|1	0|0	1|1	1|1	1|1	1|1	1|1	0|0	1|1	1|1	1|1	0|0	1|1	0|0	0|0	1|1	0|0	0|0	0|0	0|0	0|0	1|1	0|0	0|0	1|1	0|1	1|1	1|1	0|1	1|1	0|0	1|1	0|0	0|0	0|0	1|1	0|0	0|0	0|0	0|0	1|1	1|1	1|1	0|0	0|0	1|1	0|0	1|1	0|0	0|0	0|0	0|0	0|0	0|0	0|0	1|1	0|0	0|0	0|0	0|0	0|0	1|1	0|0	0|0	0|0	0|0	0|0	0|0	1|1	1|1	0|0	0|0	1|1	0|0	1|1	1|1	0|0	0|0	0|0	0|0	0|0	0|0	0|0	1|1	0|0	0|0	0|0	0|0	0|0	0|0	0|0	1|1	0|0	0|0	1|1	1|1	0|0	0|0	0|0	0|0	0|0	1|1	0|0	0|0	1|1	1|1	0|0	0|0	0|0	1|1	0|0	0|0	0|0	0|0	0|0	1|1	0|0	0|0	1|1	1|1	1|1	1|1	0|0	0|0	0|0	0|0	1|1	0|0	0|0	1|1	0|0	1|1	1|1	0|0	0|0	0|0	1|1	1|1	0|0	0|0	1|1	0|0	0|0	0|0	0|0
1A	47713698	1A_47713698	G	A	.	PASS	.	GT	0|0	0|0	0|0	0|0	0|0	0|0	0|0	0|0	0|0	0|0	1|1	0|0	0|0	0|0	1|1	0|0	0|0	0|0	0|0	0|0	1|1	1|1	1|1	0|0	1|1	0|0	0|0	0|0	0|0	0|0	0|0	0|0	0|0	0|0	1|1	0|0	0|0	0|0	0|0	0|0	0|0	0|0	0|0	0|0	0|0	0|0	0|0	0|0	0|0	0|0	1|0	0|0	0|0	0|0	0|0	0|0	0|0	1|1	0|0	0|0	0|0	0|0	0|0	0|0	0|0	0|0	0|0	0|0	0|0	0|0	1|1	0|0	0|0	0|0	0|0	0|0	0|0	0|0	0|0	0|0	0|0	0|0	0|0	0|0	0|0	1|1	0|0	0|0	0|0	0|0	0|0	0|0	0|0	0|0	0|0	0|0	0|0	0|0	0|0	0|0	0|0	1|1	0|0	0|0	0|0	0|0	0|0	0|0	0|0	0|0	0|0	0|0	0|0	0|0	0|0	0|0	0|0	0|0	0|0	0|0	0|0	0|0	0|0	0|0	0|0	0|0	0|0	0|0	1|1	0|0	0|0	0|0	0|0	0|0	0|0	0|0	0|0	0|0	1|1	0|0	0|0	0|0	0|0	0|0	0|0	0|0	0|0	0|0	0|0	0|0	0|0	0|0	0|0	1|1	0|0	0|0	0|0	0|0	1|1	0|0	0|0	0|0	0|0	0|0	0|0	0|0	0|0	1|1	0|0	0|0	0|0	0|0	0|0	0|0	0|0	0|0	0|0	0|0	0|0	1|1	0|0	0|0	0|0	0|0	0|0	0|0	0|0	0|0	0|0	0|0	0|0	0|0	0|0	0|0	0|0	0|0	0|0	0|0	0|0	0|0	0|0	0|0	0|0	0|0	0|0	0|0	0|0	0|0	0|0	1|1	0|1	1|1	0|0	0|0	0|0	0|0	0|0	0|0	0|0	0|0	0|0	0|0	0|0	0|0	0|0	0|0	0|0	0|0	0|0	1|1	0|0	0|0	0|0	0|0	0|0	0|0	0|0	0|0	0|0	0|0	0|0	0|0	0|0	0|0	0|0	0|0	0|0	0|0	0|0	0|0	0|0	0|0	0|0	0|0	0|0	0|0	0|0	1|1	0|0	0|0	0|0	0|0	0|0	0|0	0|0	1|1	0|0	0|0	0|0	0|0	0|0	0|0	0|0	1|1	0|0	0|0	1|1	1|1	0|0	0|0	0|0	0|0	0|0	1|1	0|0	0|0	0|0	0|0	0|0	0|0	0|0	0|0	0|0	0|0	0|0	0|0	0|0	0|0	0|0	0|0	1|1	0|0	0|0	0|0	0|0	0|0	0|0	0|0	0|0	0|0	0|0	0|0	0|0	1|1	0|0	0|0	0|0	0|0	1|1	1|1	0|0	0|0	0|0	0|0	0|0	0|0	0|0
1A	47713745	1A_47713745	A	G	.	PASS	.	GT	0|0	0|0	0|0	0|0	1|1	0|0	1|1	0|0	0|0	0|0	1|1	1|1	0|0	0|0	1|1	0|0	0|0	1|1	0|0	1|1	1|1	1|1	1|1	1|1	1|1	0|0	0|0	0|0	0|0	0|0	1|1	1|1	0|0	0|0	1|1	0|0	1|1	0|0	0|0	0|0	0|0	0|0	0|0	0|0	1|1	0|0	0|0	0|0	0|0	0|0	1|0	0|0	0|0	0|0	0|0	0|0	0|0	1|1	0|0	1|1	0|0	0|0	0|0	0|0	0|0	0|0	0|0	0|0	0|0	0|0	1|1	0|0	0|0	0|0	0|0	0|0	0|0	0|0	0|0	0|0	0|0	0|0	0|0	0|0	1|1	1|1	0|0	0|0	0|0	0|0	0|0	0|0	0|0	0|0	0|0	0|0	0|0	0|0	0|0	0|0	0|0	1|1	0|0	0|0	0|0	0|0	0|0	0|0	1|1	0|0	0|0	0|0	1|1	0|0	0|0	0|0	1|1	0|0	0|0	0|0	0|0	0|0	0|0	0|0	0|0	0|0	0|0	0|0	1|1	0|0	0|0	1|1	0|0	1|1	0|0	0|0	0|0	0|0	1|1	1|1	0|0	0|0	0|0	0|0	0|0	1|1	0|0	0|0	0|0	0|0	0|0	0|0	0|0	1|1	0|0	0|0	0|0	0|0	1|1	0|0	0|0	0|0	0|0	0|0	0|0	0|0	0|0	1|1	1|1	1|1	0|0	0|0	0|0	0|0	0|0	0|0	1|1	0|0	1|1	1|1	1|1	0|0	1|1	0|0	1|1	1|1	1|1	1|1	1|1	0|0	1|1	1|1	1|1	0|0	1|1	0|0	0|0	1|1	0|0	0|0	0|0	0|0	0|0	1|1	0|0	0|0	1|1	0|1	1|1	1|1	0|1	1|1	0|0	1|1	0|0	0|0	0|0	1|1	0|0	0|0	0|0	0|0	1|1	1|1	1|1	0|0	0|0	1|1	0|0	1|1	0|0	0|0	0|0	0|0	0|0	0|0	0|0	1|1	0|0	0|0	0|0	0|0	0|0	1|1	0|0	0|0	0|0	0|0	0|0	0|0	1|1	1|1	0|0	0|0	1|1	0|0	1|1	1|1	0|0	0|0	0|0	0|0	0|0	0|0	0|0	1|1	0|0	0|0	0|0	0|0	0|0	0|0	0|0	1|1	0|0	0|0	1|1	1|1	0|0	0|0	0|0	0|0	0|0	1|1	0|0	0|0	1|1	1|1	0|0	0|0	0|0	1|1	0|0	0|0	0|0	0|0	0|0	1|1	0|0	0|0	1|1	1|1	1|1	1|1	0|0	0|0	0|0	0|0	1|1	0|0	0|0	1|1	0|0	1|1	1|1	0|0	0|0	0|0	1|1	1|1	0|0	0|0	1|1	0|0	0|0	0|0	0|0
1A	47713774	1A_47713774	T	C	.	PASS	.	GT	0|0	0|0	0|0	0|0	1|1	0|0	1|1	0|0	0|0	0|0	1|1	1|1	0|0	0|0	1|1	0|0	0|0	1|1	0|0	1|1	1|1	1|1	1|1	1|1	1|1	0|0	0|0	0|0	0|0	0|0	1|1	1|1	0|0	0|0	1|1	0|0	1|1	0|0	0|0	0|0	0|0	0|0	0|0	0|0	1|1	0|0	0|0	0|0	0|0	0|0	1|0	0|0	0|0	0|0	0|0	0|0	0|0	1|1	0|0	1|1	0|0	0|0	0|0	0|0	0|0	0|0	0|0	0|0	0|0	0|0	1|1	0|0	0|0	0|0	0|0	0|0	0|0	0|0	0|0	0|0	0|0	0|0	0|0	0|0	1|1	1|1	0|0	0|0	0|0	0|0	0|0	0|0	0|0	0|0	0|0	0|0	0|0	0|0	0|0	0|0	0|0	1|1	0|0	0|0	0|0	0|0	0|0	0|0	1|1	0|0	0|0	0|0	1|1	0|0	0|0	0|0	1|1	0|0	0|0	0|0	0|0	0|0	0|0	0|0	0|0	0|0	0|0	0|0	1|1	0|0	0|0	1|1	0|0	1|1	0|0	0|0	0|0	0|0	1|1	1|1	0|0	0|0	0|0	0|0	0|0	1|1	0|0	0|0	0|0	0|0	0|0	0|0	0|0	1|1	0|0	0|0	0|0	0|0	1|1	0|0	0|0	0|0	0|0	0|0	0|0	0|0	0|0	1|1	1|1	1|1	0|0	0|0	0|0	0|0	0|0	0|0	1|1	0|0	1|1	1|1	1|1	0|0	1|1	0|0	1|1	1|1	1|1	1|1	1|1	0|0	1|1	1|1	1|1	0|0	1|1	0|0	0|0	1|1	0|0	0|0	0|0	0|0	0|0	1|1	0|0	0|0	1|1	0|1	1|1	1|1	0|1	1|1	0|0	1|1	0|0	0|0	0|0	1|1	0|0	0|0	0|0	0|0	1|1	1|1	1|1	0|0	0|0	1|1	0|0	1|1	0|0	0|0	0|0	0|0	0|0	0|0	0|0	1|1	0|0	0|0	0|0	0|0	0|0	1|1	0|0	0|0	0|0	0|0	0|0	0|0	1|1	1|1	0|0	0|0	1|1	0|0	1|1	1|1	0|0	0|0	0|0	0|0	0|0	0|0	0|0	1|1	0|0	0|0	0|0	0|0	0|0	0|0	0|0	1|1	0|0	0|0	1|1	1|1	0|0	0|0	0|0	0|0	0|0	1|1	0|0	0|0	1|1	1|1	0|0	0|0	0|0	1|1	0|0	0|0	0|0	0|0	0|0	1|1	0|0	0|0	1|1	1|1	1|1	1|1	0|0	0|0	0|0	0|0	1|1	0|0	0|0	1|1	0|0	1|1	1|1	0|0	0|0	0|0	1|1	1|1	0|0	0|0	1|1	0|0	0|0	0|0	0|0
1A	48531836	1A_48531836	T	C	.	PASS	.	GT	0|0	0|0	0|0	1|1	0|0	1|1	0|0	0|0	0|0	0|0	1|1	0|0	0|0	0|0	1|1	0|0	0|0	1|1	0|0	1|1	1|1	1|1	1|1	1|1	1|1	1|1	0|0	0|0	0|0	1|1	1|1	1|1	0|0	1|1	1|1	0|0	1|1	0|0	0|0	0|0	0|0	0|0	0|0	0|0	1|1	0|0	0|0	0|0	0|0	0|0	1|1	0|0	1|1	0|0	0|0	0|0	0|0	1|1	1|1	0|0	0|0	0|0	0|0	0|0	0|0	0|0	0|0	0|0	0|0	0|0	1|1	0|0	0|0	0|0	0|0	0|0	0|0	0|0	0|0	0|0	0|0	0|0	0|0	0|0	0|0	1|1	0|0	0|0	0|0	0|0	0|0	0|0	0|0	0|0	0|0	0|0	0|0	1|1	0|0	0|0	0|0	1|1	0|0	0|0	1|1	0|0	1|1	0|0	1|1	0|0	0|0	0|0	0|0	0|0	0|0	0|0	1|1	0|0	1|1	0|0	1|1	0|0	0|0	0|0	1|1	0|0	0|0	0|0	1|1	0|0	1|1	1|1	0|0	1|1	0|0	0|0	0|0	0|0	1|1	1|1	0|0	0|0	0|0	0|0	1|1	1|1	0|0	1|1	0|0	0|0	0|0	0|0	0|0	1|1	0|0	0|0	0|0	0|0	1|1	0|0	0|0	0|0	0|0	0|0	0|0	0|0	0|0	1|1	1|1	1|1	0|0	0|0	0|0	0|0	0|0	0|0	1|1	0|0	1|1	1|1	1|1	0|0	1|1	0|0	1|1	1|1	1|1	1|1	1|1	0|0	1|1	1|1	1|1	0|0	1|1	0|0	0|0	1|1	0|0	0|0	0|0	0|0	0|0	1|1	0|0	0|0	1|1	0|1	1|1	1|1	0|1	1|1	0|0	1|1	0|0	0|0	0|0	1|1	0|0	0|0	0|0	0|0	1|1	1|1	1|1	1|1	0|0	1|1	0|0	1|1	0|0	0|0	0|0	0|0	0|0	0|0	0|0	0|0	0|0	0|0	0|0	0|0	0|0	1|1	0|0	0|0	0|0	0|0	0|0	0|0	1|1	0|0	0|0	0|0	0|0	1|1	1|1	1|1	0|0	0|0	0|0	0|0	1|0	0|0	0|0	1|1	0|0	1|1	0|0	1|1	0|0	0|0	0|0	1|1	0|0	0|0	1|1	1|1	0|0	0|0	0|0	0|0	0|0	1|1	0|0	0|0	1|1	1|1	0|0	0|0	0|0	1|1	0|0	0|0	1|1	0|0	0|0	1|1	0|0	0|0	1|1	1|1	1|1	0|0	0|0	0|0	0|0	0|0	0|0	0|0	0|0	1|1	0|0	1|1	1|1	1|1	0|0	0|0	1|1	1|1	1|1	0|0	1|1	0|0	0|0	0|0	0|0
1A	48789381	1A_48789381	T	C	.	PASS	.	GT	0|0	0|0	0|0	1|1	1|1	1|1	1|1	1|1	0|0	0|0	1|1	1|1	0|0	0|0	1|1	0|0	0|0	1|1	0|0	1|1	1|1	1|1	1|1	1|1	1|1	1|1	0|0	0|0	0|0	1|1	1|1	1|1	0|0	1|1	1|1	1|1	1|1	0|0	1|1	0|0	0|0	0|0	0|0	0|0	1|1	0|0	0|0	0|0	0|0	0|0	1|1	0|0	1|1	0|0	0|0	0|0	0|0	1|1	1|1	1|1	0|0	0|0	0|0	0|0	0|0	0|0	0|0	0|0	0|0	0|0	1|1	0|0	0|0	0|0	0|0	0|0	0|0	0|0	0|0	0|0	0|0	0|0	0|0	0|0	1|1	1|1	1|1	0|0	0|0	0|0	0|0	0|0	0|0	0|0	0|0	0|0	0|0	1|1	0|0	0|0	0|0	1|1	0|0	0|0	1|1	0|0	1|1	1|1	1|1	0|0	0|0	0|0	1|1	0|0	0|0	0|0	1|1	0|0	1|1	0|0	1|1	0|0	0|0	0|0	1|1	0|0	0|0	0|0	1|1	0|0	1|1	1|1	0|0	1|1	0|0	0|0	0|0	0|0	1|1	1|1	0|0	0|0	0|0	0|0	1|1	1|1	0|0	1|1	0|0	0|0	0|0	0|0	0|0	1|1	0|0	0|0	0|0	0|0	1|1	0|0	0|0	0|0	0|0	0|0	0|0	0|0	0|0	1|1	1|1	1|1	0|0	0|0	0|0	0|0	0|0	0|0	1|1	0|0	1|1	1|1	1|1	0|0	1|1	0|0	1|1	1|1	1|1	1|1	1|1	0|0	1|1	1|1	1|1	0|0	1|1	0|0	0|0	1|1	0|0	0|0	0|0	0|0	0|0	1|1	0|0	0|0	1|1	0|1	1|1	1|1	1|1	1|1	0|0	1|1	0|0	0|0	0|0	1|1	0|0	0|0	0|0	0|0	1|1	1|1	1|1	1|1	0|0	1|1	0|0	1|1	0|0	0|0	0|0	0|0	0|0	1|1	0|0	1|1	0|0	0|0	0|0	0|0	0|0	1|1	0|0	0|0	0|0	0|0	0|0	0|0	1|1	1|1	0|0	0|0	1|1	1|1	1|1	1|1	0|0	0|0	0|0	0|0	1|0	0|0	0|0	1|1	0|0	1|1	0|0	1|1	0|0	0|0	0|0	1|1	0|0	0|0	1|1	1|1	0|0	0|0	0|0	0|0	0|0	1|1	0|0	0|0	1|1	1|1	0|0	0|0	0|0	1|1	0|0	0|0	1|1	0|0	0|0	1|1	0|0	0|0	1|1	1|1	1|1	1|1	1|1	0|0	0|0	0|0	1|1	0|0	0|0	1|1	0|0	1|1	1|1	1|1	0|0	0|0	1|1	1|1	1|1	0|0	1|1	0|0	0|0	0|0	0|0
1A	48789383	1A_48789383	C	T	.	PASS	.	GT	0|0	0|0	0|0	1|1	1|1	1|1	1|1	1|1	0|0	0|0	1|1	1|1	0|0	0|0	1|1	0|0	0|0	1|1	0|0	1|1	1|1	1|1	1|1	1|1	1|1	1|1	0|0	0|0	0|0	1|1	1|1	1|1	0|0	1|1	1|1	1|1	1|1	0|0	1|1	0|0	0|0	0|0	0|0	0|0	1|1	0|0	0|0	0|0	0|0	0|0	1|1	0|0	1|1	0|0	0|0	0|0	0|0	1|1	1|1	1|1	0|0	0|0	0|0	0|0	0|0	0|0	0|0	0|0	0|0	0|0	1|1	0|0	0|0	0|0	0|0	0|0	0|0	0|0	0|0	0|0	0|0	0|0	0|0	0|0	1|1	1|1	1|1	0|0	0|0	0|0	0|0	0|0	0|0	0|0	0|0	0|0	0|0	1|1	0|0	0|0	0|0	1|1	0|0	0|0	1|1	0|0	1|1	1|1	1|1	0|0	0|0	0|0	1|1	0|0	0|0	0|0	1|1	0|0	1|1	0|0	1|1	0|0	0|0	0|0	1|1	0|0	0|0	0|0	1|1	0|0	1|1	1|1	0|0	1|1	0|0	0|0	0|0	0|0	1|1	1|1	0|0	0|0	0|0	0|0	1|1	1|1	0|0	1|1	0|0	0|0	0|0	0|0	0|0	1|1	0|0	0|0	0|0	0|0	1|1	0|0	0|0	0|0	0|0	0|0	0|0	0|0	0|0	1|1	1|1	1|1	0|0	0|0	0|0	0|0	0|0	0|0	1|1	0|0	1|1	1|1	1|1	0|0	1|1	0|0	1|1	1|1	1|1	1|1	1|1	0|0	1|1	1|1	1|1	0|0	1|1	0|0	0|0	1|1	0|0	0|0	0|0	0|0	0|0	1|1	0|0	0|0	1|1	0|1	1|1	1|1	1|1	1|1	0|0	1|1	0|0	0|0	0|0	1|1	0|0	0|0	0|0	0|0	1|1	1|1	1|1	1|1	0|0	1|1	0|0	1|1	0|0	0|0	0|0	0|0	0|0	1|1	0|0	1|1	0|0	0|0	0|0	0|0	0|0	1|1	0|0	0|0	0|0	0|0	0|0	0|0	1|1	1|1	0|0	0|0	1|1	1|1	1|1	1|1	0|0	0|0	0|0	0|0	1|0	0|0	0|0	1|1	0|0	1|1	0|0	1|1	0|0	0|0	0|0	1|1	0|0	0|0	1|1	1|1	0|0	0|0	0|0	0|0	0|0	1|1	0|0	0|0	1|1	1|1	0|0	0|0	0|0	1|1	0|0	0|0	1|1	0|0	0|0	1|1	0|0	0|0	1|1	1|1	1|1	1|1	1|1	0|0	0|0	0|0	1|1	0|0	0|0	1|1	0|0	1|1	1|1	1|1	0|0	0|0	1|1	1|1	1|1	0|0	1|1	0|0	0|0	0|0	0|0
1A	48789491	1A_48789491	C	T	.	PASS	.	GT	0|0	0|0	0|0	1|1	0|0	1|1	0|0	0|0	0|0	0|0	1|1	0|0	0|0	0|0	1|1	0|0	0|0	1|1	0|0	1|1	1|1	1|1	1|1	1|1	1|1	1|1	0|0	0|0	0|0	1|1	1|1	1|1	0|0	1|1	1|1	0|0	1|1	0|0	0|0	0|0	0|0	0|0	0|0	0|0	1|1	0|0	0|0	0|0	0|0	0|0	1|1	0|0	1|1	0|0	0|0	0|0	0|0	1|1	1|1	0|0	0|0	0|0	0|0	0|0	0|0	0|0	0|0	0|0	0|0	0|0	1|1	0|0	0|0	0|0	0|0	0|0	0|0	0|0	0|0	0|0	0|0	0|0	0|0	0|0	0|0	1|1	0|0	0|0	0|0	0|0	0|0	0|0	0|0	0|0	0|0	0|0	0|0	1|1	0|0	0|0	0|0	1|1	0|0	0|0	1|1	0|0	1|1	0|0	1|1	0|0	0|0	0|0	0|0	0|0	0|0	0|0	1|1	0|0	1|1	0|0	1|1	0|0	0|0	0|0	1|1	0|0	0|0	0|0	1|1	0|0	1|1	1|1	0|0	1|1	0|0	0|0	0|0	0|0	1|1	1|1	0|0	0|0	0|0	0|0	1|1	1|1	0|0	1|1	0|0	0|0	0|0	0|0	0|0	1|1	0|0	0|0	0|0	0|0	1|1	0|0	0|0	0|0	0|0	0|0	0|0	0|0	0|0	1|1	1|1	1|1	0|0	0|0	0|0	0|0	0|0	0|0	1|1	0|0	1|1	1|1	1|1	0|0	1|1	0|0	1|1	1|1	1|1	1|1	1|1	0|0	1|1	1|1	1|1	0|0	1|1	0|0	0|0	1|1	0|0	0|0	0|0	0|0	0|0	1|1	0|0	0|0	1|1	0|1	1|1	1|1	1|1	1|1	0|0	1|1	0|0	0|0	0|0	1|1	0|0	0|0	0|0	0|0	1|1	1|1	1|1	1|1	0|0	1|1	0|0	1|1	0|0	0|0	0|0	0|0	0|0	0|0	0|0	0|0	0|0	0|0	0|0	0|0	0|0	1|1	0|0	0|0	0|0	0|0	0|0	0|0	1|1	0|0	0|0	0|0	0|0	1|1	1|1	1|1	0|0	0|0	0|0	0|0	1|0	0|0	0|0	1|1	0|0	1|1	0|0	1|1	0|0	0|0	0|0	1|1	0|0	0|0	1|1	1|1	0|0	0|0	0|0	0|0	0|0	1|1	0|0	0|0	1|1	1|1	0|0	0|0	0|0	1|1	0|0	0|0	1|1	0|0	0|0	1|1	0|0	0|0	1|1	1|1	1|1	0|0	0|0	0|0	0|0	0|0	0|0	0|0	0|0	1|1	0|0	1|1	1|1	1|1	0|0	0|0	1|1	1|1	1|1	0|0	1|1	0|0	0|0	0|0	0|0
1A	48874223	1A_48874223	G	A	.	PASS	.	GT	0|0	0|0	0|0	1|1	0|0	1|1	0|0	0|0	0|0	0|0	1|1	0|0	0|0	0|0	1|1	0|0	0|0	1|1	0|0	1|1	1|1	1|1	1|1	1|1	1|1	1|1	0|0	0|0	0|0	1|1	1|1	1|1	0|0	1|1	1|1	0|0	1|1	0|0	0|0	0|0	0|0	0|0	0|0	0|0	1|1	0|0	0|0	0|0	0|0	0|0	1|1	0|0	1|1	0|0	0|0	0|0	0|0	1|1	1|1	0|0	0|0	0|0	0|0	0|0	0|0	0|0	0|0	0|0	0|0	0|0	1|1	0|0	0|0	0|0	0|0	0|0	0|0	0|0	0|0	0|0	0|0	0|0	0|0	0|0	0|0	1|1	0|0	0|0	0|0	0|0	0|0	0|0	0|0	0|0	0|0	0|0	0|0	1|1	0|0	0|0	0|0	1|1	0|0	0|0	1|1	0|0	1|1	0|0	1|1	0|0	0|0	0|0	0|0	0|0	0|0	0|0	1|1	0|0	1|1	0|0	1|1	0|0	0|0	0|0	1|1	0|0	0|0	0|0	1|1	0|0	1|1	1|1	0|0	1|1	0|0	0|0	0|0	0|0	1|1	1|1	0|0	0|0	0|0	0|0	1|1	1|1	0|0	1|1	0|0	0|0	0|0	0|0	0|0	1|1	0|0	0|0	0|0	0|0	1|1	0|0	0|0	0|0	0|0	0|0	0|0	0|0	0|0	1|1	1|1	1|1	0|0	0|0	0|0	0|0	0|0	0|0	1|1	0|0	1|1	1|1	1|1	0|0	1|1	0|0	1|1	1|1	1|1	1|1	1|1	0|0	1|1	1|1	1|1	0|0	1|1	0|0	0|0	1|1	0|0	0|0	0|0	0|0	0|0	1|1	0|0	0|0	1|1	0|1	1|1	1|1	1|1	1|1	0|0	1|1	0|0	0|0	0|0	1|1	0|0	0|0	0|0	0|0	1|1	1|1	1|1	1|1	0|0	1|1	0|0	1|1	0|0	0|0	0|0	0|0	0|0	0|0	0|0	0|0	0|0	0|0	0|0	0|0	0|0	1|1	0|0	0|0	0|0	0|0	0|0	0|0	1|1	0|0	0|0	0|0	0|0	1|1	1|1	1|1	0|0	0|0	0|0	0|0	1|0	0|0	0|0	1|1	0|0	1|1	0|0	1|1	0|0	0|0	0|0	1|1	0|0	0|0	1|1	1|1	0|0	0|0	0|0	0|0	0|0	1|1	0|0	0|0	1|1	1|1	0|0	0|0	0|0	1|1	0|0	0|0	1|1	0|0	0|0	1|1	0|0	0|0	1|1	1|1	1|1	0|0	0|0	0|0	0|0	0|0	0|0	0|0	0|0	1|1	0|0	1|1	1|1	1|1	0|0	0|0	1|1	1|1	1|1	0|0	1|1	0|0	0|0	0|0	0|0
1A	48922353	1A_48922353	G	A	.	PASS	.	GT	0|0	0|0	0|0	0|0	0|0	0|0	0|0	0|0	0|0	0|0	1|1	0|0	0|0	0|0	1|1	0|0	0|0	1|1	0|0	1|1	1|1	1|1	1|1	1|1	1|1	0|0	0|0	0|0	0|0	0|0	1|1	1|1	0|0	0|0	1|1	0|0	1|1	0|0	0|0	0|0	0|0	0|0	0|0	0|0	1|1	0|0	0|0	0|0	0|0	0|0	1|1	0|0	0|0	0|0	0|0	0|0	0|0	1|1	0|0	0|0	0|0	0|0	0|0	0|0	0|0	0|0	0|0	0|0	0|0	0|0	1|1	0|0	0|0	0|0	0|0	0|0	0|0	0|0	0|0	0|0	0|0	0|0	0|0	0|0	0|0	1|1	0|0	0|0	0|0	0|0	0|0	0|0	0|0	0|0	0|0	0|0	0|0	0|0	0|0	0|0	0|0	1|1	0|0	0|0	0|0	0|0	0|0	0|0	1|1	0|0	0|0	0|0	0|0	0|0	0|0	0|0	1|1	0|0	0|0	0|0	0|0	0|0	0|0	0|0	0|0	0|0	0|0	0|0	1|1	0|0	0|0	1|1	0|0	1|1	0|0	0|0	0|0	0|0	1|1	1|1	0|0	0|0	0|0	0|0	0|0	1|1	0|0	0|0	0|0	0|0	0|0	0|0	0|0	1|1	0|0	0|0	0|0	0|0	1|1	0|0	0|0	0|0	0|0	0|0	0|0	0|0	0|0	1|1	1|1	1|1	0|0	0|0	0|0	0|0	0|0	0|0	1|1	0|0	1|1	1|1	1|1	0|0	1|1	0|0	1|1	1|1	1|1	1|1	1|1	0|0	1|1	1|1	1|1	0|0	1|1	0|0	0|0	1|1	0|0	0|0	0|0	0|0	0|0	1|1	0|0	0|0	1|1	0|1	1|1	1|1	1|1	1|1	0|0	1|1	0|0	0|0	0|0	1|1	0|0	0|0	0|0	0|0	1|1	1|1	1|1	1|1	0|0	1|1	0|0	1|1	0|0	0|0	0|0	0|0	0|0	0|0	0|0	0|0	0|0	0|0	0|0	0|0	0|0	1|1	0|0	0|0	0|0	0|0	0|0	0|0	1|1	0|0	0|0	0|0	0|0	0|0	1|1	1|1	0|0	0|0	0|0	0|0	1|0	0|0	0|0	1|1	0|0	1|1	0|0	0|0	0|0	0|0	0|0	1|1	0|0	0|0	1|1	1|1	0|0	0|0	0|0	0|0	0|0	1|1	0|0	0|0	1|1	1|1	0|0	0|0	0|0	1|1	0|0	0|0	0|0	0|0	0|0	1|1	0|0	0|0	1|1	1|1	1|1	0|0	0|0	0|0	0|0	0|0	0|0	0|0	0|0	1|1	0|0	1|1	1|1	0|0	0|0	0|0	1|1	1|1	0|0	0|0	1|1	0|0	0|0	0|0	0|0
1A	48922447	1A_48922447	C	T	.	PASS	.	GT	0|0	0|0	0|0	1|1	0|0	1|1	0|0	0|0	0|0	0|0	1|1	0|0	0|0	0|0	1|1	0|0	0|0	1|1	0|0	1|1	1|1	1|1	1|1	1|1	1|1	1|1	0|0	0|0	0|0	1|1	1|1	1|1	0|0	1|1	1|1	0|0	1|1	0|0	0|0	0|0	0|0	0|0	0|0	0|0	1|1	0|0	0|0	0|0	0|0	0|0	1|1	0|0	1|1	0|0	0|0	0|0	0|0	1|1	1|1	0|0	0|0	0|0	0|0	0|0	0|0	0|0	0|0	0|0	0|0	0|0	1|1	0|0	0|0	0|0	0|0	0|0	0|0	0|0	0|0	0|0	0|0	0|0	0|0	0|0	0|0	1|1	0|0	0|0	0|0	0|0	0|0	0|0	0|0	0|0	0|0	0|0	0|0	1|1	0|0	0|0	0|0	1|1	0|0	0|0	1|1	0|0	1|1	0|0	1|1	0|0	0|0	0|0	0|0	0|0	0|0	0|0	1|1	0|0	1|1	0|0	1|1	0|0	0|0	0|0	1|1	0|0	0|0	0|0	1|1	0|0	1|1	1|1	0|0	1|1	0|0	0|0	0|0	0|0	1|1	1|1	0|0	0|0	0|0	0|0	1|1	1|1	0|0	1|1	0|0	0|0	0|0	0|0	0|0	1|1	0|0	0|0	0|0	0|0	1|1	0|0	0|0	0|0	0|0	0|0	0|0	0|0	0|0	1|1	1|1	1|1	0|0	0|0	0|0	0|0	0|0	0|0	1|1	0|0	1|1	1|1	1|1	0|0	1|1	0|0	1|1	1|1	1|1	1|1	1|1	0|0	1|1	1|1	1|1	0|0	1|1	0|0	0|0	1|1	0|0	0|0	0|0	0|0	0|0	1|1	0|0	0|0	1|1	0|1	1|1	1|1	1|1	1|1	0|0	1|1	0|0	0|0	0|0	1|1	0|0	0|0	0|0	0|0	1|1	1|1	1|1	1|1	0|0	1|1	0|0	1|1	0|0	0|0	0|0	0|0	0|0	0|0	0|0	0|0	0|0	0|0	0|0	0|0	0|0	1|1	0|0	0|0	0|0	0|0	0|0	0|0	1|1	0|0	0|0	0|0	0|0	1|1	1|1	1|1	0|0	0|0	0|0	0|0	1|0	0|0	0|0	1|1	0|0	1|1	0|0	1|1	0|0	0|0	0|0	1|1	0|0	0|0	1|1	1|1	0|0	0|0	0|0	0|0	0|0	1|1	0|0	0|0	1|1	1|1	0|0	0|0	0|0	1|1	0|0	0|0	1|1	0|0	0|0	1|1	0|0	0|0	1|1	1|1	1|1	0|0	0|0	0|0	0|0	0|0	0|0	0|0	0|0	1|1	0|0	1|1	1|1	1|1	0|0	0|0	1|1	1|1	1|1	0|0	1|1	0|0	0|0	0|0	0|0
1A	48922469	1A_48922469	A	G	.	PASS	.	GT	0|0	0|0	0|0	1|1	1|1	1|1	1|1	1|1	0|0	0|0	1|1	1|1	0|0	0|0	1|1	0|0	0|0	1|1	0|0	1|1	1|1	1|1	1|1	1|1	1|1	1|1	0|0	0|0	0|0	1|1	1|1	1|1	0|0	1|1	1|1	1|1	1|1	0|0	1|1	0|0	0|0	0|0	0|0	0|0	1|1	0|0	0|0	0|0	0|0	0|0	1|1	0|0	1|1	0|0	0|0	0|0	0|0	1|1	1|1	1|1	0|0	0|0	0|0	0|0	0|0	0|0	0|0	0|0	0|0	0|0	1|1	0|0	0|0	0|0	0|0	0|0	0|0	0|0	0|0	0|0	0|0	0|0	0|0	0|0	1|1	1|1	1|1	0|0	0|0	0|0	0|0	0|0	0|0	0|0	0|0	0|0	0|0	1|1	0|0	0|0	0|0	1|1	0|0	0|0	1|1	0|0	1|1	1|1	1|1	0|0	0|0	0|0	1|1	0|0	0|0	0|0	1|1	0|0	1|1	0|0	1|1	0|0	0|0	0|0	1|1	0|0	0|0	0|0	1|1	0|0	1|1	1|1	0|0	1|1	0|0	0|0	0|0	0|0	1|1	1|1	0|0	0|0	0|0	0|0	1|1	1|1	0|0	1|1	0|0	0|0	0|0	0|0	0|0	1|1	0|0	0|0	0|0	0|0	1|1	0|0	0|0	0|0	0|0	0|0	0|0	0|0	0|0	1|1	1|1	1|1	0|0	0|0	0|0	0|0	0|0	0|0	1|1	0|0	1|1	1|1	1|1	0|0	1|1	0|0	1|1	1|1	1|1	1|1	1|1	0|0	1|1	1|1	1|1	0|0	1|1	0|0	0|0	1|1	0|0	0|0	0|0	0|0	0|0	1|1	0|0	0|0	1|1	0|1	1|1	1|1	1|1	1|1	0|0	1|1	0|0	0|0	0|0	1|1	0|0	0|0	0|0	0|0	1|1	1|1	1|1	1|1	0|0	1|1	0|0	1|1	0|0	0|0	0|0	0|0	0|0	1|1	0|0	1|1	0|0	0|0	0|0	0|0	0|0	1|1	0|0	0|0	0|0	0|0	0|0	0|0	1|1	1|1	0|0	0|0	1|1	1|1	1|1	1|1	0|0	0|0	0|0	0|0	1|0	0|0	0|0	1|1	0|0	1|1	0|0	1|1	0|0	0|0	0|0	1|1	0|0	0|0	1|1	1|1	0|0	0|0	0|0	0|0	0|0	1|1	0|0	0|0	1|1	1|1	0|0	0|0	0|0	1|1	0|0	0|0	1|1	0|0	0|0	1|1	0|0	0|0	1|1	1|1	1|1	1|1	1|1	0|0	0|0	0|0	1|1	0|0	0|0	1|1	0|0	1|1	1|1	1|1	0|0	0|0	1|1	1|1	1|1	0|0	1|1	0|0	0|0	0|0	0|0
1A	48922509	1A_48922509	C	G	.	PASS	.	GT	0|0	0|0	0|0	1|1	0|0	1|1	0|0	0|0	0|0	0|0	1|1	0|0	0|0	0|0	1|1	0|0	0|0	1|1	0|0	1|1	1|1	1|1	1|1	1|1	1|1	1|1	0|0	0|0	0|0	1|1	1|1	1|1	0|0	1|1	1|1	0|0	1|1	0|0	0|0	0|0	0|0	0|0	0|0	0|0	1|1	0|0	0|0	0|0	0|0	0|0	1|1	0|0	1|1	0|0	0|0	0|0	0|0	1|1	1|1	0|0	0|0	0|0	0|0	0|0	0|0	0|0	0|0	0|0	0|0	0|0	1|1	0|0	0|0	0|0	0|0	0|0	0|0	0|0	0|0	0|0	0|0	0|0	0|0	0|0	0|0	1|1	0|0	0|0	0|0	0|0	0|0	0|0	0|0	0|0	0|0	0|0	0|0	1|1	0|0	0|0	0|0	1|1	0|0	0|0	1|1	0|0	1|1	0|0	1|1	0|0	0|0	0|0	0|0	0|0	0|0	0|0	1|1	0|0	1|1	0|0	1|1	0|0	0|0	0|0	1|1	0|0	0|0	0|0	1|1	0|0	1|1	1|1	0|0	1|1	0|0	0|0	0|0	0|0	1|1	1|1	0|0	0|0	0|0	0|0	1|1	1|1	0|0	1|1	0|0	0|0	0|0	0|0	0|0	1|1	0|0	0|0	0|0	0|0	1|1	0|0	0|0	0|0	0|0	0|0	0|0	0|0	0|0	1|1	1|1	1|1	0|0	0|0	0|0	0|0	0|0	0|0	1|1	0|0	1|1	1|1	1|1	0|0	1|1	0|0	1|1	1|1	1|1	1|1	1|1	0|0	1|1	1|1	1|1	0|0	1|1	0|0	0|0	1|1	0|0	0|0	0|0	0|0	0|0	1|1	0|0	0|0	1|1	0|1	1|1	1|1	1|1	1|1	0|0	1|1	0|0	0|0	0|0	1|1	0|0	0|0	0|0	0|0	1|1	1|1	1|1	1|1	0|0	1|1	0|0	1|1	0|0	0|0	0|0	0|0	0|0	0|0	0|0	0|0	0|0	0|0	0|0	0|0	0|0	1|1	0|0	0|0	0|0	0|0	0|0	0|0	1|1	0|0	0|0	0|0	0|0	1|1	1|1	1|1	0|0	0|0	0|0	0|0	1|0	0|0	0|0	1|1	0|0	1|1	0|0	1|1	0|0	0|0	0|0	1|1	0|0	0|0	1|1	1|1	0|0	0|0	0|0	0|0	0|0	1|1	0|0	0|0	1|1	1|1	0|0	0|0	0|0	1|1	0|0	0|0	1|1	0|0	0|0	1|1	0|0	0|0	1|1	1|1	1|1	0|0	0|0	0|0	0|0	0|0	0|0	0|0	0|0	1|1	0|0	1|1	1|1	1|1	0|0	0|0	1|1	1|1	1|1	0|0	1|1	0|0	0|0	0|0	0|0
1A	49533579	1A_49533579	A	G	.	PASS	.	GT	0|0	0|0	0|0	1|1	1|1	1|1	1|1	1|1	0|0	0|0	1|1	1|1	0|0	0|0	1|1	0|0	0|0	1|1	0|0	1|1	1|1	1|1	1|1	1|1	1|1	1|1	0|0	0|0	0|0	1|1	1|1	1|1	0|0	1|1	1|1	1|1	1|1	0|0	1|1	0|0	0|0	0|0	0|0	0|0	1|1	0|0	0|0	0|0	0|0	0|0	1|1	0|0	1|1	0|0	0|0	0|0	0|0	1|1	1|1	1|1	0|0	0|0	0|0	0|0	0|0	0|0	0|0	0|0	0|0	0|0	1|1	0|0	0|0	0|0	0|0	0|0	0|0	0|0	0|0	0|0	0|0	0|0	0|0	0|0	1|1	1|1	1|1	0|0	0|0	0|0	0|0	0|0	0|0	0|0	0|0	0|0	0|0	1|1	0|0	0|0	0|0	1|1	0|0	0|0	1|1	0|0	1|1	1|1	1|1	0|0	0|0	0|0	1|1	0|0	0|0	0|0	1|1	0|0	1|1	0|0	1|1	0|0	0|0	0|0	1|1	0|0	0|0	0|0	1|1	0|0	1|1	1|1	0|0	1|1	0|0	0|0	0|0	0|0	1|1	1|1	0|0	0|0	0|0	0|0	1|1	1|1	0|0	1|1	0|0	0|0	0|0	0|0	0|0	1|1	0|0	0|0	0|0	0|0	1|1	0|0	0|0	0|0	0|0	0|0	0|0	0|0	0|0	1|1	1|1	1|1	0|0	0|0	0|0	0|0	0|0	0|0	1|1	0|0	1|1	1|1	1|1	0|0	1|1	0|0	1|1	1|1	1|1	1|1	1|1	0|0	1|1	1|1	1|1	0|0	1|1	0|0	0|0	1|1	0|0	0|0	0|0	0|0	0|0	1|1	0|0	0|0	1|1	0|1	1|1	1|1	1|1	1|1	0|0	1|1	0|0	0|0	0|0	1|1	0|0	0|0	0|0	0|0	1|1	1|1	1|1	1|1	0|0	1|1	0|0	1|1	0|0	0|0	0|0	0|0	0|0	1|1	0|0	1|1	0|0	0|0	0|0	0|0	0|0	1|1	0|0	0|0	0|0	0|0	0|0	0|0	1|1	1|1	0|0	0|0	1|1	1|1	1|1	1|1	0|0	0|0	0|0	0|0	1|0	0|0	0|0	1|1	0|0	1|1	0|0	1|1	0|0	0|0	0|0	1|1	0|0	0|0	1|1	1|1	0|0	0|0	0|0	0|0	0|0	1|1	0|0	0|0	1|1	1|1	0|0	0|0	0|0	1|1	0|0	0|0	1|1	0|0	0|0	1|1	0|0	0|0	1|1	1|1	1|1	1|1	1|1	0|0	0|0	0|0	1|1	0|0	0|0	1|1	0|0	1|1	1|1	1|1	0|0	0|0	1|1	1|1	1|1	0|0	1|1	0|0	0|0	0|0	0|0
1A	49533591	1A_49533591	A	T	.	PASS	.	GT	0|0	0|0	0|0	1|1	0|0	1|1	0|0	0|0	0|0	0|0	1|1	0|0	0|0	0|0	1|1	0|0	0|0	1|1	0|0	1|1	1|1	1|1	1|1	1|1	1|1	1|1	0|0	0|0	0|0	1|1	1|1	1|1	0|0	1|1	1|1	0|0	1|1	0|0	0|0	0|0	0|0	0|0	0|0	0|0	1|1	0|0	0|0	0|0	0|0	0|0	1|1	0|0	1|1	0|0	0|0	0|0	0|0	1|1	1|1	0|0	0|0	0|0	0|0	0|0	0|0	0|0	0|0	0|0	0|0	0|0	1|1	0|0	0|0	0|0	0|0	0|0	0|0	0|0	0|0	0|0	0|0	0|0	0|0	0|0	0|0	1|1	0|0	0|0	0|0	0|0	0|0	0|0	0|0	0|0	0|0	0|0	0|0	1|1	0|0	0|0	0|0	1|1	0|0	0|0	1|1	0|0	1|1	0|0	1|1	0|0	0|0	0|0	0|0	0|0	0|0	0|0	1|1	0|0	1|1	0|0	1|1	0|0	0|0	0|0	1|1	0|0	0|0	0|0	1|1	0|0	1|1	1|1	0|0	1|1	0|0	0|0	0|0	0|0	1|1	1|1	0|0	0|0	0|0	0|0	1|1	1|1	0|0	1|1	0|0	0|0	0|0	0|0	0|0	1|1	0|0	0|0	0|0	0|0	1|1	0|0	0|0	0|0	0|0	0|0	0|0	0|0	0|0	1|1	1|1	1|1	0|0	0|0	0|0	0|0	0|0	0|0	1|1	0|0	1|1	1|1	1|1	0|0	1|1	0|0	1|1	1|1	1|1	1|1	1|1	0|0	1|1	1|1	1|1	0|0	1|1	0|0	0|0	1|1	0|0	0|0	0|0	0|0	0|0	1|1	0|0	0|0	1|1	0|1	1|1	1|1	1|1	1|1	0|0	1|1	0|0	0|0	0|0	1|1	0|0	0|0	0|0	0|0	1|1	1|1	1|1	1|1	0|0	1|1	0|0	1|1	0|0	0|0	0|0	0|0	0|0	0|0	0|0	0|0	0|0	0|0	0|0	0|0	0|0	1|1	0|0	0|0	0|0	0|0	0|0	0|0	1|1	0|0	0|0	0|0	0|0	1|1	1|1	1|1	0|0	0|0	0|0	0|0	1|0	0|0	0|0	1|1	0|0	1|1	0|0	1|1	0|0	0|0	0|0	1|1	0|0	0|0	1|1	1|1	0|0	0|0	0|0	0|0	0|0	1|1	0|0	0|0	1|1	1|1	0|0	0|0	0|0	1|1	0|0	0|0	1|1	0|0	0|0	1|1	0|0	0|0	1|1	1|1	1|1	0|0	0|0	0|0	0|0	0|0	0|0	0|0	0|0	1|1	0|0	1|1	1|1	1|1	0|0	0|0	1|1	1|1	1|1	0|0	1|1	0|0	0|0	0|0	0|0
1A	49837374	1A_49837374	G	A	.	PASS	.	GT	0|0	0|0	0|0	0|0	0|0	0|0	0|0	0|0	0|0	0|0	0|0	0|0	0|0	0|0	0|0	0|0	0|0	1|1	0|0	0|0	0|0	0|0	0|0	1|1	0|0	0|0	0|0	0|0	0|0	0|0	1|1	1|1	0|0	0|0	0|0	0|0	0|0	0|0	0|0	0|0	0|0	0|0	0|0	0|0	1|1	0|0	0|0	0|0	0|0	0|0	0|0	0|0	0|0	0|0	0|0	0|0	0|0	0|0	0|0	0|0	0|0	0|0	0|0	0|0	0|0	0|0	0|0	0|0	0|0	0|0	0|0	0|0	0|0	0|0	0|0	0|0	0|0	0|0	0|0	0|0	0|0	0|0	0|0	0|0	0|0	0|0	0|0	0|0	0|0	0|0	0|0	0|0	0|0	0|0	0|0	0|0	0|0	0|0	0|0	0|0	0|0	0|0	0|0	0|0	0|0	0|0	0|0	0|0	1|1	0|0	0|0	0|0	0|0	0|0	0|0	0|0	1|1	0|0	0|0	0|0	0|0	0|0	0|0	0|0	0|0	0|0	0|0	0|0	0|0	0|0	0|0	0|0	0|0	1|1	0|0	0|0	0|0	0|0	0|0	1|1	0|0	0|0	0|0	0|0	0|0	1|1	0|0	0|0	0|0	0|0	0|0	0|0	0|0	0|0	0|0	0|0	0|0	0|0	0|0	0|0	0|0	0|0	0|0	0|0	0|0	0|0	0|0	0|0	1|1	1|1	0|0	0|0	0|0	0|0	0|0	0|0	1|1	0|0	1|1	0|0	1|1	0|0	1|1	0|0	1|1	1|1	1|1	1|1	1|1	0|0	1|1	1|1	1|1	0|0	1|1	0|0	0|0	1|1	0|0	0|0	0|0	0|0	0|0	1|1	0|0	0|0	1|1	0|1	1|1	0|0	0|0	0|0	0|0	1|1	0|0	0|0	0|0	1|1	0|0	0|0	0|0	0|0	1|1	1|1	1|1	1|1	0|0	0|0	0|0	0|0	0|0	0|0	0|0	0|0	0|0	0|0	0|0	0|0	0|0	0|0	0|0	0|0	0|0	1|1	0|0	0|0	0|0	0|0	0|0	0|0	1|1	0|0	0|0	0|0	0|0	0|0	1|1	0|0	0|0	0|0	0|0	0|0	0|0	0|0	0|0	0|0	0|0	0|0	0|0	0|0	0|0	0|0	0|0	0|0	0|0	0|0	0|0	0|0	0|0	0|0	0|0	0|0	0|0	0|0	0|0	0|0	0|0	1|1	0|0	0|0	0|0	1|1	0|0	0|0	0|0	0|0	0|0	1|1	0|0	0|0	0|0	1|1	1|1	0|0	0|0	0|0	0|0	0|0	0|0	0|0	0|0	1|1	0|0	0|0	1|1	0|0	0|0	0|0	0|0	0|0	0|0	0|0	1|1	0|0	0|0	0|0	0|0
1A	49866802	1A_49866802	T	C	.	PASS	.	GT	0|0	0|0	0|0	1|1	0|0	1|1	0|0	0|0	0|0	0|0	1|1	0|0	0|0	0|0	1|1	0|0	0|0	1|1	0|0	1|1	1|1	1|1	1|1	1|1	1|1	1|1	0|0	0|0	0|0	1|1	1|1	1|1	0|0	1|1	1|1	0|0	1|1	0|0	0|0	0|0	0|0	0|0	0|0	0|0	1|1	0|0	0|0	0|0	0|0	0|0	1|1	0|0	1|1	0|0	0|0	0|0	0|0	1|1	1|1	0|0	0|0	0|0	0|0	0|0	0|0	0|0	0|0	0|0	0|0	0|0	1|1	0|0	0|0	0|0	0|0	0|0	0|0	0|0	0|0	0|0	0|0	0|0	0|0	0|0	0|0	1|1	0|0	0|0	0|0	0|0	0|0	0|0	0|0	0|0	0|0	0|0	0|0	1|1	0|0	0|0	0|0	1|1	0|0	0|0	1|1	0|0	1|1	0|0	1|1	0|0	0|0	0|0	0|0	0|0	0|0	0|0	1|1	0|0	1|1	0|0	1|1	0|0	0|0	0|0	1|1	0|0	0|0	0|0	1|1	0|0	1|1	1|1	0|0	1|1	0|0	0|0	0|0	0|0	1|1	1|1	0|0	0|0	0|0	0|0	1|1	1|1	0|0	1|1	0|0	0|0	0|0	0|0	0|0	1|1	0|0	0|0	0|0	0|0	1|1	0|0	0|0	0|0	0|0	0|0	0|0	0|0	0|0	1|1	1|1	1|1	0|0	0|0	0|0	0|0	0|0	0|0	1|1	0|0	1|1	1|1	1|1	0|0	1|1	0|0	1|1	1|1	1|1	1|1	1|1	0|0	1|1	1|1	1|1	0|0	1|1	0|0	0|0	1|1	0|0	0|0	0|0	0|0	0|0	1|1	0|0	0|0	1|1	0|1	1|1	1|1	1|0	1|1	0|0	1|1	0|0	0|0	0|0	1|1	0|0	0|0	0|0	0|0	1|1	1|1	1|1	1|1	0|0	1|1	0|0	1|1	0|0	0|0	0|0	0|0	0|0	0|0	0|0	0|0	0|0	0|0	0|0	0|0	0|0	1|1	0|0	0|0	0|0	0|0	0|0	0|0	1|1	0|0	0|0	0|0	0|0	1|1	1|1	1|1	0|0	0|0	0|0	0|0	1|0	0|0	0|0	1|1	0|0	1|1	0|0	1|1	0|0	0|0	0|0	1|1	0|0	0|0	1|1	1|1	0|0	0|0	0|0	0|0	0|0	1|1	0|0	0|0	1|1	1|1	0|0	0|0	0|0	1|1	0|0	0|0	1|1	0|0	0|0	1|1	0|0	0|0	1|1	1|1	1|1	0|0	0|0	0|0	0|0	0|0	0|0	0|0	0|0	1|1	0|0	1|1	1|1	1|1	0|0	0|0	1|1	1|1	1|1	0|0	1|1	0|0	0|0	0|0	0|0
1A	50970446	1A_50970446	C	T	.	PASS	.	GT	0|0	0|0	0|0	0|0	0|0	0|0	0|0	0|0	0|0	0|0	1|1	0|0	0|0	0|0	1|1	0|0	0|0	1|1	0|0	1|1	1|1	1|1	1|1	1|1	1|1	0|0	0|0	0|0	0|0	0|0	1|1	1|1	0|0	0|0	1|1	0|0	1|1	0|0	0|0	0|0	0|0	0|0	0|0	0|0	1|1	0|0	0|0	0|0	0|0	0|0	1|1	0|0	0|0	0|0	0|0	0|0	0|0	1|1	0|0	0|0	0|0	0|0	0|0	0|0	0|0	0|0	0|0	0|0	0|0	0|0	1|1	0|0	0|0	0|0	0|0	0|0	0|0	0|0	0|0	0|0	0|0	0|0	0|0	0|0	0|0	1|1	0|0	0|0	0|0	0|0	0|0	0|0	0|0	0|0	0|0	0|0	0|0	0|0	0|0	0|0	0|0	1|1	0|0	0|0	0|0	0|0	0|0	0|0	1|1	0|0	0|0	0|0	0|0	0|0	0|0	0|0	1|1	0|0	0|0	0|0	0|0	0|0	0|0	0|0	0|0	0|0	0|0	0|0	1|1	0|0	0|0	1|1	0|0	1|1	0|0	0|0	0|0	0|0	1|1	1|1	0|0	0|0	0|0	0|0	0|0	1|1	0|0	0|0	0|0	0|0	0|0	0|0	0|0	1|1	0|0	0|0	0|0	0|0	1|1	0|0	0|0	0|0	0|0	0|0	0|0	0|0	0|0	1|1	1|1	1|1	0|0	0|0	0|0	0|0	0|0	0|0	1|1	0|0	1|1	1|1	1|1	0|0	1|1	0|0	1|1	1|1	1|1	1|1	1|1	0|0	1|1	1|1	1|1	0|0	1|1	0|0	0|0	1|1	0|0	0|0	0|0	0|0	0|0	1|1	0|0	0|0	1|1	0|1	1|1	1|1	1|0	1|1	0|0	1|1	0|0	0|0	0|0	1|1	0|0	0|0	0|0	0|0	1|1	1|1	1|1	1|1	0|0	1|1	0|0	1|1	0|0	0|0	0|0	0|0	0|0	0|0	0|0	0|0	0|0	0|0	0|0	0|0	0|0	1|1	0|0	0|0	0|0	0|0	0|0	0|0	1|1	0|0	0|0	0|0	0|0	0|0	1|1	1|1	0|0	0|0	0|0	0|0	0|0	0|0	0|0	1|1	0|0	1|1	0|0	0|0	0|0	0|0	0|0	1|1	0|0	0|0	1|1	1|1	0|0	0|0	0|0	0|0	0|0	1|1	0|0	0|0	1|1	1|1	0|0	0|0	0|0	1|1	0|0	0|0	0|0	0|0	0|0	1|1	0|0	0|0	1|1	1|1	1|1	0|0	0|0	0|0	0|0	0|0	0|0	0|0	0|0	1|1	0|0	1|1	1|1	0|0	0|0	0|0	1|1	1|1	0|0	0|0	1|1	0|0	0|0	0|0	0|0
1A	51128615	1A_51128615	T	G	.	PASS	.	GT	0|0	0|0	0|0	1|1	0|0	1|1	0|0	0|0	0|0	0|0	1|1	0|0	0|0	0|0	1|1	0|0	0|0	1|1	0|0	1|1	1|1	1|1	1|1	1|1	1|1	1|1	0|0	0|0	0|0	1|1	1|1	1|1	0|0	1|1	1|1	0|0	1|1	0|0	0|0	0|0	0|0	0|0	0|0	0|0	1|1	0|0	0|0	0|0	0|0	0|0	1|1	0|0	1|1	0|0	0|0	0|0	0|0	1|1	1|1	0|0	0|0	0|0	0|0	0|0	0|0	0|0	0|0	0|0	0|0	0|0	1|1	0|0	0|0	0|0	0|0	0|0	0|0	0|0	0|0	0|0	0|0	0|0	0|0	0|0	0|0	1|1	0|0	0|0	0|0	0|0	0|0	0|0	0|0	0|0	0|0	0|0	0|0	1|1	0|0	0|0	0|0	1|1	0|0	0|0	1|1	0|0	1|1	0|0	1|1	0|0	0|0	0|0	0|0	0|0	0|0	0|0	1|1	0|0	1|1	0|0	1|1	0|0	0|0	0|0	1|1	0|0	0|0	0|0	1|1	0|0	1|1	1|1	0|0	1|1	0|0	0|0	0|0	0|0	1|1	1|1	0|0	0|0	0|0	0|0	1|1	1|1	0|0	1|1	0|0	0|0	0|0	0|0	0|0	1|1	0|0	0|0	0|0	0|0	1|1	0|0	0|0	0|0	0|0	0|0	0|0	0|0	0|0	1|1	1|1	1|1	0|0	0|0	0|0	0|0	0|0	0|0	1|1	0|0	1|1	1|1	1|1	0|0	1|1	0|0	1|1	1|1	1|1	1|1	1|1	0|0	1|1	1|1	1|1	0|0	1|1	0|0	0|0	1|1	0|0	0|0	0|0	0|0	0|0	1|1	0|0	0|0	1|1	0|1	1|1	1|1	1|0	1|1	0|0	1|1	0|0	0|0	0|0	1|1	0|0	0|0	0|0	0|0	1|1	1|1	1|1	1|1	0|0	1|1	0|0	1|1	0|0	0|0	0|0	0|0	0|0	0|0	0|0	0|0	0|0	0|0	0|0	0|0	0|0	1|1	0|0	0|0	0|0	0|0	0|0	0|0	1|1	0|0	0|0	0|0	0|0	1|1	1|1	1|1	0|0	0|0	0|0	0|0	0|0	0|0	0|0	1|1	0|0	1|1	0|0	1|1	0|0	0|0	0|0	1|1	0|0	0|0	1|1	1|1	0|0	0|0	0|0	0|0	0|0	1|1	0|0	0|0	1|1	1|1	0|0	0|0	0|0	1|1	0|0	0|0	1|1	0|0	0|0	1|1	0|0	0|0	1|1	1|1	1|1	0|0	0|0	0|0	0|0	0|0	0|0	0|0	0|0	1|1	0|0	1|1	1|1	1|1	0|0	0|0	1|1	1|1	1|1	0|0	1|1	0|0	0|0	0|0	0|0
1A	51128793	1A_51128793	T	C	.	PASS	.	GT	1|1	1|1	1|1	0|0	1|1	0|0	1|1	0|0	1|1	1|1	0|0	0|0	1|1	1|1	0|0	1|1	1|1	0|0	1|1	0|0	0|0	0|0	0|0	0|0	0|0	0|0	1|1	1|1	1|1	0|0	0|0	0|0	1|1	0|0	0|0	0|0	0|0	1|1	0|0	1|1	1|1	1|1	1|1	1|1	0|0	1|1	0|0	0|0	1|1	1|1	0|0	1|1	0|0	1|1	1|1	1|1	0|0	0|0	0|0	1|1	1|1	0|0	0|0	0|0	1|1	1|1	0|0	1|1	1|1	1|1	0|0	0|0	1|1	1|1	1|1	1|1	1|1	1|1	1|1	0|0	1|1	1|1	1|1	0|0	0|0	0|0	0|0	1|1	1|1	0|0	0|0	1|1	0|0	1|1	1|1	1|1	1|1	0|0	1|1	1|1	1|1	0|0	0|0	1|1	0|0	0|0	0|0	0|0	0|0	1|1	1|1	0|0	1|1	1|1	1|1	1|1	0|0	1|1	0|0	0|0	0|0	1|1	0|0	0|0	0|0	0|0	0|0	1|1	0|0	0|0	0|0	0|0	1|1	0|0	1|1	1|1	0|0	1|1	0|0	0|0	1|1	1|1	0|0	1|1	0|0	0|0	1|1	0|0	0|0	1|1	1|1	1|1	1|1	0|0	1|1	1|1	1|1	1|1	0|0	1|1	0|0	1|1	1|1	1|1	1|1	1|1	1|1	0|0	0|0	0|0	0|0	0|0	1|1	0|0	0|0	1|1	0|0	1|1	0|0	0|0	0|0	1|1	0|0	1|1	0|0	0|0	0|0	0|0	0|0	0|0	0|0	0|0	0|0	0|0	0|0	0|0	0|0	0|0	1|1	0|0	0|0	1|1	0|0	0|0	0|0	0|0	0|0	1|0	0|0	0|0	0|0	0|0	0|0	0|0	0|0	0|0	1|1	0|0	1|1	1|1	1|1	1|1	0|0	0|0	0|0	0|0	0|0	0|0	1|1	0|0	1|1	1|1	1|1	1|1	1|1	0|0	0|0	1|1	1|1	0|0	1|1	1|1	1|1	0|0	1|1	1|1	1|1	0|0	1|1	1|1	0|0	1|1	0|0	1|1	1|1	0|0	0|0	0|0	0|0	1|1	0|0	1|1	0|1	0|0	0|0	0|0	1|1	0|0	1|1	0|0	1|1	0|0	0|0	0|0	1|1	1|1	0|0	0|0	0|0	1|1	0|0	0|0	1|1	0|0	1|1	1|1	0|0	0|0	0|0	0|0	1|1	0|0	1|1	0|0	0|0	1|1	1|1	0|0	1|1	0|0	0|0	0|0	0|0	0|0	0|0	1|1	1|1	1|1	0|0	1|1	1|1	0|0	0|0	0|0	0|0	0|0	1|1	1|1	0|0	0|0	0|0	1|1	0|0	1|1	1|1	1|1	0|0
1A	51137258	1A_51137258	A	G	.	PASS	.	GT	0|0	0|0	0|0	0|0	0|0	0|0	0|0	0|0	0|0	0|0	1|1	0|0	0|0	0|0	1|1	0|0	0|0	1|1	0|0	1|1	1|1	1|1	1|1	1|1	1|1	0|0	0|0	0|0	0|0	0|0	1|1	1|1	0|0	0|0	1|1	0|0	1|1	0|0	0|0	0|0	0|0	0|0	0|0	0|0	1|1	0|0	0|0	0|0	0|0	0|0	1|1	0|0	0|0	0|0	0|0	0|0	0|0	1|1	0|0	0|0	0|0	0|0	0|0	0|0	0|0	0|0	0|0	0|0	0|0	0|0	1|1	0|0	0|0	0|0	0|0	0|0	0|0	0|0	0|0	0|0	0|0	0|0	0|0	0|0	0|0	1|1	0|0	0|0	0|0	0|0	0|0	0|0	0|0	0|0	0|0	0|0	0|0	0|0	0|0	0|0	0|0	1|1	0|0	0|0	0|0	0|0	0|0	0|0	1|1	0|0	0|0	0|0	0|0	0|0	0|0	0|0	1|1	0|0	0|0	0|0	0|0	0|0	0|0	0|0	0|0	0|0	0|0	0|0	1|1	0|0	0|0	1|1	0|0	1|1	0|0	0|0	0|0	0|0	1|1	1|1	0|0	0|0	0|0	0|0	0|0	1|1	0|0	0|0	0|0	0|0	0|0	0|0	0|0	1|1	0|0	0|0	0|0	0|0	1|1	0|0	0|0	0|0	0|0	0|0	0|0	0|0	0|0	1|1	1|1	1|1	0|0	0|0	0|0	0|0	0|0	0|0	1|1	0|0	1|1	1|1	1|1	0|0	1|1	0|0	1|1	1|1	1|1	1|1	1|1	0|0	1|1	1|1	1|1	0|0	1|1	0|0	0|0	1|1	0|0	0|0	0|0	0|0	0|0	1|1	0|0	0|0	1|1	0|1	1|1	1|1	1|0	1|1	0|0	1|1	0|0	0|0	0|0	1|1	0|0	0|0	0|0	0|0	1|1	1|1	1|1	1|1	0|0	1|1	0|0	1|1	0|0	0|0	0|0	0|0	0|0	0|0	0|0	0|0	0|0	0|0	0|0	0|0	0|0	1|1	0|0	0|0	0|0	0|0	0|0	0|0	1|1	0|0	0|0	0|0	0|0	0|0	1|1	1|1	0|0	0|0	0|0	0|0	0|0	0|0	0|0	1|1	0|0	1|1	0|0	0|0	0|0	0|0	0|0	1|1	0|0	0|0	1|1	1|1	0|0	0|0	0|0	0|0	0|0	1|1	0|0	0|0	1|1	1|1	0|0	0|0	0|0	1|1	0|0	0|0	0|0	0|0	0|0	1|1	0|0	0|0	1|1	1|1	1|1	0|0	0|0	0|0	0|0	0|0	0|0	0|0	0|0	1|1	0|0	1|1	1|1	0|0	0|0	0|0	1|1	1|1	0|0	0|0	1|1	0|0	0|0	0|0	0|0
1A	51160745	1A_51160745	T	C	.	PASS	.	GT	0|0	0|0	0|0	1|1	0|0	1|1	0|0	0|0	0|0	0|0	0|0	0|0	0|0	0|0	0|0	0|0	0|0	0|0	0|0	1|1	0|0	0|0	0|0	0|0	0|0	1|1	0|0	0|0	0|0	1|1	0|0	0|0	0|0	1|1	0|0	0|0	0|0	0|0	0|0	0|0	0|0	0|0	0|0	0|0	0|0	0|0	0|0	0|0	0|0	0|0	0|0	0|0	1|1	0|0	0|0	0|0	0|0	0|0	1|1	0|0	0|0	0|0	0|0	0|0	0|0	0|0	0|0	0|0	0|0	0|0	0|0	0|0	0|0	0|0	0|0	0|0	0|0	0|0	0|0	0|0	0|0	0|0	0|0	0|0	0|0	0|0	0|0	0|0	0|0	0|0	0|0	0|0	0|0	0|0	0|0	0|0	0|0	1|1	0|0	0|0	0|0	0|0	0|0	0|0	1|1	0|0	1|1	0|0	0|0	0|0	0|0	0|0	0|0	0|0	0|0	0|0	0|0	0|0	1|1	0|0	1|1	0|0	0|0	0|0	1|1	0|0	0|0	0|0	0|0	0|0	1|1	0|0	0|0	0|0	0|0	0|0	0|0	0|0	0|0	0|0	0|0	0|0	0|0	0|0	1|1	0|0	0|0	1|1	0|0	0|0	0|0	0|0	0|0	0|0	0|0	0|0	0|0	0|0	0|0	0|0	0|0	0|0	0|0	0|0	0|0	0|0	0|0	0|0	0|0	0|0	0|0	0|0	0|0	0|0	0|0	0|0	0|0	0|0	0|0	0|0	0|0	0|0	0|0	0|0	0|0	0|0	0|0	0|0	0|0	0|0	0|0	0|0	0|0	0|0	0|0	0|0	0|0	0|0	0|0	0|0	0|0	0|0	0|0	0|0	0|0	0|0	0|0	0|0	0|0	0|0	0|0	0|0	0|0	0|0	0|0	0|0	0|0	0|0	0|0	0|0	0|0	0|0	0|0	0|0	0|0	0|0	0|0	0|0	0|0	0|0	0|0	0|0	0|0	0|0	0|0	0|0	0|0	0|0	0|0	0|0	0|0	0|0	0|0	0|0	0|0	0|0	0|0	0|0	0|0	0|0	0|0	0|0	0|0	0|0	0|0	1|1	0|0	0|0	0|0	0|0	0|0	0|0	0|0	0|0	0|0	0|0	0|0	0|0	0|0	1|1	0|0	0|0	0|0	0|0	0|0	0|0	0|0	0|0	0|0	0|0	0|0	0|0	0|0	0|0	0|0	0|0	0|0	0|0	0|0	0|0	0|0	0|0	0|0	0|0	1|1	0|0	0|0	0|0	0|0	0|0	0|0	0|0	0|0	0|0	0|0	0|0	0|0	0|0	0|0	0|0	0|0	0|0	0|0	0|0	0|0	1|1	0|0	0|0	0|0	0|0	1|1	0|0	0|0	0|0	0|0	0|0	0|0
1A	51324634	1A_51324634	A	G	.	PASS	.	GT	0|0	0|0	0|0	1|1	0|0	1|1	0|0	1|1	0|0	0|0	0|0	0|0	0|0	0|0	0|0	0|0	0|0	0|0	0|0	1|1	0|0	0|0	0|0	0|0	0|0	1|1	0|0	0|0	0|0	1|1	0|0	0|0	0|0	1|1	0|0	1|1	0|0	0|0	1|1	0|0	0|0	0|0	0|0	0|0	0|0	0|0	0|0	0|0	0|0	0|0	0|0	0|0	1|1	0|0	0|0	0|0	0|0	0|0	1|1	0|0	0|0	0|0	0|0	0|0	0|0	0|0	0|0	0|0	0|0	0|0	0|0	0|0	0|0	0|0	0|0	0|0	0|0	0|0	0|0	0|0	0|0	0|0	0|0	0|0	0|0	0|0	1|1	0|0	0|0	0|0	0|0	0|0	0|0	0|0	0|0	0|0	0|0	1|1	0|0	0|0	0|0	0|0	0|0	0|0	1|1	0|0	1|1	1|1	0|0	0|0	0|0	0|0	0|0	0|0	0|0	0|0	0|0	0|0	1|1	0|0	1|1	0|0	0|0	0|0	1|1	0|0	0|0	0|0	0|0	0|0	1|1	0|0	0|0	0|0	0|0	0|0	0|0	0|0	0|0	0|0	0|0	0|0	0|0	0|0	1|1	0|0	0|0	1|1	0|0	0|0	0|0	0|0	0|0	0|0	0|0	0|0	0|0	0|0	0|0	0|0	0|0	0|0	0|0	0|0	0|0	0|0	0|0	0|0	0|0	0|0	0|0	0|0	0|0	0|0	0|0	0|0	0|0	0|0	0|0	0|0	0|0	0|0	0|0	0|0	0|0	0|0	0|0	0|0	0|0	0|0	0|0	0|0	0|0	0|0	0|0	0|0	0|0	0|0	0|0	0|0	0|0	0|0	0|0	0|0	0|0	0|0	0|0	0|0	0|0	0|0	0|0	0|0	0|0	0|0	0|0	0|0	0|0	0|0	0|0	0|0	0|0	0|0	0|0	0|0	0|0	0|0	0|0	0|0	0|0	0|0	0|0	0|0	0|0	0|0	0|0	0|0	0|0	0|0	0|0	0|0	0|0	0|0	0|0	0|0	0|0	0|0	0|0	0|0	0|0	0|0	0|0	0|0	0|0	0|0	0|0	1|1	0|0	0|0	0|0	0|0	0|0	0|0	0|0	0|0	0|0	0|0	0|0	0|0	0|0	1|1	0|0	0|0	0|0	0|0	0|0	0|0	0|0	0|0	0|0	0|0	0|0	0|0	0|0	0|0	0|0	0|0	0|0	0|0	0|0	0|0	0|0	0|0	0|0	0|0	1|1	0|0	0|0	0|0	0|0	0|0	0|0	0|0	0|0	1|1	1|1	0|0	0|0	0|0	0|0	0|0	0|0	0|0	0|0	0|0	0|0	1|1	0|0	0|0	0|0	0|0	1|1	0|0	0|0	0|0	0|0	0|0	0|0
1A	51324653	1A_51324653	A	G	.	PASS	.	GT	0|0	0|0	0|0	1|1	0|0	1|1	0|0	1|1	0|0	0|0	0|0	0|0	0|0	0|0	0|0	0|0	0|0	0|0	0|0	1|1	0|0	0|0	0|0	0|0	0|0	1|1	0|0	0|0	0|0	1|1	0|0	0|0	0|0	1|1	0|0	1|1	0|0	0|0	1|1	0|0	0|0	0|0	0|0	0|0	0|0	0|0	0|0	0|0	0|0	0|0	0|0	0|0	1|1	0|0	0|0	0|0	0|0	0|0	1|1	0|0	0|0	0|0	0|0	0|0	0|0	0|0	0|0	0|0	0|0	0|0	0|0	0|0	0|0	0|0	0|0	0|0	0|0	0|0	0|0	0|0	0|0	0|0	0|0	0|0	0|0	0|0	1|1	0|0	0|0	0|0	0|0	0|0	0|0	0|0	0|0	0|0	0|0	1|1	0|0	0|0	0|0	0|0	0|0	0|0	1|1	0|0	1|1	1|1	0|0	0|0	0|0	0|0	0|0	0|0	0|0	0|0	0|0	0|0	1|1	0|0	1|1	0|0	0|0	0|0	1|1	0|0	0|0	0|0	0|0	0|0	1|1	0|0	0|0	0|0	0|0	0|0	0|0	0|0	0|0	0|0	0|0	0|0	0|0	0|0	1|1	0|0	0|0	1|1	0|0	0|0	0|0	0|0	0|0	0|0	0|0	0|0	0|0	0|0	0|0	0|0	0|0	0|0	0|0	0|0	0|0	0|0	0|0	0|0	0|0	0|0	0|0	0|0	0|0	0|0	0|0	0|0	0|0	0|0	0|0	0|0	0|0	0|0	0|0	0|0	0|0	0|0	0|0	0|0	0|0	0|0	0|0	0|0	0|0	0|0	0|0	0|0	0|0	0|0	0|0	0|0	0|0	0|0	0|0	0|0	0|0	0|0	0|0	0|0	0|0	0|0	0|0	0|0	0|0	0|0	0|0	0|0	0|0	0|0	0|0	0|0	0|0	0|0	0|0	0|0	0|0	0|0	0|0	0|0	0|0	0|0	0|0	0|0	0|0	0|0	0|0	0|0	0|0	0|0	0|0	0|0	0|0	0|0	0|0	0|0	0|0	0|0	0|0	0|0	0|0	0|0	0|0	0|0	0|0	0|0	0|0	1|1	0|0	0|0	0|0	0|0	0|0	0|0	0|0	0|0	0|0	0|0	0|0	0|0	0|0	1|1	0|0	0|0	0|0	0|0	0|0	0|0	0|0	0|0	0|0	0|0	0|0	0|0	0|0	0|0	0|0	0|0	0|0	0|0	0|0	0|0	0|0	0|0	0|0	0|0	1|1	0|0	0|0	0|0	0|0	0|0	0|0	0|0	0|0	1|1	1|1	0|0	0|0	0|0	0|0	0|0	0|0	0|0	0|0	0|0	0|0	1|1	0|0	0|0	0|0	0|0	1|1	0|0	0|0	0|0	0|0	0|0	0|0
1A	51324807	1A_51324807	T	C	.	PASS	.	GT	0|0	0|0	0|0	1|1	0|0	1|1	0|0	1|1	0|0	0|0	0|0	0|0	0|0	0|0	0|0	0|0	0|0	0|0	0|0	1|1	0|0	0|0	0|0	0|0	0|0	1|1	0|0	0|0	0|0	1|1	0|0	0|0	0|0	1|1	0|0	1|1	0|0	0|0	1|1	0|0	0|0	0|0	0|0	0|0	0|0	0|0	0|0	0|0	0|0	0|0	0|0	0|0	1|1	0|0	0|0	0|0	0|0	0|0	1|1	0|0	0|0	0|0	0|0	0|0	0|0	0|0	0|0	0|0	0|0	0|0	0|0	0|0	0|0	0|0	0|0	0|0	0|0	0|0	0|0	0|0	0|0	0|0	0|0	0|0	0|0	0|0	1|1	0|0	0|0	0|0	0|0	0|0	0|0	0|0	0|0	0|0	0|0	1|1	0|0	0|0	0|0	0|0	0|0	0|0	1|1	0|0	1|1	1|1	0|0	0|0	0|0	0|0	0|0	0|0	0|0	0|0	0|0	0|0	1|1	0|0	1|1	0|0	0|0	0|0	1|1	0|0	0|0	0|0	0|0	0|0	1|1	0|0	0|0	0|0	0|0	0|0	0|0	0|0	0|0	0|0	0|0	0|0	0|0	0|0	1|1	0|0	0|0	1|1	0|0	0|0	0|0	0|0	0|0	0|0	0|0	0|0	0|0	0|0	0|0	0|0	0|0	0|0	0|0	0|0	0|0	0|0	0|0	0|0	0|0	0|0	0|0	0|0	0|0	0|0	0|0	0|0	0|0	0|0	0|0	0|0	0|0	0|0	0|0	0|0	0|0	0|0	0|0	0|0	0|0	0|0	0|0	0|0	0|0	0|0	0|0	0|0	0|0	0|0	0|0	0|0	0|0	0|0	0|0	0|0	0|0	0|0	0|0	0|0	0|0	0|0	0|0	0|0	0|0	0|0	0|0	0|0	0|0	0|0	0|0	0|0	0|0	0|0	0|0	0|0	0|0	0|0	0|0	0|0	0|0	0|0	0|0	0|0	0|0	0|0	0|0	0|0	0|0	0|0	0|0	0|0	0|0	0|0	0|0	0|0	0|0	0|0	0|0	0|0	0|0	0|0	0|0	0|0	0|0	0|0	0|0	1|1	0|0	0|0	0|0	0|0	0|0	0|0	0|0	0|0	0|0	0|0	0|0	0|0	0|0	1|1	0|0	0|0	0|0	0|0	0|0	0|0	0|0	0|0	0|0	0|0	0|0	0|0	0|0	0|0	0|0	0|0	0|0	0|0	0|0	0|0	0|0	0|0	0|0	0|0	1|1	0|0	0|0	0|0	0|0	0|0	0|0	0|0	0|0	1|1	1|1	0|0	0|0	0|0	0|0	0|0	0|0	0|0	0|0	0|0	0|0	1|1	0|0	0|0	0|0	0|0	1|1	0|0	0|0	0|0	0|0	0|0	0|0
1A	51801370	1A_51801370	G	A	.	PASS	.	GT	0|0	0|0	0|0	1|1	1|1	1|1	1|1	0|0	0|0	1|1	0|0	0|0	0|0	1|1	0|0	0|0	0|0	0|0	1|1	1|1	0|0	0|0	0|0	0|0	0|0	1|1	0|0	0|0	0|0	1|1	0|0	0|0	0|0	1|1	0|0	0|0	0|0	1|1	0|0	0|0	1|1	0|0	0|0	1|1	0|0	1|1	0|0	0|0	1|1	1|1	0|0	0|0	1|1	0|0	0|0	0|0	0|0	0|0	1|1	1|1	0|0	0|0	0|0	0|0	1|1	0|0	0|0	0|0	0|0	0|0	0|0	0|0	0|0	1|1	0|0	0|0	0|0	0|0	0|0	0|0	0|0	0|0	0|0	0|0	0|0	0|0	0|0	0|0	0|0	0|0	0|0	0|0	0|0	0|0	0|0	0|0	0|0	1|1	0|0	0|0	0|0	0|0	0|0	0|0	0|0	0|0	1|1	0|0	0|0	0|0	0|0	0|0	1|1	0|0	0|0	0|0	0|0	0|0	1|1	0|0	0|0	0|0	0|0	0|0	1|1	0|0	0|0	0|0	0|0	0|0	1|1	0|0	0|0	0|0	0|0	0|0	0|0	0|0	0|0	0|0	1|1	0|0	0|0	0|0	1|1	0|0	1|1	1|1	0|0	1|1	0|0	1|1	0|0	0|0	1|1	0|0	0|0	0|0	0|0	0|0	0|0	0|0	0|0	1|1	0|0	0|0	0|0	0|0	0|0	0|0	0|0	0|0	0|0	0|0	0|0	0|0	0|0	0|0	0|0	0|0	0|0	0|0	0|0	0|0	0|0	0|0	0|0	0|0	0|0	0|0	0|0	0|0	0|0	0|0	0|0	0|0	0|0	0|0	0|0	0|0	0|0	0|0	0|0	0|0	0|0	0|0	0|0	0|0	0|0	0|0	0|0	0|0	0|0	0|0	0|0	0|0	0|0	0|0	0|0	0|0	0|0	0|0	0|0	0|0	0|0	0|0	0|0	0|0	0|0	0|0	0|0	0|0	0|0	0|0	0|0	0|0	0|0	1|1	0|0	0|0	0|0	0|0	0|0	0|0	1|1	1|1	0|0	0|0	1|1	1|1	0|0	1|1	0|0	0|0	1|1	1|1	0|0	0|0	0|0	1|1	0|0	0|0	0|0	0|0	0|0	0|0	1|1	0|0	0|0	1|1	1|1	0|0	0|0	0|0	0|0	0|0	0|0	0|0	0|0	1|1	0|0	0|0	0|0	0|0	0|0	0|0	0|0	0|0	0|0	0|0	0|0	0|0	0|0	0|0	1|1	0|0	0|0	0|0	0|0	0|0	0|0	0|0	0|0	0|0	0|0	0|0	0|0	0|0	0|0	0|0	0|0	0|0	0|0	0|0	0|0	1|1	0|0	0|0	0|0	0|0	1|1	1|1	0|0	0|0	0|0	0|0	0|0
1A	52221211	1A_52221211	T	C	.	PASS	.	GT	0|0	0|0	0|0	0|0	0|0	0|0	0|0	0|0	0|0	0|0	0|0	0|0	0|0	0|0	0|0	0|0	0|0	0|0	0|0	0|0	0|0	0|0	0|0	0|0	0|0	0|0	0|0	0|0	0|0	0|0	0|0	0|0	0|0	0|0	0|0	0|0	0|0	0|0	0|0	0|0	0|0	0|0	0|0	0|0	0|0	0|0	0|0	0|0	0|0	0|0	0|0	0|0	0|0	0|0	0|0	0|0	1|1	0|0	0|0	0|0	0|0	1|1	0|0	0|0	0|0	0|0	1|1	0|0	0|0	0|0	0|0	0|0	0|0	0|0	0|0	0|0	0|0	0|0	0|0	0|0	0|0	0|0	0|0	0|0	1|1	0|0	0|0	0|0	0|0	0|0	0|0	0|0	0|0	0|0	0|0	0|0	0|0	0|0	0|0	0|0	0|0	0|0	0|0	0|0	0|0	1|1	0|0	0|0	1|1	0|0	0|0	1|1	0|0	0|0	0|0	0|0	0|0	0|0	0|0	0|0	1|1	0|0	0|0	0|0	0|0	0|0	1|1	0|0	0|0	0|0	0|0	0|0	0|0	0|0	0|0	0|0	0|0	0|0	0|0	0|0	0|0	0|0	0|0	0|0	0|0	0|0	0|0	0|0	0|0	0|0	0|0	0|0	0|0	0|0	0|0	0|0	0|0	0|0	0|0	0|0	0|0	0|0	0|0	0|0	0|0	0|0	0|0	0|0	0|0	0|0	1|1	1|1	0|0	1|1	1|1	0|0	0|0	0|0	0|0	0|0	0|0	0|0	1|1	0|0	1|1	0|0	1|1	0|0	1|1	1|1	1|1	0|0	0|0	1|1	0|0	1|1	1|1	0|0	0|0	1|1	1|1	0|0	1|1	1|1	1|1	1|1	0|0	0|0	0|1	0|0	0|1	0|1	1|1	0|0	1|1	1|1	0|0	0|0	0|0	0|0	0|0	0|0	1|1	0|0	1|1	1|1	1|1	0|0	0|0	0|0	0|0	0|0	0|0	0|0	0|0	0|0	0|0	0|0	0|0	0|0	0|0	0|0	0|0	0|0	0|0	0|0	0|0	1|1	0|0	0|0	0|0	0|0	1|1	0|0	0|0	0|0	1|1	0|0	1|1	0|0	1|1	0|0	1|0	1|1	0|0	0|0	0|0	0|0	0|0	0|0	0|0	0|0	1|1	0|0	0|0	0|0	0|0	0|0	1|1	0|0	0|0	0|0	0|0	0|0	0|0	0|0	1|1	0|0	0|0	0|0	0|0	1|1	0|0	0|0	1|1	0|0	0|0	0|0	0|0	0|0	0|0	0|0	1|1	1|1	0|0	0|0	0|0	0|0	1|1	0|0	0|0	1|1	1|1	0|0	1|1	0|0	0|0	0|0	0|0	0|0	0|0	0|0	0|0	0|0	0|0	0|0	1|1
1A	52221243	1A_52221243	A	T	.	PASS	.	GT	0|0	0|0	0|0	0|0	0|0	0|0	0|0	0|0	0|0	0|0	0|0	0|0	0|0	0|0	0|0	0|0	0|0	0|0	0|0	0|0	0|0	0|0	0|0	0|0	0|0	0|0	0|0	0|0	0|0	0|0	0|0	0|0	0|0	0|0	0|0	0|0	0|0	0|0	0|0	0|0	0|0	0|0	0|0	0|0	0|0	0|0	0|0	0|0	0|0	0|0	0|0	0|0	0|0	0|0	0|0	0|0	1|1	0|0	0|0	0|0	0|0	1|1	0|0	0|0	0|0	0|0	1|1	0|0	0|0	0|0	0|0	0|0	0|0	0|0	0|0	0|0	0|0	0|0	0|0	0|0	0|0	0|0	0|0	0|0	1|1	0|0	0|0	0|0	0|0	0|0	0|0	0|0	0|0	0|0	0|0	0|0	0|0	0|0	0|0	0|0	0|0	0|0	0|0	0|0	0|0	1|1	0|0	0|0	1|1	0|0	0|0	1|1	0|0	0|0	0|0	0|0	0|0	0|0	0|0	0|0	1|1	0|0	0|0	0|0	0|0	0|0	1|1	0|0	0|0	0|0	0|0	0|0	0|0	0|0	0|0	0|0	0|0	0|0	0|0	0|0	0|0	0|0	0|0	0|0	0|0	0|0	0|0	0|0	0|0	0|0	0|0	0|0	0|0	0|0	0|0	0|0	0|0	0|0	0|0	0|0	0|0	0|0	0|0	0|0	0|0	0|0	0|0	0|0	0|0	0|0	1|1	1|1	0|0	1|1	1|1	0|0	0|0	0|0	0|0	0|0	0|0	0|0	1|1	0|0	1|1	0|0	1|1	0|0	1|1	1|1	1|1	0|0	0|0	1|1	0|0	1|1	1|1	0|0	0|0	1|1	1|1	0|0	1|1	1|1	1|1	1|1	0|0	0|0	0|1	0|0	0|1	0|1	1|1	0|0	1|1	1|1	0|0	0|0	0|0	0|0	0|0	0|0	1|1	0|0	1|1	1|1	1|1	0|0	0|0	0|0	0|0	0|0	0|0	0|0	0|0	0|0	0|0	0|0	0|0	0|0	0|0	0|0	0|0	0|0	0|0	0|0	0|0	1|1	0|0	0|0	0|0	0|0	1|1	0|0	0|0	0|0	1|1	0|0	1|1	0|0	1|1	0|0	1|0	1|1	0|0	0|0	0|0	0|0	0|0	0|0	0|0	0|0	1|1	0|0	0|0	0|0	0|0	0|0	1|1	0|0	0|0	0|0	0|0	0|0	0|0	0|0	1|1	0|0	0|0	0|0	0|0	1|1	0|0	0|0	1|1	0|0	0|0	0|0	0|0	0|0	0|0	0|0	1|1	1|1	0|0	0|0	0|0	0|0	1|1	0|0	0|0	1|1	1|1	0|0	1|1	0|0	0|0	0|0	0|0	0|0	0|0	0|0	0|0	0|0	0|0	0|0	1|1
1A	52426378	1A_52426378	T	G	.	PASS	.	GT	0|0	0|0	0|0	0|0	0|0	0|0	0|0	0|0	0|0	0|0	0|0	0|0	0|0	0|0	0|0	0|0	0|0	0|0	0|0	0|0	0|0	0|0	0|0	0|0	0|0	0|0	0|0	0|0	0|0	0|0	0|0	0|0	0|0	0|0	0|0	0|0	0|0	0|0	0|0	0|0	0|0	0|0	0|0	0|0	0|0	0|0	0|0	0|0	0|0	0|0	0|0	0|0	0|0	0|0	0|0	0|0	1|1	0|0	0|0	0|0	0|0	1|1	0|0	0|0	0|0	0|0	1|1	0|0	0|0	0|0	0|0	0|0	0|0	0|0	0|0	0|0	0|0	0|0	0|0	0|0	0|0	0|0	0|0	0|0	1|1	0|0	0|0	0|0	0|0	0|0	0|0	0|0	0|0	0|0	0|0	0|0	0|0	0|0	0|0	0|0	0|0	0|0	0|0	0|0	0|0	1|1	0|0	0|0	1|1	0|0	0|0	1|1	0|0	0|0	0|0	0|0	0|0	0|0	0|0	0|0	1|1	0|0	0|0	0|0	0|0	0|0	1|1	0|0	0|0	0|0	0|0	0|0	0|0	0|0	0|0	0|0	0|0	0|0	0|0	0|0	0|0	0|0	0|0	0|0	0|0	0|0	0|0	0|0	0|0	0|0	0|0	0|0	0|0	0|0	0|0	0|0	0|0	0|0	0|0	0|0	0|0	0|0	0|0	0|0	0|0	0|0	0|0	0|0	0|0	1|1	1|1	1|1	0|0	1|1	1|1	0|0	0|0	0|0	0|0	0|0	0|0	0|0	1|1	0|0	1|1	0|0	1|1	0|0	1|1	1|1	1|1	0|0	0|0	1|1	0|0	1|1	1|1	0|0	0|0	1|1	1|1	0|0	1|1	1|1	1|1	1|1	0|0	0|0	0|1	0|0	0|1	0|0	1|1	0|0	1|1	1|1	0|0	0|0	0|0	0|0	0|0	0|0	1|1	0|0	1|1	1|1	1|1	0|0	0|0	0|0	0|0	0|0	0|0	0|0	0|0	0|0	0|0	0|0	0|0	0|0	0|0	0|0	0|0	0|0	0|0	0|0	0|0	1|1	0|0	0|0	0|0	0|0	1|1	0|0	0|0	0|0	1|1	0|0	1|1	0|0	1|1	0|0	1|0	1|1	0|0	0|0	0|0	0|0	0|0	0|0	0|0	0|0	1|1	0|0	0|0	0|0	0|0	0|0	1|1	0|0	0|0	0|0	0|0	0|0	0|0	0|0	1|1	0|0	0|0	0|0	0|0	1|1	0|0	0|0	1|1	0|0	0|0	0|0	0|0	0|0	0|0	0|0	1|1	1|1	0|0	0|0	0|0	0|0	1|1	0|0	0|0	1|1	1|1	0|0	1|1	0|0	0|0	0|0	0|0	0|0	0|0	0|0	0|0	0|0	0|0	0|0	1|1
1A	52426418	1A_52426418	A	G	.	PASS	.	GT	0|0	0|0	0|0	0|0	0|0	0|0	0|0	0|0	0|0	0|0	0|0	0|0	0|0	0|0	0|0	0|0	0|0	0|0	0|0	0|0	0|0	0|0	0|0	0|0	0|0	0|0	0|0	0|0	0|0	0|0	0|0	0|0	0|0	0|0	0|0	0|0	0|0	0|0	0|0	0|0	0|0	0|0	0|0	0|0	0|0	0|0	0|0	0|0	0|0	0|0	0|0	0|0	0|0	0|0	0|0	0|0	1|1	0|0	0|0	0|0	0|0	1|1	0|0	0|0	0|0	0|0	1|1	0|0	0|0	0|0	0|0	0|0	0|0	0|0	0|0	0|0	0|0	0|0	0|0	0|0	0|0	0|0	0|0	0|0	1|1	0|0	0|0	0|0	0|0	0|0	0|0	0|0	0|0	0|0	0|0	0|0	0|0	0|0	0|0	0|0	0|0	0|0	0|0	0|0	0|0	1|1	0|0	0|0	1|1	0|0	0|0	1|1	0|0	0|0	0|0	0|0	0|0	0|0	0|0	0|0	1|1	0|0	0|0	0|0	0|0	0|0	1|1	0|0	0|0	0|0	0|0	0|0	0|0	0|0	0|0	0|0	0|0	0|0	0|0	0|0	0|0	0|0	0|0	0|0	0|0	0|0	0|0	0|0	0|0	0|0	0|0	0|0	0|0	0|0	0|0	0|0	0|0	0|0	0|0	0|0	0|0	0|0	0|0	0|0	0|0	0|0	0|0	0|0	0|0	1|1	1|1	1|1	0|0	1|1	1|1	0|0	0|0	0|0	0|0	0|0	0|0	0|0	1|1	0|0	1|1	0|0	1|1	0|0	1|1	1|1	1|1	0|0	0|0	1|1	0|0	1|1	1|1	0|0	0|0	1|1	1|1	0|0	1|1	1|1	1|1	1|1	0|0	0|0	0|1	0|0	0|1	0|0	1|1	0|0	1|1	1|1	0|0	0|0	0|0	0|0	0|0	0|0	1|1	0|0	1|1	1|1	1|1	0|0	0|0	0|0	0|0	0|0	0|0	0|0	0|0	0|0	0|0	0|0	0|0	0|0	0|0	0|0	0|0	0|0	0|0	0|0	0|0	1|1	0|0	0|0	0|0	0|0	1|1	0|0	0|0	0|0	1|1	0|0	1|1	0|0	1|1	0|0	1|0	1|1	0|0	0|0	0|0	0|0	0|0	0|0	0|0	0|0	1|1	0|0	0|0	0|0	0|0	0|0	1|1	0|0	0|0	0|0	0|0	0|0	0|0	0|0	1|1	0|0	0|0	0|0	0|0	1|1	0|0	0|0	1|1	0|0	0|0	0|0	0|0	0|0	0|0	0|0	1|1	1|1	0|0	0|0	0|0	0|0	1|1	0|0	0|0	1|1	1|1	0|0	1|1	0|0	0|0	0|0	0|0	0|0	0|0	0|0	0|0	0|0	0|0	0|0	1|1
1A	52426563	1A_52426563	A	G	.	PASS	.	GT	0|0	0|0	0|0	0|0	0|0	0|0	0|0	0|0	0|0	0|0	0|0	0|0	0|0	0|0	0|0	0|0	0|0	0|0	0|0	0|0	0|0	0|0	0|0	0|0	0|0	0|0	0|0	0|0	0|0	0|0	0|0	0|0	0|0	0|0	0|0	0|0	0|0	0|0	0|0	0|0	0|0	0|0	0|0	0|0	0|0	0|0	0|0	0|0	0|0	0|0	0|0	0|0	0|0	0|0	0|0	0|0	1|1	0|0	0|0	0|0	0|0	1|1	0|0	0|0	0|0	0|0	1|1	0|0	0|0	0|0	0|0	0|0	0|0	0|0	0|0	0|0	0|0	0|0	0|0	0|0	0|0	0|0	0|0	0|0	1|1	0|0	0|0	0|0	0|0	0|0	0|0	0|0	0|0	0|0	0|0	0|0	0|0	0|0	0|0	0|0	0|0	0|0	0|0	0|0	0|0	1|1	0|0	0|0	1|1	0|0	0|0	1|1	0|0	0|0	0|0	0|0	0|0	0|0	0|0	0|0	1|1	0|0	0|0	0|0	0|0	0|0	1|1	0|0	0|0	0|0	0|0	0|0	0|0	0|0	0|0	0|0	0|0	0|0	0|0	0|0	0|0	0|0	0|0	0|0	0|0	0|0	0|0	0|0	0|0	0|0	0|0	0|0	0|0	0|0	0|0	0|0	0|0	0|0	0|0	0|0	0|0	0|0	0|0	0|0	0|0	0|0	0|0	0|0	0|0	1|1	1|1	1|1	0|0	1|1	1|1	0|0	0|0	0|0	0|0	0|0	0|0	0|0	1|1	0|0	1|1	0|0	1|1	0|0	1|1	1|1	1|1	0|0	0|0	1|1	0|0	1|1	1|1	0|0	0|0	1|1	1|1	0|0	1|1	1|1	1|1	1|1	0|0	0|0	0|1	0|0	0|1	0|0	1|1	0|0	1|1	1|1	0|0	0|0	0|0	0|0	0|0	0|0	1|1	0|0	1|1	1|1	1|1	0|0	0|0	0|0	0|0	0|0	0|0	0|0	0|0	0|0	0|0	0|0	0|0	0|0	0|0	0|0	0|0	0|0	0|0	0|0	0|0	1|1	0|0	0|0	0|0	0|0	1|1	0|0	0|0	0|0	1|1	0|0	1|1	0|0	1|1	0|0	1|0	1|1	0|0	0|0	0|0	0|0	0|0	0|0	0|0	0|0	1|1	0|0	0|0	0|0	0|0	0|0	1|1	0|0	0|0	0|0	0|0	0|0	0|0	0|0	1|1	0|0	0|0	0|0	0|0	1|1	0|0	0|0	1|1	0|0	0|0	0|0	0|0	0|0	0|0	0|0	1|1	1|1	0|0	0|0	0|0	0|0	1|1	0|0	0|0	1|1	1|1	0|0	1|1	0|0	0|0	0|0	0|0	0|0	0|0	0|0	0|0	0|0	0|0	0|0	1|1
1A	52476396	1A_52476396	G	C	.	PASS	.	GT	0|0	0|0	0|0	0|0	0|0	0|0	0|0	0|0	0|0	0|0	0|0	0|0	0|0	0|0	0|0	0|0	0|0	0|0	0|0	0|0	0|0	0|0	0|0	0|0	0|0	0|0	0|0	0|0	0|0	0|0	0|0	0|0	0|0	0|0	0|0	0|0	0|0	0|0	0|0	0|0	0|0	0|0	0|0	0|0	0|0	0|0	0|0	0|0	0|0	0|0	0|0	0|0	0|0	0|0	0|0	0|0	1|1	0|0	0|0	0|0	0|0	1|1	0|0	0|0	0|0	0|0	1|1	0|0	0|0	0|0	0|0	0|0	0|0	0|0	0|0	0|0	0|0	0|0	0|0	0|0	0|0	0|0	0|0	0|0	1|1	0|0	0|0	0|0	0|0	0|0	0|0	0|0	0|0	0|0	0|0	0|0	0|0	0|0	0|0	0|0	0|0	0|0	0|0	0|0	0|0	1|1	0|0	0|0	1|1	0|0	0|0	1|1	0|0	0|0	0|0	0|0	0|0	0|0	0|0	0|0	1|1	0|0	0|0	0|0	0|0	0|0	1|1	0|0	0|0	0|0	0|0	0|0	0|0	0|0	0|0	0|0	0|0	0|0	0|0	0|0	0|0	0|0	0|0	0|0	0|0	0|0	0|0	0|0	0|0	0|0	0|0	0|0	0|0	0|0	0|0	0|0	0|0	0|0	0|0	0|0	0|0	0|0	0|0	0|0	0|0	0|0	0|0	0|0	0|0	1|1	1|1	1|1	0|0	1|1	1|1	0|0	0|0	0|0	0|0	0|0	0|0	0|0	1|1	0|0	1|1	0|0	1|1	0|0	1|1	1|1	1|1	0|0	0|0	1|1	0|0	1|1	1|1	0|0	0|0	1|1	1|1	0|0	1|1	1|1	1|1	1|1	0|0	0|0	0|1	0|0	0|1	0|0	1|1	0|0	1|1	1|1	0|0	0|0	0|0	0|0	0|0	0|0	1|1	0|0	1|1	1|1	1|1	0|0	0|0	0|0	0|0	0|0	0|0	0|0	0|0	0|0	0|0	0|0	0|0	0|0	0|0	0|0	0|0	0|0	0|0	0|0	0|0	1|1	0|0	0|0	0|0	0|0	1|1	0|0	0|0	0|0	1|1	0|0	1|1	0|0	1|1	0|0	1|0	1|1	0|0	0|0	0|0	0|0	0|0	0|0	0|0	0|0	1|1	0|0	0|0	0|0	0|0	0|0	1|1	0|0	0|0	0|0	0|0	0|0	0|0	0|0	1|1	0|0	0|0	0|0	0|0	1|1	0|0	0|0	1|1	0|0	0|0	0|0	0|0	0|0	0|0	0|0	1|1	1|1	0|0	0|0	0|0	0|0	1|1	0|0	0|0	1|1	1|1	0|0	1|1	0|0	0|0	0|0	0|0	0|0	0|0	0|0	0|0	0|0	0|0	0|0	1|1
1A	52476503	1A_52476503	T	C	.	PASS	.	GT	0|0	0|0	0|0	0|0	0|0	0|0	0|0	0|0	0|0	0|0	0|0	0|0	0|0	0|0	0|0	0|0	0|0	0|0	0|0	0|0	0|0	0|0	0|0	0|0	0|0	0|0	0|0	0|0	0|0	0|0	0|0	0|0	0|0	0|0	0|0	0|0	0|0	0|0	0|0	0|0	0|0	0|0	0|0	0|0	0|0	0|0	0|0	0|0	0|0	0|0	0|0	0|0	0|0	0|0	0|0	0|0	1|1	0|0	0|0	0|0	0|0	1|1	0|0	0|0	0|0	0|0	1|1	0|0	0|0	0|0	0|0	0|0	0|0	0|0	0|0	0|0	0|0	0|0	0|0	0|0	0|0	0|0	0|0	0|0	1|1	0|0	0|0	0|0	0|0	0|0	0|0	0|0	0|0	0|0	0|0	0|0	0|0	0|0	0|0	0|0	0|0	0|0	0|0	0|0	0|0	1|1	0|0	0|0	1|1	0|0	0|0	1|1	0|0	0|0	0|0	0|0	0|0	0|0	0|0	0|0	1|1	0|0	0|0	0|0	0|0	0|0	1|1	0|0	0|0	0|0	0|0	0|0	0|0	0|0	0|0	0|0	0|0	0|0	0|0	0|0	0|0	0|0	0|0	0|0	0|0	0|0	0|0	0|0	0|0	0|0	0|0	0|0	0|0	0|0	0|0	0|0	0|0	0|0	0|0	0|0	0|0	0|0	0|0	0|0	0|0	0|0	0|0	0|0	0|0	1|1	1|1	1|1	0|0	1|1	1|1	0|0	0|0	0|0	0|0	0|0	0|0	0|0	1|1	0|0	1|1	0|0	1|1	0|0	1|1	1|1	1|1	0|0	0|0	1|1	0|0	1|1	1|1	0|0	0|0	1|1	1|1	0|0	1|1	1|1	1|1	1|1	0|0	0|0	0|1	0|0	0|1	0|0	1|1	0|0	1|1	1|1	0|0	0|0	0|0	0|0	0|0	0|0	1|1	0|0	1|1	1|1	1|1	0|0	0|0	0|0	0|0	0|0	0|0	0|0	0|0	0|0	0|0	0|0	0|0	0|0	0|0	0|0	0|0	0|0	0|0	0|0	0|0	1|1	0|0	0|0	0|0	0|0	1|1	0|0	0|0	0|0	1|1	0|0	1|1	0|0	1|1	0|0	1|0	1|1	0|0	0|0	0|0	0|0	0|0	0|0	0|0	0|0	1|1	0|0	0|0	0|0	0|0	0|0	1|1	0|0	0|0	0|0	0|0	0|0	0|0	0|0	1|1	0|0	0|0	0|0	0|0	1|1	0|0	0|0	1|1	0|0	0|0	0|0	0|0	0|0	0|0	0|0	1|1	1|1	0|0	0|0	0|0	0|0	1|1	0|0	0|0	1|1	1|1	0|0	1|1	0|0	0|0	0|0	0|0	0|0	0|0	0|0	0|0	0|0	0|0	0|0	1|1
1A	52946750	1A_52946750	A	G	.	PASS	.	GT	0|0	0|0	0|0	0|0	0|0	0|0	0|0	0|0	0|0	0|0	0|0	0|0	0|0	0|0	0|0	0|0	0|0	0|0	0|0	0|0	0|0	0|0	0|0	0|0	0|0	0|0	0|0	0|0	0|0	0|0	0|0	0|0	0|0	0|0	0|0	0|0	0|0	0|0	0|0	0|0	0|0	0|0	0|0	0|0	0|0	0|0	0|0	0|0	0|0	0|0	0|0	0|0	0|0	0|0	0|0	0|0	1|1	0|0	0|0	0|0	0|0	1|1	0|0	0|0	0|0	0|0	1|1	0|0	0|0	0|0	0|0	0|0	0|0	0|0	0|0	0|0	0|0	0|0	0|0	0|0	0|0	0|0	0|0	0|0	1|1	0|0	0|0	0|0	0|0	0|0	0|0	0|0	0|0	0|0	0|0	0|0	0|0	0|0	0|0	0|0	0|0	0|0	0|0	0|0	0|0	1|1	0|0	0|0	1|1	0|0	0|0	1|1	0|0	0|0	0|0	0|0	0|0	0|0	0|0	0|0	1|1	0|0	0|0	0|0	0|0	0|0	1|1	0|0	0|0	0|0	0|0	0|0	0|0	0|0	0|0	0|0	0|0	0|0	0|0	0|0	0|0	0|0	0|0	0|0	0|0	0|0	0|0	0|0	0|0	0|0	0|0	0|0	0|0	0|0	0|0	0|0	0|0	0|0	0|0	0|0	0|0	0|0	0|0	0|0	0|0	0|0	0|0	0|0	0|0	1|1	1|1	1|1	0|0	1|1	1|1	0|0	0|0	0|0	0|0	0|0	0|0	0|0	1|1	0|0	1|1	0|0	1|1	0|0	1|1	1|1	1|1	0|0	0|0	1|1	0|0	1|1	1|1	0|0	0|0	1|1	1|1	0|0	1|1	1|1	1|1	1|1	0|0	0|0	0|1	0|0	0|1	0|0	1|1	0|0	1|1	1|1	0|0	0|0	0|0	0|0	0|0	0|0	1|1	0|0	1|1	1|1	1|1	0|0	0|0	0|0	0|0	0|0	0|0	0|0	0|0	0|0	0|0	0|0	0|0	0|0	0|0	0|0	0|0	0|0	0|0	0|0	0|0	1|1	0|0	0|0	0|0	0|0	1|1	0|0	0|0	0|0	1|1	0|0	1|1	0|0	1|1	0|0	1|0	1|1	0|0	0|0	0|0	0|0	0|0	0|0	0|0	0|0	1|1	0|0	0|0	0|0	0|0	0|0	1|1	0|0	0|0	0|0	0|0	0|0	0|0	0|0	1|1	0|0	0|0	0|0	0|0	1|1	0|0	0|0	1|1	0|0	0|0	0|0	0|0	0|0	0|0	0|0	1|1	1|1	0|0	0|0	0|0	0|0	1|1	0|0	0|0	1|1	1|1	0|0	1|1	0|0	0|0	0|0	0|0	0|0	0|0	0|0	0|0	0|0	0|0	0|0	1|1
1A	52946760	1A_52946760	T	C	.	PASS	.	GT	0|0	0|0	0|0	0|0	0|0	0|0	0|0	0|0	0|0	0|0	0|0	0|0	0|0	0|0	0|0	0|0	0|0	0|0	0|0	0|0	0|0	0|0	0|0	0|0	0|0	0|0	0|0	0|0	0|0	0|0	0|0	0|0	0|0	0|0	0|0	0|0	0|0	0|0	0|0	0|0	0|0	0|0	0|0	0|0	0|0	0|0	0|0	0|0	0|0	0|0	0|0	0|0	0|0	0|0	0|0	0|0	0|0	0|0	0|0	0|0	0|0	0|0	0|0	0|0	0|0	0|0	0|0	0|0	0|0	0|0	0|0	0|0	0|0	0|0	0|0	0|0	0|0	0|0	0|0	0|0	0|0	0|0	0|0	0|0	1|1	0|0	0|0	0|0	0|0	0|0	0|0	0|0	0|0	0|0	0|0	0|0	0|0	0|0	0|0	0|0	0|0	0|0	0|0	0|0	0|0	1|1	0|0	0|0	1|1	0|0	0|0	1|1	0|0	0|0	0|0	0|0	0|0	0|0	0|0	0|0	0|0	0|0	0|0	0|0	0|0	0|0	0|0	0|0	0|0	0|0	0|0	0|0	0|0	0|0	0|0	0|0	0|0	0|0	0|0	0|0	0|0	0|0	0|0	0|0	0|0	0|0	0|0	0|0	0|0	0|0	0|0	0|0	0|0	0|0	0|0	0|0	0|0	0|0	0|0	0|0	0|0	0|0	0|0	0|0	0|0	0|0	0|0	0|0	0|0	1|1	1|1	1|1	0|0	1|1	1|1	0|0	0|0	0|0	0|0	0|0	0|0	0|0	1|1	0|0	1|1	0|0	1|1	0|0	1|1	1|1	1|1	0|0	0|0	1|1	0|0	1|1	1|1	0|0	0|0	1|1	1|1	0|0	1|1	1|1	1|1	1|1	0|0	0|0	0|1	0|0	0|0	0|0	1|1	0|0	1|1	1|1	0|0	0|0	0|0	0|0	0|0	0|0	1|1	0|0	1|1	1|1	1|1	0|0	0|0	0|0	0|0	0|0	0|0	0|0	0|0	0|0	0|0	0|0	0|0	0|0	0|0	0|0	0|0	0|0	0|0	0|0	0|0	0|0	0|0	0|0	0|0	0|0	0|0	0|0	0|0	0|0	1|1	0|0	1|1	0|0	0|0	0|0	0|0	0|0	0|0	0|0	0|0	0|0	0|0	0|0	0|0	0|0	1|1	0|0	0|0	0|0	0|0	0|0	0|0	0|0	0|0	0|0	0|0	0|0	0|0	0|0	0|0	0|0	0|0	0|0	0|0	1|1	0|0	0|0	0|0	0|0	0|0	0|0	0|0	0|0	0|0	0|0	1|1	0|0	0|0	0|0	0|0	0|0	0|0	0|0	0|0	1|1	0|0	0|0	1|1	0|0	0|0	0|0	0|0	0|0	0|0	0|0	0|0	0|0	0|0	0|0	0|0
1A	52946775	1A_52946775	A	G	.	PASS	.	GT	0|0	0|0	0|0	0|0	0|0	0|0	0|0	0|0	0|0	0|0	0|0	0|0	0|0	0|0	0|0	0|0	0|0	0|0	0|0	0|0	0|0	0|0	0|0	0|0	0|0	0|0	0|0	0|0	0|0	0|0	0|0	0|0	0|0	0|0	0|0	0|0	0|0	0|0	0|0	0|0	0|0	0|0	0|0	0|0	0|0	0|0	0|0	0|0	0|0	0|0	0|0	0|0	0|0	0|0	0|0	0|0	1|1	0|0	0|0	0|0	0|0	1|1	0|0	0|0	0|0	0|0	1|1	0|0	0|0	0|0	0|0	0|0	0|0	0|0	0|0	0|0	0|0	0|0	0|0	0|0	0|0	0|0	0|0	0|0	1|1	0|0	0|0	0|0	0|0	0|0	0|0	0|0	0|0	0|0	0|0	0|0	0|0	0|0	0|0	0|0	0|0	0|0	0|0	0|0	0|0	1|1	0|0	0|0	1|1	0|0	0|0	1|1	0|0	0|0	0|0	0|0	0|0	0|0	0|0	0|0	1|1	0|0	0|0	0|0	0|0	0|0	1|1	0|0	0|0	0|0	0|0	0|0	0|0	0|0	0|0	0|0	0|0	0|0	0|0	0|0	0|0	0|0	0|0	0|0	0|0	0|0	0|0	0|0	0|0	0|0	0|0	0|0	0|0	0|0	0|0	0|0	0|0	0|0	0|0	0|0	0|0	0|0	0|0	0|0	0|0	0|0	0|0	0|0	0|0	1|1	1|1	1|1	0|0	1|1	1|1	0|0	0|0	0|0	0|0	0|0	0|0	0|0	1|1	0|0	1|1	0|0	1|1	0|0	1|1	1|1	1|1	0|0	0|0	1|1	0|0	1|1	1|1	0|0	0|0	1|1	1|1	0|0	1|1	1|1	1|1	1|1	0|0	0|0	0|1	0|0	0|1	0|0	1|1	0|0	1|1	1|1	0|0	0|0	0|0	0|0	0|0	0|0	1|1	0|0	1|1	1|1	1|1	0|0	0|0	0|0	0|0	0|0	0|0	0|0	0|0	0|0	0|0	0|0	0|0	0|0	0|0	0|0	0|0	0|0	0|0	0|0	0|0	1|1	0|0	0|0	0|0	0|0	1|1	0|0	0|0	0|0	1|1	0|0	1|1	0|0	1|1	0|0	1|0	1|1	0|0	0|0	0|0	0|0	0|0	0|0	0|0	0|0	1|1	0|0	0|0	0|0	0|0	0|0	1|1	0|0	0|0	0|0	0|0	0|0	0|0	0|0	1|1	0|0	0|0	0|0	0|0	1|1	0|0	0|0	1|1	0|0	0|0	0|0	0|0	0|0	0|0	0|0	1|1	1|1	0|0	0|0	0|0	0|0	1|1	0|0	0|0	1|1	1|1	0|0	1|1	0|0	0|0	0|0	0|0	0|0	0|0	0|0	0|0	0|0	0|0	0|0	1|1
1A	53169625	1A_53169625	C	T	.	PASS	.	GT	0|0	0|0	0|0	0|0	0|0	0|0	0|0	0|0	0|0	0|0	0|0	0|0	0|0	0|0	0|0	0|0	0|0	0|0	0|0	0|0	0|0	0|0	0|0	0|0	0|0	0|0	0|0	0|0	0|0	0|0	0|0	0|0	0|0	0|0	0|0	0|0	0|0	0|0	0|0	0|0	0|0	0|0	0|0	0|0	0|0	0|0	0|0	0|0	0|0	0|0	0|0	0|0	0|0	0|0	0|0	0|0	1|1	0|0	0|0	0|0	0|0	1|1	0|0	0|0	0|0	0|0	1|1	0|0	0|0	0|0	0|0	0|0	0|0	0|0	0|0	0|0	0|0	0|0	0|0	0|0	0|0	0|0	0|0	0|0	1|1	0|0	0|0	0|0	0|0	0|0	0|0	0|0	0|0	0|0	0|0	0|0	0|0	0|0	0|0	0|0	0|0	0|0	0|0	0|0	0|0	1|1	0|0	0|0	1|1	0|0	0|0	1|1	0|0	0|0	0|0	0|0	0|0	0|0	0|0	0|0	1|1	0|0	0|0	0|0	0|0	0|0	1|1	0|0	0|0	0|0	0|0	0|0	0|0	0|0	0|0	0|0	0|0	0|0	0|0	0|0	0|0	0|0	0|0	0|0	0|0	0|0	0|0	0|0	0|0	0|0	0|0	0|0	0|0	0|0	0|0	0|0	0|0	0|0	0|0	0|0	0|0	0|0	0|0	0|0	0|0	0|0	0|0	0|0	0|0	1|1	1|1	1|1	0|0	1|1	1|1	0|0	0|0	0|0	0|0	0|0	0|0	0|0	1|1	0|0	1|1	0|0	1|1	0|0	1|1	1|1	1|1	0|0	0|0	1|1	0|0	1|1	1|1	0|0	0|0	1|1	1|1	0|0	1|1	1|1	1|1	1|1	0|0	0|0	0|1	0|0	0|0	0|0	1|1	0|0	1|1	1|1	0|0	0|0	0|0	0|0	0|0	0|0	1|1	0|0	1|1	1|1	1|1	0|0	0|0	0|0	0|0	0|0	0|0	0|0	0|0	0|0	0|0	0|0	0|0	0|0	0|0	0|0	0|0	0|0	0|0	0|0	0|0	1|1	0|0	0|0	0|0	0|0	1|1	0|0	0|0	0|0	1|1	0|0	1|1	0|0	1|1	0|0	1|0	1|1	0|0	0|0	0|0	0|0	0|0	0|0	0|0	0|0	1|1	0|0	0|0	0|0	0|0	0|0	1|1	0|0	0|0	0|0	0|0	0|0	0|0	0|0	1|1	0|0	0|0	0|0	0|0	1|1	0|0	0|0	1|1	0|0	0|0	0|0	0|0	0|0	0|0	0|0	1|1	1|1	0|0	0|0	0|0	0|0	1|1	0|0	0|0	1|1	1|1	0|0	1|1	0|0	0|0	0|0	0|0	0|0	0|0	0|0	0|0	0|0	0|0	0|0	1|1
1A	53312348	1A_53312348	G	C	.	PASS	.	GT	0|0	0|0	0|0	0|0	0|0	0|0	0|0	0|0	0|0	0|0	0|0	0|0	0|0	0|0	0|0	0|0	0|0	0|0	0|0	0|0	0|0	0|0	0|0	0|0	0|0	0|0	0|0	0|0	0|0	0|0	0|0	0|0	0|0	0|0	0|0	0|0	0|0	0|0	0|0	0|0	0|0	0|0	0|0	0|0	0|0	0|0	0|0	0|0	0|0	0|0	0|0	0|0	0|0	0|0	0|0	0|0	0|0	0|0	0|0	0|0	0|0	0|0	0|0	0|0	0|0	0|0	0|0	0|0	0|0	0|0	0|0	0|0	0|0	0|0	0|0	0|0	0|0	0|0	0|0	0|0	0|0	0|0	0|0	0|0	1|1	0|0	0|0	0|0	0|0	0|0	0|0	0|0	0|0	0|0	0|0	0|0	0|0	0|0	0|0	0|0	0|0	0|0	0|0	0|0	0|0	1|1	0|0	0|0	1|1	0|0	0|0	1|1	0|0	0|0	0|0	0|0	0|0	0|0	0|0	0|0	0|0	0|0	0|0	0|0	0|0	0|0	0|0	0|0	0|0	0|0	0|0	0|0	0|0	0|0	0|0	0|0	0|0	0|0	0|0	0|0	0|0	0|0	0|0	0|0	0|0	0|0	0|0	0|0	0|0	0|0	0|0	0|0	0|0	0|0	0|0	0|0	0|0	0|0	0|0	0|0	0|0	0|0	0|0	0|0	0|0	0|0	0|0	0|0	0|0	1|1	1|1	1|1	0|0	1|1	1|1	0|0	0|0	0|0	0|0	0|0	0|0	0|0	1|1	0|0	1|1	0|0	1|1	0|0	1|1	1|1	1|1	0|0	0|0	1|1	0|0	1|1	1|1	0|0	0|0	1|1	1|1	0|0	1|1	1|1	1|1	1|1	0|0	0|0	0|1	0|0	0|1	0|0	1|1	0|0	1|1	1|1	0|0	0|0	0|0	0|0	0|0	0|0	1|1	0|0	1|1	1|1	1|1	0|0	0|0	0|0	0|0	0|0	0|0	0|0	0|0	0|0	0|0	0|0	0|0	0|0	0|0	0|0	0|0	0|0	0|0	0|0	0|0	0|0	0|0	0|0	0|0	0|0	0|0	0|0	0|0	0|0	1|1	0|0	1|1	0|0	0|0	0|0	0|0	0|0	0|0	0|0	0|0	0|0	0|0	0|0	0|0	0|0	1|1	0|0	0|0	0|0	0|0	0|0	0|0	0|0	0|0	0|0	0|0	0|0	0|0	0|0	0|0	0|0	0|0	0|0	0|0	1|1	0|0	0|0	0|0	0|0	0|0	0|0	0|0	0|0	0|0	0|0	1|1	0|0	0|0	0|0	0|0	0|0	0|0	0|0	0|0	1|1	0|0	0|0	1|1	0|0	0|0	0|0	0|0	0|0	0|0	0|0	0|0	0|0	0|0	0|0	0|0
1A	53480421	1A_53480421	A	G	.	PASS	.	GT	0|0	0|0	0|0	0|0	0|0	0|0	0|0	0|0	0|0	0|0	1|1	0|0	0|0	0|0	1|1	0|0	0|0	1|1	0|0	1|1	1|1	1|1	1|1	1|1	1|1	1|1	0|0	0|0	0|0	0|0	1|1	1|1	0|0	0|0	1|1	0|0	1|1	0|0	0|0	0|0	0|0	0|0	0|0	0|0	1|1	0|0	0|0	0|0	0|0	0|0	1|1	0|0	0|0	0|0	0|0	0|0	0|0	1|1	0|0	0|0	0|0	0|0	0|0	0|0	0|0	0|0	0|0	0|0	0|0	0|0	1|1	0|0	0|0	0|0	0|0	0|0	0|0	0|0	0|0	0|0	0|0	0|0	0|0	0|0	0|0	1|1	0|0	0|0	0|0	0|0	0|0	0|0	0|0	0|0	0|0	0|0	0|0	0|0	0|0	0|0	0|0	1|1	0|0	0|0	0|0	0|0	0|0	0|0	0|0	0|0	0|0	0|0	0|0	0|0	0|0	0|0	1|1	0|0	0|0	0|0	0|0	0|0	1|1	0|0	0|0	0|0	0|0	0|0	1|1	0|0	0|0	1|1	0|0	1|1	0|0	0|0	0|0	0|0	1|1	1|1	0|0	0|0	0|0	0|0	1|1	1|1	0|0	0|0	0|0	0|0	0|0	0|0	0|0	1|1	0|0	0|0	1|1	1|1	0|0	0|0	1|1	0|0	0|0	0|0	0|0	0|0	0|0	1|1	1|1	0|0	0|0	0|0	0|0	0|0	0|0	0|0	1|1	0|0	1|1	1|1	1|1	0|0	0|0	0|0	0|0	1|1	0|0	1|1	0|0	0|0	0|0	1|1	1|1	0|0	1|1	0|0	0|0	1|1	0|0	0|0	0|0	0|0	0|0	0|0	0|0	0|0	1|1	0|1	0|0	1|1	1|0	1|1	0|0	1|1	0|0	0|0	0|0	1|1	0|0	0|0	0|0	0|0	0|0	1|1	0|0	0|0	0|0	1|1	0|0	1|1	0|0	0|0	0|0	0|0	0|0	0|0	0|0	0|0	0|0	0|0	0|0	1|1	0|0	1|1	0|0	0|0	0|0	0|0	0|0	0|0	1|1	0|0	0|0	0|0	0|0	0|0	0|0	1|1	0|0	0|0	0|0	0|0	0|0	0|0	0|0	1|1	0|0	1|1	0|0	0|0	0|0	1|1	0|0	1|1	0|0	0|0	1|1	1|1	0|0	1|1	0|0	0|0	0|0	1|1	0|0	0|0	0|0	1|1	0|0	0|0	0|0	0|0	0|0	0|0	0|0	0|0	0|0	1|1	0|0	0|0	1|1	1|1	0|0	0|0	1|1	0|0	0|0	0|0	0|0	0|0	0|0	0|0	0|0	1|1	0|0	0|0	0|0	0|0	1|1	1|1	0|0	0|0	1|1	0|0	0|0	0|0	0|0
1A	53480462	1A_53480462	C	G	.	PASS	.	GT	0|0	0|0	0|0	0|0	0|0	0|0	0|0	0|0	0|0	0|0	1|1	0|0	0|0	0|0	1|1	0|0	0|0	1|1	0|0	1|1	1|1	1|1	1|1	1|1	1|1	1|1	0|0	0|0	0|0	0|0	1|1	1|1	0|0	0|0	1|1	0|0	1|1	0|0	0|0	0|0	0|0	0|0	0|0	0|0	1|1	0|0	0|0	0|0	0|0	0|0	1|1	0|0	0|0	0|0	0|0	0|0	0|0	1|1	0|0	0|0	0|0	0|0	0|0	0|0	0|0	0|0	0|0	0|0	0|0	0|0	1|1	0|0	0|0	0|0	0|0	0|0	0|0	0|0	0|0	0|0	0|0	0|0	0|0	0|0	0|0	1|1	0|0	0|0	0|0	0|0	0|0	0|0	0|0	0|0	0|0	0|0	0|0	0|0	0|0	0|0	0|0	1|1	0|0	0|0	0|0	0|0	0|0	0|0	0|0	0|0	0|0	0|0	0|0	0|0	0|0	0|0	1|1	0|0	0|0	0|0	0|0	0|0	1|1	0|0	0|0	0|0	0|0	0|0	1|1	0|0	0|0	1|1	0|0	1|1	0|0	0|0	0|0	0|0	1|1	1|1	0|0	0|0	0|0	0|0	1|1	1|1	0|0	0|0	0|0	0|0	0|0	0|0	0|0	1|1	0|0	0|0	1|1	1|1	0|0	0|0	1|1	0|0	0|0	0|0	0|0	0|0	0|0	1|1	1|1	0|0	0|0	0|0	0|0	0|0	0|0	0|0	1|1	0|0	1|1	1|1	1|1	0|0	0|0	0|0	0|0	1|1	0|0	1|1	0|0	0|0	0|0	1|1	1|1	0|0	1|1	0|0	0|0	1|1	0|0	0|0	0|0	0|0	0|0	0|0	0|0	0|0	1|1	0|1	0|0	1|1	1|0	1|1	0|0	1|1	0|0	0|0	0|0	1|1	0|0	0|0	0|0	0|0	0|0	1|1	0|0	0|0	0|0	1|1	0|0	1|1	0|0	0|0	0|0	0|0	0|0	0|0	0|0	0|0	0|0	0|0	0|0	1|1	0|0	1|1	0|0	0|0	0|0	0|0	0|0	0|0	1|1	0|0	0|0	0|0	0|0	0|0	0|0	1|1	0|0	0|0	0|0	0|0	0|0	0|0	0|0	1|1	0|0	1|1	0|0	0|0	0|0	1|1	0|0	1|1	0|0	0|0	1|1	1|1	0|0	1|1	0|0	0|0	0|0	1|1	0|0	0|0	0|0	1|1	0|0	0|0	0|0	0|0	0|0	0|0	0|0	0|0	0|0	1|1	0|0	0|0	1|1	1|1	0|0	0|0	1|1	0|0	0|0	0|0	0|0	0|0	0|0	0|0	0|0	1|1	0|0	0|0	0|0	0|0	1|1	1|1	0|0	0|0	1|1	0|0	0|0	0|0	0|0
1A	53700533	1A_53700533	C	T	.	PASS	.	GT	0|0	0|0	0|0	0|0	0|0	0|0	0|0	0|0	0|0	0|0	1|1	0|0	0|0	0|0	1|1	0|0	0|0	1|1	0|0	1|1	1|1	1|1	1|1	1|1	1|1	1|1	0|0	0|0	0|0	0|0	1|1	1|1	0|0	0|0	1|1	0|0	1|1	0|0	0|0	0|0	0|0	0|0	0|0	0|0	1|1	0|0	0|0	0|0	0|0	0|0	1|1	0|0	0|0	0|0	0|0	0|0	0|0	1|1	0|0	0|0	0|0	0|0	0|0	0|0	0|0	0|0	0|0	0|0	0|0	0|0	1|1	0|0	0|0	0|0	0|0	0|0	0|0	0|0	0|0	0|0	0|0	0|0	0|0	0|0	0|0	1|1	0|0	0|0	0|0	0|0	0|0	0|0	0|0	0|0	0|0	0|0	0|0	0|0	0|0	0|0	0|0	1|1	0|0	0|0	0|0	0|0	0|0	0|0	0|0	0|0	0|0	0|0	0|0	0|0	0|0	0|0	1|1	0|0	0|0	0|0	0|0	0|0	1|1	0|0	0|0	0|0	0|0	0|0	1|1	0|0	0|0	1|1	0|0	1|1	0|0	0|0	0|0	0|0	1|1	1|1	0|0	0|0	0|0	0|0	1|1	1|1	0|0	0|0	0|0	0|0	0|0	0|0	0|0	1|1	0|0	0|0	1|1	1|1	0|0	0|0	1|1	0|0	0|0	0|0	0|0	0|0	0|0	1|1	1|1	0|0	0|0	0|0	0|0	0|0	0|0	0|0	1|1	0|0	1|1	1|1	1|1	0|0	0|0	0|0	0|0	1|1	0|0	1|1	0|0	0|0	0|0	1|1	1|1	0|0	1|1	0|0	0|0	1|1	0|0	0|0	0|0	0|0	0|0	0|0	0|0	0|0	1|1	0|1	1|0	1|1	1|0	1|1	0|0	1|1	0|0	0|0	0|0	1|1	0|0	0|0	0|0	0|0	0|0	1|1	0|0	0|0	0|0	1|1	0|0	1|1	0|0	0|0	0|0	0|0	0|0	0|0	0|0	0|0	0|0	0|0	0|0	1|1	0|0	1|1	0|0	0|0	0|0	0|0	0|0	0|0	1|1	0|0	0|0	0|0	0|0	0|0	0|0	1|1	0|0	0|0	0|0	0|0	0|0	0|0	0|0	1|1	0|0	1|1	0|0	0|0	0|0	1|1	0|0	1|1	0|0	0|0	1|1	1|1	0|0	1|1	0|0	0|0	0|0	1|1	0|0	0|0	0|0	1|1	0|0	0|0	0|0	0|0	0|0	0|0	0|0	0|0	0|0	1|1	0|0	0|0	1|1	1|1	0|0	0|0	1|1	0|0	0|0	0|0	0|0	0|0	0|0	0|0	0|0	1|1	0|0	0|0	0|0	0|0	1|1	1|1	0|0	0|0	1|1	0|0	0|0	0|0	0|0
1A	53700579	1A_53700579	A	C	.	PASS	.	GT	0|0	0|0	0|0	0|0	0|0	0|0	0|0	0|0	0|0	0|0	1|1	0|0	0|0	0|0	1|1	0|0	0|0	1|1	0|0	1|1	1|1	1|1	1|1	1|1	1|1	1|1	0|0	0|0	0|0	0|0	1|1	1|1	0|0	0|0	1|1	0|0	1|1	0|0	0|0	0|0	0|0	0|0	0|0	0|0	1|1	0|0	0|0	0|0	0|0	0|0	1|1	0|0	0|0	0|0	0|0	0|0	0|0	1|1	0|0	0|0	0|0	0|0	0|0	0|0	0|0	0|0	0|0	0|0	0|0	0|0	1|1	0|0	0|0	0|0	0|0	0|0	0|0	0|0	0|0	0|0	0|0	0|0	0|0	0|0	0|0	1|1	0|0	0|0	0|0	0|0	0|0	0|0	0|0	0|0	0|0	0|0	0|0	0|0	0|0	0|0	0|0	1|1	0|0	0|0	0|0	0|0	0|0	0|0	0|0	0|0	0|0	0|0	0|0	0|0	0|0	0|0	1|1	0|0	0|0	0|0	0|0	0|0	1|1	0|0	0|0	0|0	0|0	0|0	1|1	0|0	0|0	1|1	0|0	1|1	0|0	0|0	0|0	0|0	1|1	1|1	0|0	0|0	0|0	0|0	1|1	1|1	0|0	0|0	0|0	0|0	0|0	0|0	0|0	1|1	0|0	0|0	1|1	1|1	0|0	0|0	1|1	0|0	0|0	0|0	0|0	0|0	0|0	1|1	1|1	0|0	0|0	0|0	0|0	0|0	0|0	0|0	1|1	0|0	1|1	1|1	1|1	0|0	0|0	0|0	0|0	1|1	0|0	1|1	0|0	0|0	0|0	1|1	1|1	0|0	1|1	0|0	0|0	1|1	0|0	0|0	0|0	0|0	0|0	0|0	0|0	0|0	1|1	0|1	1|0	1|1	1|0	1|1	0|0	1|1	0|0	0|0	0|0	1|1	0|0	0|0	0|0	0|0	0|0	1|1	0|0	0|0	0|0	1|1	0|0	1|1	0|0	0|0	0|0	0|0	0|0	0|0	0|0	0|0	0|0	0|0	0|0	1|1	0|0	1|1	0|0	0|0	0|0	0|0	0|0	0|0	1|1	0|0	0|0	0|0	0|0	0|0	0|0	1|1	0|0	0|0	0|0	0|0	0|0	0|0	0|0	1|1	0|0	1|1	0|0	0|0	0|0	1|1	0|0	1|1	0|0	0|0	1|1	1|1	0|0	1|1	0|0	0|0	0|0	1|1	0|0	0|0	0|0	1|1	0|0	0|0	0|0	0|0	0|0	0|0	0|0	0|0	0|0	1|1	0|0	0|0	1|1	1|1	0|0	0|0	1|1	0|0	0|0	0|0	0|0	0|0	0|0	0|0	0|0	1|1	0|0	0|0	0|0	0|0	1|1	1|1	0|0	0|0	1|1	0|0	0|0	0|0	0|0
1A	53700636	1A_53700636	C	T	.	PASS	.	GT	0|0	0|0	0|0	0|0	0|0	0|0	0|0	0|0	0|0	0|0	1|1	0|0	0|0	0|0	1|1	0|0	0|0	1|1	0|0	1|1	1|1	1|1	1|1	1|1	1|1	1|1	0|0	0|0	0|0	0|0	1|1	1|1	0|0	0|0	1|1	0|0	1|1	0|0	0|0	0|0	0|0	0|0	0|0	0|0	1|1	0|0	0|0	0|0	0|0	0|0	1|1	0|0	0|0	0|0	0|0	0|0	0|0	1|1	0|0	0|0	0|0	0|0	0|0	0|0	0|0	0|0	0|0	0|0	0|0	0|0	1|1	0|0	0|0	0|0	0|0	0|0	0|0	0|0	0|0	0|0	0|0	0|0	0|0	0|0	0|0	1|1	0|0	0|0	0|0	0|0	0|0	0|0	0|0	0|0	0|0	0|0	0|0	0|0	0|0	0|0	0|0	1|1	0|0	0|0	0|0	0|0	0|0	0|0	0|0	0|0	0|0	0|0	0|0	0|0	0|0	0|0	1|1	0|0	0|0	0|0	0|0	0|0	1|1	0|0	0|0	0|0	0|0	0|0	1|1	0|0	0|0	1|1	0|0	1|1	0|0	0|0	0|0	0|0	1|1	1|1	0|0	0|0	0|0	0|0	1|1	1|1	0|0	0|0	0|0	0|0	0|0	0|0	0|0	1|1	0|0	0|0	1|1	1|1	0|0	0|0	1|1	0|0	0|0	0|0	0|0	0|0	0|0	1|1	1|1	0|0	0|0	0|0	0|0	0|0	0|0	0|0	1|1	0|0	1|1	1|1	1|1	0|0	0|0	0|0	0|0	1|1	0|0	1|1	0|0	0|0	0|0	1|1	1|1	0|0	1|1	0|0	0|0	1|1	0|0	0|0	0|0	0|0	0|0	0|0	0|0	0|0	1|1	0|1	1|0	1|1	1|0	1|1	0|0	1|1	0|0	0|0	0|0	1|1	0|0	0|0	0|0	0|0	0|0	1|1	0|0	0|0	0|0	1|1	0|0	1|1	0|0	0|0	0|0	0|0	0|0	0|0	0|0	0|0	0|0	0|0	0|0	1|1	0|0	1|1	0|0	0|0	0|0	0|0	0|0	0|0	1|1	0|0	0|0	0|0	0|0	0|0	0|0	1|1	0|0	0|0	0|0	0|0	0|0	0|0	0|0	1|1	0|0	1|1	0|0	0|0	0|0	1|1	0|0	1|1	0|0	0|0	1|1	1|1	0|0	1|1	0|0	0|0	0|0	1|1	0|0	0|0	0|0	1|1	0|0	0|0	0|0	0|0	0|0	0|0	0|0	0|0	0|0	1|1	0|0	0|0	1|1	1|1	0|0	0|0	1|1	0|0	0|0	0|0	0|0	0|0	0|0	0|0	0|0	1|1	0|0	0|0	0|0	0|0	1|1	1|1	0|0	0|0	1|1	0|0	0|0	0|0	0|0
1A	53700741	1A_53700741	A	G	.	PASS	.	GT	0|0	0|0	0|0	0|0	0|0	0|0	0|0	0|0	0|0	0|0	1|1	0|0	0|0	0|0	1|1	0|0	0|0	1|1	0|0	1|1	1|1	1|1	1|1	1|1	1|1	1|1	0|0	0|0	0|0	0|0	1|1	1|1	0|0	0|0	1|1	0|0	1|1	0|0	0|0	0|0	0|0	0|0	0|0	0|0	1|1	0|0	0|0	0|0	0|0	0|0	1|1	0|0	0|0	0|0	0|0	0|0	1|1	1|1	0|0	0|0	0|0	1|1	0|0	0|0	0|0	0|0	1|1	0|0	0|0	0|0	1|1	0|0	0|0	0|0	0|0	0|0	0|0	0|0	0|0	0|0	0|0	0|0	0|0	0|0	1|1	1|1	0|0	0|0	0|0	0|0	0|0	0|0	0|0	0|0	0|0	0|0	0|0	0|0	0|0	0|0	0|0	1|1	0|0	0|0	0|0	1|1	0|0	0|0	1|1	0|0	0|0	1|1	0|0	0|0	0|0	0|0	1|1	0|0	0|0	0|0	1|1	0|0	1|1	0|0	0|0	0|0	1|1	0|0	1|1	0|0	0|0	1|1	0|0	1|1	0|0	0|0	0|0	0|0	1|1	1|1	0|0	0|0	0|0	0|0	1|1	1|1	0|0	0|0	0|0	0|0	0|0	0|0	0|0	1|1	0|0	0|0	1|1	1|1	0|0	0|0	1|1	0|0	0|0	0|0	0|0	0|0	0|0	1|1	1|1	1|1	1|1	1|1	0|0	1|1	1|1	0|0	1|1	0|0	1|1	1|1	1|1	0|0	1|1	0|0	1|1	1|1	1|1	1|1	1|1	1|1	1|1	1|1	1|1	1|1	1|1	1|1	1|1	1|1	0|0	1|1	1|1	0|0	1|1	1|1	1|1	1|1	1|1	0|1	1|1	1|1	1|1	1|1	1|1	1|1	1|1	1|1	0|0	1|1	0|0	0|0	0|0	0|0	1|1	1|1	1|1	1|1	1|1	1|1	0|0	1|1	0|0	0|0	0|0	0|0	0|0	0|0	0|0	0|0	0|0	0|0	0|0	1|1	0|0	1|1	0|0	0|0	0|0	1|1	0|0	0|0	1|1	0|0	1|1	0|0	0|0	0|0	1|1	1|1	1|1	0|0	1|1	0|0	0|0	1|1	0|0	1|1	0|0	1|1	0|0	0|0	0|0	1|1	1|1	1|1	0|0	0|0	1|1	1|1	1|1	1|1	0|0	0|0	0|0	1|1	0|0	0|0	1|1	1|1	0|0	0|0	0|0	1|1	0|0	0|0	1|1	0|0	0|0	1|1	0|0	0|0	1|1	1|1	1|1	1|1	1|1	0|0	0|0	0|0	1|1	0|0	0|0	1|1	1|1	1|1	1|1	0|0	0|0	0|0	1|1	1|1	0|0	0|0	1|1	0|0	0|0	0|0	1|1
1A	53700767	1A_53700767	C	T	.	PASS	.	GT	0|0	0|0	0|0	0|0	0|0	0|0	0|0	0|0	0|0	0|0	1|1	0|0	0|0	0|0	1|1	0|0	0|0	1|1	0|0	1|1	1|1	1|1	1|1	1|1	1|1	1|1	0|0	0|0	0|0	0|0	1|1	1|1	0|0	0|0	1|1	0|0	1|1	0|0	0|0	0|0	0|0	0|0	0|0	0|0	1|1	0|0	0|0	0|0	0|0	0|0	1|1	0|0	0|0	0|0	0|0	0|0	0|0	1|1	0|0	0|0	0|0	0|0	0|0	0|0	0|0	0|0	0|0	0|0	0|0	0|0	1|1	0|0	0|0	0|0	0|0	0|0	0|0	0|0	0|0	0|0	0|0	0|0	0|0	0|0	0|0	1|1	0|0	0|0	0|0	0|0	0|0	0|0	0|0	0|0	0|0	0|0	0|0	0|0	0|0	0|0	0|0	1|1	0|0	0|0	0|0	0|0	0|0	0|0	0|0	0|0	0|0	0|0	0|0	0|0	0|0	0|0	1|1	0|0	0|0	0|0	0|0	0|0	1|1	0|0	0|0	0|0	0|0	0|0	1|1	0|0	0|0	1|1	0|0	1|1	0|0	0|0	0|0	0|0	1|1	1|1	0|0	0|0	0|0	0|0	1|1	1|1	0|0	0|0	0|0	0|0	0|0	0|0	0|0	1|1	0|0	0|0	1|1	1|1	0|0	0|0	1|1	0|0	0|0	0|0	0|0	0|0	0|0	1|1	1|1	0|0	0|0	0|0	0|0	0|0	0|0	0|0	1|1	0|0	1|1	1|1	1|1	0|0	0|0	0|0	0|0	1|1	0|0	1|1	0|0	0|0	0|0	1|1	1|1	0|0	1|1	0|0	0|0	1|1	0|0	0|0	0|0	0|0	0|0	0|0	0|0	0|0	1|1	0|1	1|0	1|1	1|0	1|1	0|0	1|1	0|0	0|0	0|0	1|1	0|0	0|0	0|0	0|0	0|0	1|1	0|0	0|0	0|0	1|1	0|0	1|1	0|0	0|0	0|0	0|0	0|0	0|0	0|0	0|0	0|0	0|0	0|0	1|1	0|0	1|1	0|0	0|0	0|0	0|0	0|0	0|0	1|1	0|0	0|0	0|0	0|0	0|0	0|0	1|1	0|0	0|0	0|0	0|0	0|0	0|0	0|0	1|1	0|0	1|1	0|0	0|0	0|0	1|1	0|0	1|1	0|0	0|0	1|1	1|1	0|0	1|1	0|0	0|0	0|0	1|1	0|0	0|0	0|0	1|1	0|0	0|0	0|0	0|0	0|0	0|0	0|0	0|0	0|0	1|1	0|0	0|0	1|1	1|1	0|0	0|0	1|1	0|0	0|0	0|0	0|0	0|0	0|0	0|0	0|0	1|1	0|0	0|0	0|0	0|0	1|1	1|1	0|0	0|0	1|1	0|0	0|0	0|0	0|0
1A	53700771	1A_53700771	A	G	.	PASS	.	GT	0|0	0|0	0|0	0|0	0|0	0|0	0|0	0|0	0|0	0|0	1|1	0|0	0|0	0|0	1|1	0|0	0|0	1|1	0|0	1|1	1|1	1|1	1|1	1|1	1|1	1|1	0|0	0|0	0|0	0|0	1|1	1|1	0|0	0|0	1|1	0|0	1|1	0|0	0|0	0|0	0|0	0|0	0|0	0|0	1|1	0|0	0|0	0|0	0|0	0|0	1|1	0|0	0|0	0|0	0|0	0|0	1|1	1|1	0|0	0|0	0|0	1|1	0|0	0|0	0|0	0|0	1|1	0|0	0|0	0|0	1|1	0|0	0|0	0|0	0|0	0|0	0|0	0|0	0|0	0|0	0|0	0|0	0|0	0|0	0|0	1|1	0|0	0|0	0|0	0|0	0|0	0|0	0|0	0|0	0|0	0|0	0|0	0|0	0|0	0|0	0|0	1|1	0|0	0|0	0|0	0|0	0|0	0|0	0|0	0|0	0|0	0|0	0|0	0|0	0|0	0|0	1|1	0|0	0|0	0|0	1|1	0|0	1|1	0|0	0|0	0|0	1|1	0|0	1|1	0|0	0|0	1|1	0|0	1|1	0|0	0|0	0|0	0|0	1|1	1|1	0|0	0|0	0|0	0|0	1|1	1|1	0|0	0|0	0|0	0|0	0|0	0|0	0|0	1|1	0|0	0|0	1|1	1|1	0|0	0|0	1|1	0|0	0|0	0|0	0|0	0|0	0|0	1|1	1|1	0|0	0|0	0|0	0|0	0|0	0|0	0|0	1|1	0|0	1|1	1|1	1|1	0|0	0|0	0|0	0|0	1|1	0|0	1|1	0|0	0|0	0|0	1|1	1|1	0|0	1|1	0|0	0|0	1|1	0|0	0|0	0|0	0|0	0|0	0|0	0|0	0|0	1|1	0|1	1|0	1|1	1|0	1|1	0|0	1|1	0|0	0|0	0|0	1|1	0|0	0|0	0|0	0|0	0|0	1|1	0|0	0|0	0|0	1|1	0|0	1|1	0|0	0|0	0|0	0|0	0|0	0|0	0|0	0|0	0|0	0|0	0|0	1|1	0|0	1|1	0|0	0|0	0|0	1|1	0|0	0|0	1|1	0|0	1|1	0|0	0|0	0|0	0|0	1|1	0|0	0|0	1|1	0|0	0|0	1|1	0|0	1|1	0|0	1|1	0|0	0|0	0|0	1|1	0|0	1|1	0|0	0|0	1|1	1|1	1|1	1|1	0|0	0|0	0|0	1|1	0|0	0|0	1|1	1|1	0|0	0|0	0|0	0|0	0|0	0|0	1|1	0|0	0|0	1|1	0|0	0|0	1|1	1|1	0|0	0|0	1|1	0|0	0|0	0|0	1|1	0|0	0|0	0|0	1|1	1|1	0|0	0|0	0|0	0|0	1|1	1|1	0|0	0|0	1|1	0|0	0|0	0|0	1|1
1A	53718072	1A_53718072	A	C	.	PASS	.	GT	0|0	0|0	0|0	0|0	0|0	0|0	0|0	0|0	0|0	0|0	1|1	0|0	0|0	0|0	1|1	0|0	0|0	1|1	0|0	1|1	1|1	1|1	1|1	1|1	1|1	1|1	0|0	0|0	0|0	0|0	1|1	1|1	0|0	0|0	1|1	0|0	1|1	0|0	0|0	0|0	0|0	0|0	0|0	0|0	1|1	0|0	0|0	0|0	0|0	0|0	1|1	0|0	0|0	0|0	0|0	0|0	1|1	1|1	0|0	0|0	0|0	1|1	0|0	0|0	0|0	0|0	1|1	0|0	0|0	0|0	1|1	0|0	0|0	0|0	0|0	0|0	0|0	0|0	0|0	0|0	0|0	0|0	0|0	0|0	1|1	1|1	0|0	0|0	0|0	0|0	0|0	0|0	0|0	0|0	0|0	0|0	0|0	0|0	0|0	0|0	0|0	1|1	0|0	0|0	0|0	1|1	0|0	0|0	1|1	0|0	0|0	1|1	0|0	0|0	0|0	0|0	1|1	0|0	0|0	0|0	1|1	0|0	1|1	0|0	0|0	0|0	1|1	0|0	1|1	0|0	0|0	1|1	0|0	1|1	0|0	0|0	0|0	0|0	1|1	1|1	0|0	0|0	0|0	0|0	1|1	1|1	0|0	0|0	0|0	0|0	0|0	0|0	0|0	1|1	0|0	0|0	1|1	1|1	0|0	0|0	1|1	0|0	0|0	0|0	0|0	0|0	0|0	1|1	1|1	1|1	1|1	1|1	0|0	1|1	1|1	0|0	1|1	0|0	1|1	1|1	1|1	0|0	1|1	0|0	1|1	1|1	1|1	1|1	1|1	1|1	1|1	1|1	1|1	1|1	1|1	1|1	1|1	1|1	0|0	1|1	1|1	0|0	1|1	1|1	1|1	1|1	1|1	0|1	1|1	1|1	1|1	1|1	1|1	1|1	1|1	1|1	0|0	1|1	0|0	0|0	0|0	0|0	1|1	1|1	1|1	1|1	1|1	1|1	0|0	1|1	0|0	0|0	0|0	0|0	0|0	0|0	0|0	0|0	0|0	0|0	0|0	1|1	0|0	1|1	0|0	0|0	0|0	1|1	0|0	0|0	1|1	0|0	1|1	0|0	0|0	0|0	1|1	1|1	1|1	0|0	1|1	0|0	0|0	1|1	0|0	1|1	0|0	1|1	0|0	0|0	0|0	1|1	1|1	1|1	0|0	0|0	1|1	1|1	1|1	1|1	0|0	0|0	0|0	1|1	0|0	0|0	1|1	1|1	0|0	0|0	0|0	1|1	0|0	0|0	1|1	0|0	0|0	1|1	0|0	0|0	1|1	1|1	1|1	1|1	1|1	0|0	0|0	0|0	1|1	0|0	0|0	1|1	1|1	1|1	1|1	0|0	0|0	0|0	1|1	1|1	0|0	0|0	1|1	0|0	0|0	0|0	1|1
1A	53723513	1A_53723513	G	A	.	PASS	.	GT	0|0	0|0	0|0	0|0	0|0	0|0	0|0	0|0	0|0	0|0	1|1	0|0	0|0	0|0	1|1	0|0	0|0	1|1	0|0	1|1	1|1	1|1	1|1	1|1	1|1	1|1	0|0	0|0	0|0	0|0	1|1	1|1	0|0	0|0	1|1	0|0	1|1	0|0	0|0	0|0	0|0	0|0	0|0	0|0	1|1	0|0	0|0	0|0	0|0	0|0	1|1	0|0	0|0	0|0	0|0	0|0	1|1	1|1	0|0	0|0	0|0	1|1	0|0	0|0	0|0	0|0	1|1	0|0	0|0	0|0	1|1	0|0	0|0	0|0	0|0	0|0	0|0	0|0	0|0	0|0	0|0	0|0	0|0	0|0	0|0	1|1	0|0	0|0	0|0	0|0	0|0	0|0	0|0	0|0	0|0	0|0	0|0	0|0	0|0	0|0	0|0	1|1	0|0	0|0	0|0	0|0	0|0	0|0	0|0	0|0	0|0	0|0	0|0	0|0	0|0	0|0	1|1	0|0	0|0	0|0	1|1	0|0	1|1	0|0	0|0	0|0	1|1	0|0	1|1	0|0	0|0	1|1	0|0	1|1	0|0	0|0	0|0	0|0	1|1	1|1	0|0	0|0	0|0	0|0	1|1	1|1	0|0	0|0	0|0	0|0	0|0	0|0	0|0	1|1	0|0	0|0	1|1	1|1	0|0	0|0	1|1	0|0	0|0	0|0	0|0	0|0	0|0	1|1	1|1	0|0	0|0	0|0	0|0	0|0	0|0	0|0	1|1	0|0	1|1	1|1	1|1	0|0	0|0	0|0	0|0	1|1	0|0	1|1	0|0	0|0	0|0	1|1	1|1	0|0	1|1	0|0	0|0	1|1	0|0	0|0	0|0	0|0	0|0	0|0	0|0	0|0	1|1	0|1	1|0	1|1	1|0	1|1	0|0	1|1	0|0	0|0	0|0	1|1	0|0	0|0	0|0	0|0	0|0	1|1	0|0	0|0	0|0	1|1	0|0	1|1	0|0	0|0	0|0	0|0	0|0	0|0	0|0	0|0	0|0	0|0	0|0	1|1	0|0	1|1	0|0	0|0	0|0	1|1	0|0	0|0	1|1	0|0	1|1	0|0	0|0	0|0	0|0	1|1	0|0	0|0	1|1	0|0	0|0	1|1	0|0	1|1	0|0	1|1	0|0	0|0	0|0	1|1	0|0	1|1	0|0	0|0	1|1	1|1	1|1	1|1	0|0	0|0	0|0	1|1	0|0	0|0	1|1	1|1	0|0	0|0	0|0	0|0	0|0	0|0	1|1	0|0	0|0	1|1	0|0	0|0	1|1	1|1	0|0	0|0	1|1	0|0	0|0	0|0	1|1	0|0	0|0	0|0	1|1	1|1	0|0	0|0	0|0	0|0	1|1	1|1	0|0	0|0	1|1	0|0	0|0	0|0	1|1
1A	53723556	1A_53723556	A	C	.	PASS	.	GT	0|0	0|0	0|0	0|0	0|0	0|0	0|0	0|0	0|0	0|0	1|1	0|0	0|0	0|0	1|1	0|0	0|0	1|1	0|0	1|1	1|1	1|1	1|1	1|1	1|1	1|1	0|0	0|0	0|0	0|0	1|1	1|1	0|0	0|0	1|1	0|0	1|1	0|0	0|0	0|0	0|0	0|0	0|0	0|0	1|1	0|0	0|0	0|0	0|0	0|0	1|1	0|0	0|0	0|0	0|0	0|0	0|0	1|1	0|0	0|0	0|0	0|0	0|0	0|0	0|0	0|0	0|0	0|0	0|0	0|0	1|1	0|0	0|0	0|0	0|0	0|0	0|0	0|0	0|0	0|0	0|0	0|0	0|0	0|0	0|0	1|1	0|0	0|0	0|0	0|0	0|0	0|0	0|0	0|0	0|0	0|0	0|0	0|0	0|0	0|0	0|0	1|1	0|0	0|0	0|0	0|0	0|0	0|0	0|0	0|0	0|0	0|0	0|0	0|0	0|0	0|0	1|1	0|0	0|0	0|0	0|0	0|0	1|1	0|0	0|0	0|0	0|0	0|0	1|1	0|0	0|0	1|1	0|0	1|1	0|0	0|0	0|0	0|0	1|1	1|1	0|0	0|0	0|0	0|0	1|1	1|1	0|0	0|0	0|0	0|0	0|0	0|0	0|0	1|1	0|0	0|0	1|1	1|1	0|0	0|0	1|1	0|0	0|0	0|0	0|0	0|0	0|0	1|1	1|1	0|0	0|0	0|0	0|0	0|0	0|0	0|0	1|1	0|0	1|1	1|1	1|1	0|0	0|0	0|0	0|0	1|1	0|0	1|1	0|0	0|0	0|0	1|1	1|1	0|0	1|1	0|0	0|0	1|1	0|0	0|0	0|0	0|0	0|0	0|0	0|0	0|0	1|1	0|1	1|0	1|1	1|0	1|1	0|0	1|1	0|0	0|0	0|0	1|1	0|0	0|0	0|0	0|0	0|0	1|1	0|0	0|0	0|0	1|1	0|0	1|1	0|0	0|0	0|0	0|0	0|0	0|0	0|0	0|0	0|0	0|0	0|0	1|1	0|0	1|1	0|0	0|0	0|0	0|0	0|0	0|0	1|1	0|0	0|0	0|0	0|0	0|0	0|0	1|1	0|0	0|0	0|0	0|0	0|0	0|0	0|0	1|1	0|0	1|1	0|0	0|0	0|0	1|1	0|0	1|1	0|0	0|0	1|1	1|1	0|0	1|1	0|0	0|0	0|0	1|1	0|0	0|0	0|0	1|1	0|0	0|0	0|0	0|0	0|0	0|0	0|0	0|0	0|0	1|1	0|0	0|0	1|1	1|1	0|0	0|0	1|1	0|0	0|0	0|0	0|0	0|0	0|0	0|0	0|0	1|1	0|0	0|0	0|0	0|0	1|1	1|1	0|0	0|0	1|1	0|0	0|0	0|0	0|0
1A	53762915	1A_53762915	A	T	.	PASS	.	GT	0|0	0|0	0|0	0|0	0|0	0|0	0|0	0|0	0|0	0|0	1|1	0|0	0|0	0|0	1|1	0|0	0|0	1|1	0|0	1|1	1|1	1|1	1|1	1|1	1|1	1|1	0|0	0|0	0|0	0|0	1|1	1|1	0|0	0|0	1|1	0|0	1|1	0|0	0|0	0|0	0|0	0|0	0|0	0|0	1|1	0|0	0|0	0|0	0|0	0|0	1|1	0|0	0|0	0|0	0|0	0|0	1|1	1|1	0|0	0|0	0|0	1|1	0|0	0|0	0|0	0|0	1|1	0|0	0|0	0|0	1|1	0|0	0|0	0|0	0|0	0|0	0|0	0|0	0|0	0|0	0|0	0|0	0|0	0|0	0|0	1|1	0|0	0|0	0|0	0|0	0|0	0|0	0|0	0|0	0|0	0|0	0|0	0|0	0|0	0|0	0|0	1|1	0|0	0|0	0|0	0|0	0|0	0|0	0|0	0|0	0|0	0|0	0|0	0|0	0|0	0|0	1|1	0|0	0|0	0|0	1|1	0|0	1|1	0|0	0|0	0|0	1|1	0|0	1|1	0|0	0|0	1|1	0|0	1|1	0|0	0|0	0|0	0|0	1|1	1|1	0|0	0|0	0|0	0|0	1|1	1|1	0|0	0|0	0|0	0|0	0|0	0|0	0|0	1|1	0|0	0|0	1|1	1|1	0|0	0|0	1|1	0|0	0|0	0|0	0|0	0|0	0|0	1|1	1|1	0|0	0|0	0|0	0|0	0|0	0|0	0|0	1|1	0|0	1|1	1|1	1|1	0|0	0|0	0|0	0|0	1|1	0|0	1|1	0|0	0|0	0|0	1|1	1|1	0|0	1|1	0|0	0|0	1|1	0|0	0|0	0|0	0|0	0|0	0|0	0|0	0|0	1|1	0|1	1|0	1|1	1|0	1|1	0|0	1|1	0|0	0|0	0|0	1|1	0|0	0|0	0|0	0|0	0|0	1|1	0|0	0|0	0|0	1|1	0|0	1|1	0|0	0|0	0|0	0|0	0|0	0|0	0|0	0|0	0|0	0|0	0|0	1|1	0|0	1|1	0|0	0|0	0|0	1|1	0|0	0|0	1|1	0|0	1|1	0|0	0|0	0|0	0|0	1|1	0|0	0|0	1|1	0|0	0|0	1|1	0|0	1|1	0|0	1|1	0|0	0|0	0|0	1|1	0|0	1|1	0|0	0|0	1|1	1|1	1|1	1|1	0|0	0|0	0|0	1|1	0|0	0|0	1|1	1|1	0|0	0|0	0|0	0|0	0|0	0|0	1|1	0|0	0|0	1|1	0|0	0|0	1|1	1|1	0|0	0|0	1|1	0|0	0|0	0|0	1|1	0|0	0|0	0|0	1|1	1|1	0|0	0|0	0|0	0|0	1|1	1|1	0|0	0|0	1|1	0|0	0|0	0|0	1|1
1A	54057112	1A_54057112	T	C	.	PASS	.	GT	0|0	0|0	0|0	0|0	0|0	0|0	0|0	0|0	0|0	0|0	1|1	0|0	0|0	0|0	1|1	0|0	0|0	1|1	0|0	1|1	1|1	1|1	1|1	1|1	1|1	1|1	0|0	0|0	0|0	0|0	1|1	1|1	0|0	0|0	1|1	0|0	1|1	0|0	0|0	0|0	0|0	0|0	0|0	0|0	1|1	0|0	0|0	0|0	0|0	0|0	1|1	0|0	0|0	0|0	0|0	0|0	0|0	1|1	0|0	0|0	0|0	0|0	0|0	0|0	0|0	0|0	0|0	0|0	0|0	0|0	1|1	0|0	0|0	0|0	0|0	0|0	0|0	0|0	0|0	0|0	0|0	0|0	0|0	0|0	0|0	1|1	0|0	0|0	0|0	0|0	0|0	0|0	0|0	0|0	0|0	0|0	0|0	0|0	0|0	0|0	0|0	1|1	0|0	0|0	0|0	0|0	0|0	0|0	0|0	0|0	0|0	0|0	0|0	0|0	0|0	0|0	1|1	0|0	0|0	0|0	0|0	0|0	1|1	0|0	0|0	0|0	0|0	0|0	1|1	0|0	0|0	1|1	0|0	1|1	0|0	0|0	0|0	0|0	1|1	1|1	0|0	0|0	0|0	0|0	1|1	1|1	0|0	0|0	0|0	0|0	0|0	0|0	0|0	1|1	0|0	0|0	1|1	1|1	0|0	0|0	1|1	0|0	0|0	0|0	0|0	0|0	0|0	1|1	1|1	0|0	0|0	0|0	0|0	0|0	0|0	0|0	1|1	0|0	1|1	1|1	1|1	0|0	0|0	0|0	0|0	1|1	0|0	1|1	0|0	0|0	0|0	1|1	1|1	0|0	1|1	0|0	0|0	1|1	0|0	0|0	0|0	0|0	0|0	0|0	0|0	0|0	1|1	0|1	1|0	1|1	1|0	1|1	0|0	1|1	0|0	0|0	0|0	1|1	0|0	0|0	0|0	0|0	0|0	1|1	0|0	0|0	0|0	1|1	0|0	1|1	0|0	0|0	0|0	0|0	0|0	0|0	0|0	0|0	0|0	0|0	0|0	1|1	0|0	1|1	0|0	0|0	0|0	0|0	0|0	0|0	1|1	0|0	0|0	0|0	0|0	0|0	0|0	1|1	0|0	0|0	0|0	0|0	0|0	0|0	0|0	1|1	0|0	1|1	0|0	0|0	0|0	1|1	0|0	1|1	0|0	0|0	1|1	1|1	0|0	1|1	0|0	0|0	0|0	1|1	0|0	0|0	0|0	1|1	0|0	0|0	0|0	0|0	0|0	0|0	0|0	0|0	0|0	1|1	0|0	0|0	1|1	1|1	0|0	0|0	1|1	0|0	0|0	0|0	0|0	0|0	0|0	0|0	0|0	1|1	0|0	0|0	0|0	0|0	1|1	1|1	0|0	0|0	1|1	0|0	0|0	0|0	0|0
1A	54057118	1A_54057118	A	C	.	PASS	.	GT	0|0	0|0	0|0	0|0	0|0	0|0	0|0	0|0	0|0	0|0	1|1	0|0	0|0	0|0	1|1	0|0	0|0	1|1	0|0	1|1	1|1	1|1	1|1	1|1	1|1	1|1	0|0	0|0	0|0	0|0	1|1	1|1	0|0	0|0	1|1	0|0	1|1	0|0	0|0	0|0	0|0	0|0	0|0	0|0	1|1	0|0	0|0	0|0	0|0	0|0	1|1	0|0	0|0	0|0	0|0	0|0	1|1	1|1	0|0	0|0	0|0	1|1	0|0	0|0	0|0	0|0	1|1	0|0	0|0	0|0	1|1	0|0	0|0	0|0	0|0	0|0	0|0	0|0	0|0	0|0	0|0	0|0	0|0	0|0	0|0	1|1	0|0	0|0	0|0	0|0	0|0	0|0	0|0	0|0	0|0	0|0	0|0	0|0	0|0	0|0	0|0	1|1	0|0	0|0	0|0	0|0	0|0	0|0	0|0	0|0	0|0	0|0	0|0	0|0	0|0	0|0	1|1	0|0	0|0	0|0	1|1	0|0	1|1	0|0	0|0	0|0	1|1	0|0	1|1	0|0	0|0	1|1	0|0	1|1	0|0	0|0	0|0	0|0	1|1	1|1	0|0	0|0	0|0	0|0	1|1	1|1	0|0	0|0	0|0	0|0	0|0	0|0	0|0	1|1	0|0	0|0	1|1	1|1	0|0	0|0	1|1	0|0	0|0	0|0	0|0	0|0	0|0	1|1	1|1	0|0	0|0	0|0	0|0	0|0	0|0	0|0	1|1	0|0	1|1	1|1	1|1	0|0	0|0	0|0	0|0	1|1	0|0	1|1	0|0	0|0	0|0	1|1	1|1	0|0	1|1	0|0	0|0	1|1	0|0	0|0	0|0	0|0	0|0	0|0	0|0	0|0	1|1	0|1	1|0	1|1	1|0	1|1	0|0	1|1	0|0	0|0	0|0	1|1	0|0	0|0	0|0	0|0	0|0	1|1	0|0	0|0	0|0	1|1	0|0	1|1	0|0	0|0	0|0	0|0	0|0	0|0	0|0	0|0	0|0	0|0	0|0	1|1	0|0	1|1	0|0	0|0	0|0	1|1	0|0	0|0	1|1	0|0	1|1	0|0	0|0	0|0	0|0	1|1	0|0	0|0	1|1	0|0	0|0	1|1	0|0	1|1	0|0	1|1	0|0	0|0	0|0	1|1	0|0	1|1	0|0	0|0	1|1	1|1	1|1	1|1	0|0	0|0	0|0	1|1	0|0	0|0	1|1	1|1	0|0	0|0	0|0	0|0	0|0	0|0	1|1	0|0	0|0	1|1	0|0	0|0	1|1	1|1	0|0	0|0	1|1	0|0	0|0	0|0	1|1	0|0	0|0	0|0	1|1	1|1	0|0	0|0	0|0	0|0	1|1	1|1	0|0	0|0	1|1	0|0	0|0	0|0	1|1
1A	54057222	1A_54057222	C	T	.	PASS	.	GT	0|0	0|0	0|0	0|0	0|0	0|0	0|0	0|0	0|0	0|0	1|1	0|0	0|0	0|0	1|1	0|0	0|0	1|1	0|0	1|1	1|1	1|1	1|1	1|1	1|1	1|1	0|0	0|0	0|0	0|0	1|1	1|1	0|0	0|0	1|1	0|0	1|1	0|0	0|0	0|0	0|0	0|0	0|0	0|0	1|1	0|0	0|0	0|0	0|0	0|0	1|1	0|0	0|0	0|0	0|0	0|0	0|0	1|1	0|0	0|0	0|0	0|0	0|0	0|0	0|0	0|0	0|0	0|0	0|0	0|0	1|1	0|0	0|0	0|0	0|0	0|0	0|0	0|0	0|0	0|0	0|0	0|0	0|0	0|0	0|0	1|1	0|0	0|0	0|0	0|0	0|0	0|0	0|0	0|0	0|0	0|0	0|0	0|0	0|0	0|0	0|0	1|1	0|0	0|0	0|0	0|0	0|0	0|0	0|0	0|0	0|0	0|0	0|0	0|0	0|0	0|0	1|1	0|0	0|0	0|0	0|0	0|0	1|1	0|0	0|0	0|0	0|0	0|0	1|1	0|0	0|0	1|1	0|0	1|1	0|0	0|0	0|0	0|0	1|1	1|1	0|0	0|0	0|0	0|0	1|1	1|1	0|0	0|0	0|0	0|0	0|0	0|0	0|0	1|1	0|0	0|0	1|1	1|1	0|0	0|0	1|1	0|0	0|0	0|0	0|0	0|0	0|0	1|1	1|1	0|0	0|0	0|0	0|0	0|0	0|0	0|0	1|1	0|0	1|1	1|1	1|1	0|0	0|0	0|0	0|0	1|1	0|0	1|1	0|0	0|0	0|0	1|1	1|1	0|0	1|1	0|0	0|0	1|1	0|0	0|0	0|0	0|0	0|0	0|0	0|0	0|0	1|1	0|1	1|0	1|1	1|0	1|1	0|0	1|1	0|0	0|0	0|0	1|1	0|0	0|0	0|0	0|0	0|0	1|1	0|0	0|0	0|0	1|1	0|0	1|1	0|0	0|0	0|0	0|0	0|0	0|0	0|0	0|0	0|0	0|0	0|0	1|1	0|0	1|1	0|0	0|0	0|0	0|0	0|0	0|0	1|1	0|0	0|0	0|0	0|0	0|0	0|0	1|1	0|0	0|0	0|0	0|0	0|0	0|0	0|0	1|1	0|0	1|1	0|0	0|0	0|0	1|1	0|0	1|1	0|0	0|0	1|1	1|1	0|0	1|1	0|0	0|0	0|0	1|1	0|0	0|0	0|0	1|1	0|0	0|0	0|0	0|0	0|0	0|0	0|0	0|0	0|0	1|1	0|0	0|0	1|1	1|1	0|0	0|0	1|1	0|0	0|0	0|0	0|0	0|0	0|0	0|0	0|0	1|1	0|0	0|0	0|0	0|0	1|1	1|1	0|0	0|0	1|1	0|0	0|0	0|0	0|0
1A	54057227	1A_54057227	C	T	.	PASS	.	GT	0|0	0|0	0|0	0|0	0|0	0|0	0|0	0|0	0|0	0|0	1|1	0|0	0|0	0|0	1|1	0|0	0|0	1|1	0|0	1|1	1|1	1|1	1|1	1|1	1|1	1|1	0|0	0|0	0|0	0|0	1|1	1|1	0|0	0|0	1|1	0|0	1|1	0|0	0|0	0|0	0|0	0|0	0|0	0|0	1|1	0|0	0|0	0|0	0|0	0|0	1|1	0|0	0|0	0|0	0|0	0|0	1|1	1|1	0|0	0|0	0|0	1|1	0|0	0|0	0|0	0|0	1|1	0|0	0|0	0|0	1|1	0|0	0|0	0|0	0|0	0|0	0|0	0|0	0|0	0|0	0|0	0|0	0|0	0|0	0|0	1|1	0|0	0|0	0|0	0|0	0|0	0|0	0|0	0|0	0|0	0|0	0|0	0|0	0|0	0|0	0|0	1|1	0|0	0|0	0|0	0|0	0|0	0|0	0|0	0|0	0|0	0|0	0|0	0|0	0|0	0|0	1|1	0|0	0|0	0|0	1|1	0|0	1|1	0|0	0|0	0|0	1|1	0|0	1|1	0|0	0|0	1|1	0|0	1|1	0|0	0|0	0|0	0|0	1|1	1|1	0|0	0|0	0|0	0|0	1|1	1|1	0|0	0|0	0|0	0|0	0|0	0|0	0|0	1|1	0|0	0|0	1|1	1|1	0|0	0|0	1|1	0|0	0|0	0|0	0|0	0|0	0|0	1|1	1|1	0|0	0|0	0|0	0|0	0|0	0|0	0|0	1|1	0|0	1|1	1|1	1|1	0|0	0|0	0|0	0|0	1|1	0|0	1|1	0|0	0|0	0|0	1|1	1|1	0|0	1|1	0|0	0|0	1|1	0|0	0|0	0|0	0|0	0|0	0|0	0|0	0|0	1|1	0|1	1|0	1|1	1|0	1|1	0|0	1|1	0|0	0|0	0|0	1|1	0|0	0|0	0|0	0|0	0|0	1|1	0|0	0|0	0|0	1|1	0|0	1|1	0|0	0|0	0|0	0|0	0|0	0|0	0|0	0|0	0|0	0|0	0|0	1|1	0|0	1|1	0|0	0|0	0|0	1|1	0|0	0|0	1|1	0|0	1|1	0|0	0|0	0|0	0|0	1|1	0|0	0|0	1|1	0|0	0|0	1|1	0|0	1|1	0|0	1|1	0|0	0|0	0|0	1|1	0|0	1|1	0|0	0|0	1|1	1|1	1|1	1|1	0|0	0|0	0|0	1|1	0|0	0|0	1|1	1|1	0|0	0|0	0|0	0|0	0|0	0|0	1|1	0|0	0|0	1|1	0|0	0|0	1|1	1|1	0|0	0|0	1|1	0|0	0|0	0|0	1|1	0|0	0|0	0|0	1|1	1|1	0|0	0|0	0|0	0|0	1|1	1|1	0|0	0|0	1|1	0|0	0|0	0|0	1|1
1A	54057266	1A_54057266	A	T	.	PASS	.	GT	0|0	0|0	0|0	0|0	0|0	0|0	0|0	0|0	0|0	0|0	1|1	0|0	0|0	0|0	1|1	0|0	0|0	1|1	0|0	1|1	1|1	1|1	1|1	1|1	1|1	1|1	0|0	0|0	0|0	0|0	1|1	1|1	0|0	0|0	1|1	0|0	1|1	0|0	0|0	0|0	0|0	0|0	0|0	0|0	1|1	0|0	0|0	0|0	0|0	0|0	1|1	0|0	0|0	0|0	0|0	0|0	1|1	1|1	0|0	0|0	0|0	1|1	0|0	0|0	0|0	0|0	1|1	0|0	0|0	0|0	1|1	0|0	0|0	0|0	0|0	0|0	0|0	0|0	0|0	0|0	0|0	0|0	0|0	0|0	0|0	1|1	0|0	0|0	0|0	0|0	0|0	0|0	0|0	0|0	0|0	0|0	0|0	0|0	0|0	0|0	0|0	1|1	0|0	0|0	0|0	0|0	0|0	0|0	0|0	0|0	0|0	0|0	0|0	0|0	0|0	0|0	1|1	0|0	0|0	0|0	1|1	0|0	1|1	0|0	0|0	0|0	1|1	0|0	1|1	0|0	0|0	1|1	0|0	1|1	0|0	0|0	0|0	0|0	1|1	1|1	0|0	0|0	0|0	0|0	1|1	1|1	0|0	0|0	0|0	0|0	0|0	0|0	0|0	1|1	0|0	0|0	1|1	1|1	0|0	0|0	1|1	0|0	0|0	0|0	0|0	0|0	0|0	1|1	1|1	0|0	0|0	0|0	0|0	0|0	0|0	0|0	1|1	0|0	1|1	1|1	1|1	0|0	0|0	0|0	0|0	1|1	0|0	1|1	0|0	0|0	0|0	1|1	1|1	0|0	1|1	0|0	0|0	1|1	0|0	0|0	0|0	0|0	0|0	0|0	0|0	0|0	1|1	0|1	1|0	1|1	1|0	1|1	0|0	1|1	0|0	0|0	0|0	1|1	0|0	0|0	0|0	0|0	0|0	1|1	0|0	0|0	0|0	1|1	0|0	1|1	0|0	0|0	0|0	0|0	0|0	0|0	0|0	0|0	0|0	0|0	0|0	1|1	0|0	1|1	0|0	0|0	0|0	1|1	0|0	0|0	1|1	0|0	1|1	0|0	0|0	0|0	0|0	1|1	0|0	0|0	1|1	0|0	0|0	1|1	0|0	1|1	0|0	1|1	0|0	0|0	0|0	1|1	0|0	1|1	0|0	0|0	1|1	1|1	1|1	1|1	0|0	0|0	0|0	1|1	0|0	0|0	1|1	1|1	0|0	0|0	0|0	0|0	0|0	0|0	1|1	0|0	0|0	1|1	0|0	0|0	1|1	1|1	0|0	0|0	1|1	0|0	0|0	0|0	1|1	0|0	0|0	0|0	1|1	1|1	0|0	0|0	0|0	0|0	1|1	1|1	0|0	0|0	1|1	0|0	0|0	0|0	1|1
1A	54070600	1A_54070600	C	A	.	PASS	.	GT	0|0	0|0	0|0	0|0	0|0	0|0	0|0	0|0	0|0	0|0	1|1	0|0	0|0	0|0	1|1	0|0	0|0	1|1	0|0	1|1	1|1	1|1	1|1	1|1	1|1	1|1	0|0	0|0	0|0	0|0	1|1	1|1	0|0	0|0	1|1	0|0	1|1	0|0	0|0	0|0	0|0	0|0	0|0	0|0	1|1	0|0	0|0	0|0	0|0	0|0	1|1	0|0	0|0	0|0	0|0	0|0	0|0	1|1	0|0	0|0	0|0	0|0	0|0	0|0	0|0	0|0	0|0	0|0	0|0	0|0	1|1	0|0	0|0	0|0	0|0	0|0	0|0	0|0	0|0	0|0	0|0	0|0	0|0	0|0	0|0	1|1	0|0	0|0	0|0	0|0	0|0	0|0	0|0	0|0	0|0	0|0	0|0	0|0	0|0	0|0	0|0	1|1	0|0	0|0	0|0	0|0	0|0	0|0	0|0	0|0	0|0	0|0	0|0	0|0	0|0	0|0	1|1	0|0	0|0	0|0	0|0	0|0	1|1	0|0	0|0	0|0	0|0	0|0	1|1	0|0	0|0	1|1	0|0	1|1	0|0	0|0	0|0	0|0	1|1	1|1	0|0	0|0	0|0	0|0	1|1	1|1	0|0	0|0	0|0	0|0	0|0	0|0	0|0	1|1	0|0	0|0	1|1	1|1	0|0	0|0	1|1	0|0	0|0	0|0	0|0	0|0	0|0	1|1	1|1	0|0	0|0	0|0	0|0	0|0	0|0	0|0	1|1	0|0	1|1	1|1	1|1	0|0	0|0	0|0	0|0	1|1	0|0	1|1	0|0	0|0	0|0	1|1	1|1	0|0	1|1	0|0	0|0	1|1	0|0	0|0	0|0	0|0	0|0	0|0	0|0	0|0	1|1	0|1	1|0	1|1	1|1	1|1	0|0	1|1	0|0	0|0	0|0	1|1	0|0	0|0	0|0	0|0	0|0	1|1	0|0	0|0	0|0	1|1	0|0	1|1	0|0	0|0	0|0	0|0	0|0	0|0	0|0	0|0	0|0	0|0	0|0	1|1	0|0	1|1	0|0	0|0	0|0	0|0	0|0	0|0	1|1	0|0	0|0	0|0	0|0	0|0	0|0	1|1	0|0	0|0	0|0	0|0	0|0	0|0	0|0	1|1	0|0	1|1	0|0	0|0	0|0	1|1	0|0	1|1	0|0	0|0	1|1	1|1	0|0	1|1	0|0	0|0	0|0	1|1	0|0	0|0	0|0	1|1	0|0	0|0	0|0	0|0	0|0	0|0	0|0	0|0	0|0	1|1	0|0	0|0	1|1	1|1	0|0	0|0	1|1	0|0	0|0	0|0	0|0	0|0	0|0	0|0	0|0	1|1	0|0	0|0	0|0	0|0	1|1	1|1	0|0	0|0	1|1	0|0	0|0	0|0	0|0
1A	54070657	1A_54070657	A	G	.	PASS	.	GT	0|0	0|0	0|0	0|0	0|0	0|0	0|0	0|0	0|0	0|0	1|1	0|0	0|0	0|0	1|1	0|0	0|0	1|1	0|0	1|1	1|1	1|1	1|1	1|1	1|1	1|1	0|0	0|0	0|0	0|0	1|1	1|1	0|0	0|0	1|1	0|0	1|1	0|0	0|0	0|0	0|0	0|0	0|0	0|0	1|1	0|0	0|0	0|0	0|0	0|0	1|1	0|0	0|0	0|0	0|0	0|0	0|0	1|1	0|0	0|0	0|0	0|0	0|0	0|0	0|0	0|0	0|0	0|0	0|0	0|0	1|1	0|0	0|0	0|0	0|0	0|0	0|0	0|0	0|0	0|0	0|0	0|0	0|0	0|0	0|0	1|1	0|0	0|0	0|0	0|0	0|0	0|0	0|0	0|0	0|0	0|0	0|0	0|0	0|0	0|0	0|0	1|1	0|0	0|0	0|0	0|0	0|0	0|0	0|0	0|0	0|0	0|0	0|0	0|0	0|0	0|0	1|1	0|0	0|0	0|0	0|0	0|0	1|1	0|0	0|0	0|0	0|0	0|0	1|1	0|0	0|0	1|1	0|0	1|1	0|0	0|0	0|0	0|0	1|1	1|1	0|0	0|0	0|0	0|0	1|1	1|1	0|0	0|0	0|0	0|0	0|0	0|0	0|0	1|1	0|0	0|0	1|1	1|1	0|0	0|0	1|1	0|0	0|0	0|0	0|0	0|0	0|0	1|1	1|1	0|0	0|0	0|0	0|0	0|0	0|0	0|0	1|1	0|0	1|1	1|1	1|1	0|0	0|0	0|0	0|0	1|1	0|0	1|1	0|0	0|0	0|0	1|1	1|1	0|0	1|1	0|0	0|0	1|1	0|0	0|0	0|0	0|0	0|0	0|0	0|0	0|0	1|1	1|1	1|0	1|1	1|1	1|1	0|0	1|1	0|0	0|0	0|0	1|1	0|0	0|0	0|0	0|0	0|0	1|1	0|0	0|0	0|0	1|1	0|0	1|1	0|0	0|0	0|0	0|0	0|0	0|0	0|0	0|0	0|0	0|0	0|0	1|1	0|0	1|1	0|0	0|0	0|0	0|0	0|0	0|0	1|1	0|0	0|0	0|0	0|0	0|0	0|0	1|1	0|0	0|0	0|0	0|0	0|0	0|0	0|0	1|1	0|0	1|1	0|0	0|0	0|0	1|1	0|0	1|1	0|0	0|0	1|1	1|1	0|0	1|1	0|0	0|0	0|0	1|1	0|0	0|0	0|0	1|1	0|0	0|0	0|0	0|0	0|0	0|0	0|0	0|0	0|0	1|1	0|0	0|0	1|1	1|1	0|0	0|0	1|1	0|0	0|0	0|0	0|0	0|0	0|0	0|0	0|0	1|1	0|0	0|0	0|0	0|0	1|1	1|1	0|0	0|0	1|1	0|0	0|0	0|0	0|0
1A	54070690	1A_54070690	C	T	.	PASS	.	GT	0|0	0|0	0|0	0|0	0|0	0|0	0|0	0|0	0|0	0|0	0|0	0|0	0|0	0|0	0|0	0|0	0|0	0|0	0|0	0|0	0|0	0|0	0|0	0|0	0|0	0|0	0|0	0|0	0|0	0|0	0|0	0|0	0|0	0|0	0|0	0|0	0|0	0|0	0|0	0|0	0|0	0|0	0|0	0|0	0|0	0|0	0|0	0|0	0|0	0|0	0|0	0|0	0|0	0|0	0|0	0|0	0|0	0|0	0|0	0|0	0|0	0|0	0|0	0|0	0|0	0|0	0|0	0|0	0|0	0|0	0|0	0|0	0|0	0|0	0|0	0|0	0|0	0|0	0|0	0|0	0|0	0|0	0|0	0|0	0|0	0|0	0|0	0|0	0|0	0|0	0|0	0|0	0|0	0|0	0|0	0|0	0|0	0|0	0|0	0|0	0|0	0|0	0|0	0|0	0|0	0|0	0|0	0|0	1|1	0|0	0|0	0|0	0|0	0|0	0|0	0|0	0|0	0|0	0|0	0|0	0|0	0|0	0|0	0|0	0|0	0|0	0|0	0|0	0|0	0|0	0|0	0|0	0|0	0|0	0|0	0|0	0|0	0|0	0|0	0|0	0|0	0|0	0|0	0|0	0|0	0|0	0|0	0|0	0|0	0|0	0|0	0|0	0|0	0|0	0|0	0|0	0|0	0|0	0|0	0|0	0|0	0|0	0|0	0|0	0|0	0|0	0|0	0|0	0|0	1|1	1|1	1|1	0|0	1|1	1|1	0|0	0|0	0|0	0|0	0|0	0|0	0|0	1|1	0|0	1|1	0|0	1|1	0|0	1|1	1|1	1|1	0|0	0|0	1|1	0|0	1|1	1|1	0|0	0|0	1|1	1|1	0|0	1|1	1|1	0|0	1|1	0|0	0|0	0|1	0|0	0|0	0|0	1|1	0|0	1|1	1|1	0|0	0|0	0|0	0|0	0|0	0|0	1|1	0|0	1|1	1|1	0|0	0|0	0|0	0|0	0|0	0|0	0|0	0|0	0|0	0|0	0|0	0|0	0|0	0|0	0|0	0|0	0|0	0|0	0|0	0|0	0|0	0|0	0|0	0|0	0|0	0|0	0|0	0|0	0|0	0|0	1|1	0|0	0|0	0|0	0|0	0|0	1|0	0|0	0|0	0|0	0|0	0|0	0|0	0|0	0|0	0|0	1|1	0|0	0|0	0|0	0|0	0|0	0|0	0|0	0|0	0|0	0|0	0|0	0|0	0|0	0|0	0|0	0|0	0|0	0|0	1|1	0|0	0|0	0|0	0|0	0|0	0|0	0|0	0|0	0|0	0|0	1|1	0|0	0|0	0|0	0|0	0|0	0|0	0|0	0|0	1|1	0|0	0|0	1|1	0|0	0|0	0|0	0|0	0|0	0|0	0|0	0|0	0|0	0|0	0|0	0|0
1A	54070695	1A_54070695	A	G	.	PASS	.	GT	0|0	0|0	0|0	0|0	0|0	0|0	0|0	0|0	0|0	0|0	1|1	0|0	0|0	0|0	1|1	0|0	0|0	1|1	0|0	1|1	1|1	1|1	1|1	1|1	1|1	1|1	0|0	0|0	0|0	0|0	1|1	1|1	0|0	0|0	1|1	0|0	1|1	0|0	0|0	0|0	0|0	0|0	0|0	0|0	1|1	0|0	0|0	0|0	0|0	0|0	1|1	0|0	0|0	0|0	0|0	0|0	0|0	1|1	0|0	0|0	0|0	0|0	0|0	0|0	0|0	0|0	0|0	0|0	0|0	0|0	1|1	0|0	0|0	0|0	0|0	0|0	0|0	0|0	0|0	0|0	0|0	0|0	0|0	0|0	0|0	1|1	0|0	0|0	0|0	0|0	0|0	0|0	0|0	0|0	0|0	0|0	0|0	0|0	0|0	0|0	0|0	1|1	0|0	0|0	0|0	0|0	0|0	0|0	0|0	0|0	0|0	0|0	0|0	0|0	0|0	0|0	1|1	0|0	0|0	0|0	0|0	0|0	1|1	0|0	0|0	0|0	0|0	0|0	1|1	0|0	0|0	1|1	0|0	1|1	0|0	0|0	0|0	0|0	1|1	1|1	0|0	0|0	0|0	0|0	1|1	1|1	0|0	0|0	0|0	0|0	0|0	0|0	0|0	1|1	0|0	0|0	1|1	1|1	0|0	0|0	1|1	0|0	0|0	0|0	0|0	0|0	0|0	1|1	1|1	0|0	0|0	0|0	0|0	0|0	0|0	0|0	1|1	0|0	1|1	1|1	1|1	0|0	0|0	0|0	0|0	1|1	0|0	1|1	0|0	0|0	0|0	1|1	1|1	0|0	1|1	0|0	0|0	1|1	0|0	0|0	0|0	0|0	0|0	0|0	0|0	0|0	1|1	0|1	1|0	1|1	1|1	1|1	0|0	1|1	0|0	0|0	0|0	1|1	0|0	0|0	0|0	0|0	0|0	1|1	0|0	0|0	0|0	1|1	0|0	1|1	0|0	0|0	0|0	0|0	0|0	0|0	0|0	0|0	0|0	0|0	0|0	1|1	0|0	1|1	0|0	0|0	0|0	0|0	0|0	0|0	1|1	0|0	0|0	0|0	0|0	0|0	0|0	1|1	0|0	0|0	0|0	0|0	0|0	0|0	0|0	1|1	0|0	1|1	0|0	0|0	0|0	1|1	0|0	1|1	0|0	0|0	1|1	1|1	0|0	1|1	0|0	0|0	0|0	1|1	0|0	0|0	0|0	1|1	0|0	0|0	0|0	0|0	0|0	0|0	0|0	0|0	0|0	1|1	0|0	0|0	1|1	1|1	0|0	0|0	1|1	0|0	0|0	0|0	0|0	0|0	0|0	0|0	0|0	1|1	0|0	0|0	0|0	0|0	1|1	1|1	0|0	0|0	1|1	0|0	0|0	0|0	0|0
1A	54070776	1A_54070776	G	A	.	PASS	.	GT	0|0	0|0	0|0	0|0	0|0	0|0	0|0	0|0	0|0	0|0	1|1	0|0	0|0	0|0	1|1	0|0	0|0	1|1	0|0	1|1	1|1	1|1	1|1	1|1	1|1	1|1	0|0	0|0	0|0	0|0	1|1	1|1	0|0	0|0	1|1	0|0	1|1	0|0	0|0	0|0	0|0	0|0	0|0	0|0	1|1	0|0	0|0	0|0	0|0	0|0	1|1	0|0	0|0	0|0	0|0	0|0	1|1	1|1	0|0	0|0	0|0	1|1	0|0	0|0	0|0	0|0	1|1	0|0	0|0	0|0	1|1	0|0	0|0	0|0	0|0	0|0	0|0	0|0	0|0	0|0	0|0	0|0	0|0	0|0	1|1	1|1	0|0	0|0	0|0	0|0	0|0	0|0	0|0	0|0	0|0	0|0	0|0	0|0	0|0	0|0	0|0	1|1	0|0	0|0	0|0	1|1	0|0	0|0	1|1	0|0	0|0	1|1	0|0	0|0	0|0	0|0	1|1	0|0	0|0	0|0	1|1	0|0	1|1	0|0	0|0	0|0	1|1	0|0	1|1	0|0	0|0	1|1	0|0	1|1	0|0	0|0	0|0	0|0	1|1	1|1	0|0	0|0	0|0	0|0	1|1	1|1	0|0	0|0	0|0	0|0	0|0	0|0	0|0	1|1	0|0	0|0	1|1	1|1	0|0	0|0	1|1	0|0	0|0	0|0	0|0	0|0	0|0	1|1	1|1	1|1	1|1	1|1	0|0	1|1	1|1	0|0	1|1	0|0	1|1	1|1	1|1	0|0	1|1	0|0	1|1	1|1	1|1	1|1	1|1	1|1	1|1	1|1	1|1	1|1	1|1	1|1	1|1	1|1	0|0	1|1	1|1	0|0	1|1	1|1	1|1	1|1	1|1	0|1	1|1	1|1	1|1	1|1	1|1	1|1	1|1	1|1	0|0	1|1	0|0	0|0	0|0	0|0	1|1	1|1	1|1	1|1	1|1	1|1	0|0	1|1	0|0	0|0	0|0	0|0	0|0	0|0	0|0	0|0	0|0	0|0	0|0	1|1	0|0	1|1	0|0	0|0	0|0	1|1	0|0	0|0	1|1	0|0	1|1	0|0	0|0	0|0	1|1	1|1	1|1	0|0	1|1	0|0	1|0	1|1	0|0	1|1	0|0	1|1	0|0	0|0	0|0	1|1	1|1	1|1	0|0	0|0	1|1	1|1	1|1	1|1	0|0	0|0	0|0	1|1	0|0	0|0	1|1	1|1	0|0	0|0	0|0	1|1	0|0	0|0	1|1	0|0	0|0	1|1	0|0	0|0	1|1	1|1	1|1	0|0	1|1	0|0	0|0	0|0	1|1	0|0	0|0	1|1	1|1	1|1	1|1	0|0	0|0	0|0	1|1	1|1	0|0	0|0	1|1	0|0	0|0	0|0	1|1
1A	54070784	1A_54070784	G	T	.	PASS	.	GT	0|0	0|0	0|0	0|0	0|0	0|0	0|0	0|0	0|0	0|0	1|1	0|0	0|0	0|0	1|1	0|0	0|0	1|1	0|0	1|1	1|1	1|1	1|1	1|1	1|1	1|1	0|0	0|0	0|0	0|0	1|1	1|1	0|0	0|0	1|1	0|0	1|1	0|0	0|0	0|0	0|0	0|0	0|0	0|0	1|1	0|0	0|0	0|0	0|0	0|0	1|1	0|0	0|0	0|0	0|0	0|0	0|0	1|1	0|0	0|0	0|0	0|0	0|0	0|0	0|0	0|0	0|0	0|0	0|0	0|0	1|1	0|0	0|0	0|0	0|0	0|0	0|0	0|0	0|0	0|0	0|0	0|0	0|0	0|0	0|0	1|1	0|0	0|0	0|0	0|0	0|0	0|0	0|0	0|0	0|0	0|0	0|0	0|0	0|0	0|0	0|0	1|1	0|0	0|0	0|0	0|0	0|0	0|0	0|0	0|0	0|0	0|0	0|0	0|0	0|0	0|0	1|1	0|0	0|0	0|0	0|0	0|0	1|1	0|0	0|0	0|0	0|0	0|0	1|1	0|0	0|0	1|1	0|0	1|1	0|0	0|0	0|0	0|0	1|1	1|1	0|0	0|0	0|0	0|0	1|1	1|1	0|0	0|0	0|0	0|0	0|0	0|0	0|0	1|1	0|0	0|0	1|1	1|1	0|0	0|0	1|1	0|0	0|0	0|0	0|0	0|0	0|0	1|1	1|1	0|0	0|0	0|0	0|0	0|0	0|0	0|0	1|1	0|0	1|1	1|1	1|1	0|0	0|0	0|0	0|0	1|1	0|0	1|1	0|0	0|0	0|0	1|1	1|1	0|0	1|1	0|0	0|0	1|1	0|0	0|0	0|0	0|0	0|0	0|0	0|0	0|0	1|1	0|1	1|0	1|1	1|1	1|1	0|0	1|1	0|0	0|0	0|0	1|1	0|0	0|0	0|0	0|0	0|0	1|1	0|0	0|0	0|0	1|1	0|0	1|1	0|0	0|0	0|0	0|0	0|0	0|0	0|0	0|0	0|0	0|0	0|0	1|1	0|0	1|1	0|0	0|0	0|0	0|0	0|0	0|0	1|1	0|0	0|0	0|0	0|0	0|0	0|0	1|1	0|0	0|0	0|0	0|0	0|0	0|0	0|0	1|1	0|0	1|1	0|0	0|0	0|0	1|1	0|0	1|1	0|0	0|0	1|1	1|1	0|0	1|1	0|0	0|0	0|0	1|1	0|0	0|0	0|0	1|1	0|0	0|0	0|0	0|0	0|0	0|0	0|0	0|0	0|0	1|1	0|0	0|0	1|1	1|1	0|0	0|0	1|1	0|0	0|0	0|0	0|0	0|0	0|0	0|0	0|0	1|1	0|0	0|0	0|0	0|0	1|1	1|1	0|0	0|0	1|1	0|0	0|0	0|0	0|0
1A	54070797	1A_54070797	A	T	.	PASS	.	GT	0|0	0|0	0|0	0|0	0|0	0|0	0|0	0|0	0|0	0|0	1|1	0|0	0|0	0|0	1|1	0|0	0|0	1|1	0|0	1|1	1|1	1|1	1|1	1|1	1|1	1|1	0|0	0|0	0|0	0|0	1|1	1|1	0|0	0|0	1|1	0|0	1|1	0|0	0|0	0|0	0|0	0|0	0|0	0|0	1|1	0|0	0|0	0|0	0|0	0|0	1|1	0|0	0|0	0|0	0|0	0|0	1|1	1|1	0|0	0|0	0|0	1|1	0|0	0|0	0|0	0|0	1|1	0|0	0|0	0|0	1|1	0|0	0|0	0|0	0|0	0|0	0|0	0|0	0|0	0|0	0|0	0|0	0|0	0|0	1|1	1|1	0|0	0|0	0|0	0|0	0|0	0|0	0|0	0|0	0|0	0|0	0|0	0|0	0|0	0|0	0|0	1|1	0|0	0|0	0|0	1|1	0|0	0|0	1|1	0|0	0|0	1|1	0|0	0|0	0|0	0|0	1|1	0|0	0|0	0|0	1|1	0|0	1|1	0|0	0|0	0|0	1|1	0|0	1|1	0|0	0|0	1|1	0|0	1|1	0|0	0|0	0|0	0|0	1|1	1|1	0|0	0|0	0|0	0|0	1|1	1|1	0|0	0|0	0|0	0|0	0|0	0|0	0|0	1|1	0|0	0|0	1|1	1|1	0|0	0|0	1|1	0|0	0|0	0|0	0|0	0|0	0|0	1|1	1|1	1|1	1|1	1|1	0|0	1|1	1|1	0|0	1|1	0|0	1|1	1|1	1|1	0|0	1|1	0|0	1|1	1|1	1|1	1|1	1|1	1|1	1|1	1|1	1|1	1|1	1|1	1|1	1|1	1|1	0|0	1|1	1|1	0|0	1|1	1|1	1|1	1|1	1|1	0|1	1|1	1|1	1|1	1|1	1|1	1|1	1|1	1|1	0|0	1|1	0|0	0|0	0|0	0|0	1|1	1|1	1|1	1|1	1|1	1|1	0|0	1|1	0|0	0|0	0|0	0|0	0|0	0|0	0|0	0|0	0|0	0|0	0|0	1|1	0|0	1|1	0|0	0|0	0|0	1|1	0|0	0|0	1|1	0|0	1|1	0|0	0|0	0|0	1|1	1|1	1|1	0|0	1|1	0|0	1|0	1|1	0|0	1|1	0|0	1|1	0|0	0|0	0|0	1|1	1|1	1|1	0|0	0|0	1|1	1|1	1|1	1|1	0|0	0|0	0|0	1|1	0|0	0|0	1|1	1|1	0|0	0|0	0|0	1|1	0|0	0|0	1|1	0|0	0|0	1|1	0|0	0|0	1|1	1|1	1|1	1|1	1|1	0|0	0|0	0|0	1|1	0|0	0|0	1|1	1|1	1|1	1|1	0|0	0|0	0|0	1|1	1|1	0|0	0|0	1|1	0|0	0|0	0|0	1|1
1A	54270273	1A_54270273	G	A	.	PASS	.	GT	0|0	0|0	0|0	0|0	0|0	0|0	0|0	0|0	0|0	0|0	1|1	0|0	0|0	0|0	1|1	0|0	0|0	1|1	0|0	1|1	1|1	1|1	1|1	1|1	1|1	1|1	0|0	0|0	0|0	0|0	1|1	1|1	0|0	0|0	1|1	0|0	1|1	0|0	0|0	0|0	0|0	0|0	0|0	0|0	1|1	0|0	0|0	0|0	0|0	0|0	1|1	0|0	0|0	0|0	0|0	0|0	1|1	1|1	0|0	0|0	0|0	1|1	0|0	0|0	0|0	0|0	1|1	0|0	0|0	0|0	1|1	0|0	0|0	0|0	0|0	0|0	0|0	0|0	0|0	0|0	0|0	0|0	0|0	0|0	0|0	1|1	0|0	0|0	0|0	0|0	0|0	0|0	0|0	0|0	0|0	0|0	0|0	0|0	0|0	0|0	0|0	1|1	0|0	0|0	0|0	0|0	0|0	0|0	0|0	0|0	0|0	0|0	0|0	0|0	0|0	0|0	1|1	0|0	0|0	0|0	1|1	0|0	1|1	0|0	0|0	0|0	1|1	0|0	1|1	0|0	0|0	1|1	0|0	1|1	0|0	0|0	0|0	0|0	1|1	1|1	0|0	0|0	0|0	0|0	1|1	1|1	0|0	0|0	0|0	0|0	0|0	0|0	0|0	1|1	0|0	0|0	1|1	1|1	0|0	0|0	1|1	0|0	0|0	0|0	0|0	0|0	0|0	1|1	1|1	0|0	0|0	0|0	0|0	0|0	0|0	0|0	1|1	0|0	1|1	1|1	1|1	0|0	0|0	0|0	0|0	1|1	0|0	1|1	0|0	0|0	0|0	1|1	1|1	0|0	1|1	0|0	0|0	1|1	0|0	0|0	0|0	0|0	0|0	0|0	0|0	0|0	1|1	0|1	0|0	1|1	1|0	1|1	0|0	1|1	0|0	0|0	0|0	1|1	0|0	0|0	0|0	0|0	0|0	1|1	0|0	0|0	0|0	1|1	0|0	1|1	0|0	0|0	0|0	0|0	0|0	0|0	0|0	0|0	0|0	0|0	0|0	1|1	0|0	1|1	0|0	0|0	0|0	1|1	0|0	0|0	1|1	0|0	0|0	0|0	0|0	0|0	0|0	1|1	0|0	0|0	1|1	0|0	0|0	0|0	0|0	1|1	0|0	1|1	0|0	0|0	0|0	1|1	0|0	1|1	0|0	0|0	1|1	1|1	0|0	1|1	0|0	0|0	0|0	1|1	0|0	0|0	0|0	1|1	0|0	0|0	0|0	0|0	0|0	0|0	0|0	0|0	0|0	1|1	0|0	0|0	1|1	1|1	0|0	0|0	1|1	0|0	0|0	0|0	0|0	0|0	0|0	0|0	1|1	1|1	0|0	0|0	0|0	0|0	1|1	1|1	0|0	0|0	1|1	0|0	0|0	0|0	1|1
1A	54270458	1A_54270458	T	C	.	PASS	.	GT	0|0	0|0	0|0	0|0	0|0	0|0	0|0	0|0	0|0	0|0	1|1	0|0	0|0	0|0	1|1	0|0	0|0	1|1	0|0	1|1	1|1	1|1	1|1	1|1	1|1	1|1	0|0	0|0	0|0	0|0	1|1	1|1	0|0	0|0	1|1	0|0	1|1	0|0	0|0	0|0	0|0	0|0	0|0	0|0	1|1	0|0	0|0	0|0	0|0	0|0	1|1	0|0	0|0	0|0	0|0	0|0	1|1	1|1	0|0	0|0	0|0	1|1	0|0	0|0	0|0	0|0	1|1	0|0	0|0	0|0	1|1	0|0	0|0	0|0	0|0	0|0	0|0	0|0	0|0	0|0	0|0	0|0	0|0	0|0	1|1	1|1	0|0	0|0	0|0	0|0	0|0	0|0	0|0	0|0	0|0	0|0	0|0	0|0	0|0	0|0	0|0	1|1	0|0	0|0	0|0	1|1	0|0	0|0	1|1	0|0	0|0	1|1	0|0	0|0	0|0	0|0	1|1	0|0	0|0	0|0	1|1	0|0	1|1	0|0	0|0	0|0	1|1	0|0	1|1	0|0	0|0	1|1	0|0	1|1	0|0	0|0	0|0	0|0	1|1	1|1	0|0	0|0	0|0	0|0	1|1	1|1	0|0	0|0	0|0	0|0	0|0	0|0	0|0	1|1	0|0	0|0	1|1	1|1	0|0	0|0	1|1	0|0	0|0	0|0	0|0	0|0	0|0	1|1	1|1	1|1	1|1	1|1	0|0	1|1	1|1	0|0	1|1	0|0	1|1	1|1	1|1	0|0	1|1	0|0	1|1	1|1	1|1	1|1	1|1	1|1	1|1	1|1	1|1	1|1	1|1	1|1	1|1	1|1	0|0	1|1	1|1	0|0	1|1	1|1	1|1	1|1	1|1	0|1	1|1	1|1	1|1	1|1	1|1	1|1	1|1	1|1	0|0	1|1	0|0	0|0	0|0	0|0	1|1	1|1	1|1	1|1	1|1	1|1	0|0	1|1	0|0	0|0	0|0	0|0	0|0	0|0	0|0	0|0	0|0	0|0	0|0	1|1	0|0	1|1	0|0	0|0	0|0	1|1	0|0	0|0	1|1	0|0	1|1	0|0	0|0	0|0	1|1	1|1	1|1	0|0	1|1	0|0	1|0	1|1	0|0	1|1	0|0	1|1	0|0	0|0	0|0	1|1	1|1	1|1	0|0	0|0	1|1	1|1	1|1	1|1	0|0	0|0	0|0	1|1	0|0	0|0	1|1	1|1	0|0	0|0	0|0	1|1	0|0	0|0	1|1	0|0	0|0	1|1	0|0	0|0	1|1	1|1	1|1	1|1	1|1	0|0	0|0	0|0	1|1	0|0	0|0	1|1	1|1	1|1	1|1	0|0	0|0	0|0	1|1	1|1	0|0	0|0	1|1	0|0	0|0	0|0	1|1
1A	54270512	1A_54270512	C	T	.	PASS	.	GT	0|0	0|0	0|0	0|0	0|0	0|0	0|0	0|0	0|0	0|0	1|1	0|0	0|0	0|0	1|1	0|0	0|0	1|1	0|0	1|1	1|1	1|1	1|1	1|1	1|1	1|1	0|0	0|0	0|0	0|0	1|1	1|1	0|0	0|0	1|1	0|0	1|1	0|0	0|0	0|0	0|0	0|0	0|0	0|0	1|1	0|0	0|0	0|0	0|0	0|0	1|1	0|0	0|0	0|0	0|0	0|0	1|1	1|1	0|0	0|0	0|0	1|1	0|0	0|0	0|0	0|0	1|1	0|0	0|0	0|0	1|1	0|0	0|0	0|0	0|0	0|0	0|0	0|0	0|0	0|0	0|0	0|0	0|0	0|0	0|0	1|1	0|0	0|0	0|0	0|0	0|0	0|0	0|0	0|0	0|0	0|0	0|0	0|0	0|0	0|0	0|0	1|1	0|0	0|0	0|0	0|0	0|0	0|0	0|0	0|0	0|0	0|0	0|0	0|0	0|0	0|0	1|1	0|0	0|0	0|0	1|1	0|0	1|1	0|0	0|0	0|0	1|1	0|0	1|1	0|0	0|0	1|1	0|0	1|1	0|0	0|0	0|0	0|0	1|1	1|1	0|0	0|0	0|0	0|0	1|1	1|1	0|0	0|0	0|0	0|0	0|0	0|0	0|0	1|1	0|0	0|0	1|1	1|1	0|0	0|0	1|1	0|0	0|0	0|0	0|0	0|0	0|0	1|1	1|1	0|0	0|0	0|0	0|0	0|0	0|0	0|0	1|1	0|0	1|1	1|1	1|1	0|0	0|0	0|0	0|0	1|1	0|0	1|1	0|0	0|0	0|0	1|1	1|1	0|0	1|1	0|0	0|0	1|1	0|0	0|0	0|0	0|0	0|0	0|0	0|0	0|0	1|1	0|1	0|0	1|1	1|0	1|1	0|0	1|1	0|0	0|0	0|0	1|1	0|0	0|0	0|0	0|0	0|0	1|1	0|0	0|0	0|0	1|1	0|0	1|1	0|0	0|0	0|0	0|0	0|0	0|0	0|0	0|0	0|0	0|0	0|0	1|1	0|0	1|1	0|0	0|0	0|0	1|1	0|0	0|0	1|1	0|0	0|0	0|0	0|0	0|0	0|0	1|1	0|0	0|0	1|1	0|0	0|0	0|0	0|0	1|1	0|0	1|1	0|0	0|0	0|0	1|1	0|0	1|1	0|0	0|0	1|1	1|1	0|0	1|1	0|0	0|0	0|0	1|1	0|0	0|0	0|0	1|1	0|0	0|0	0|0	0|0	0|0	0|0	0|0	0|0	0|0	1|1	0|0	0|0	1|1	1|1	0|0	0|0	1|1	0|0	0|0	0|0	0|0	0|0	0|0	0|0	1|1	1|1	0|0	0|0	0|0	0|0	1|1	1|1	0|0	0|0	1|1	0|0	0|0	0|0	1|1
1A	54306015	1A_54306015	A	G	.	PASS	.	GT	0|0	0|0	0|0	0|0	0|0	0|0	0|0	0|0	0|0	0|0	1|1	0|0	0|0	0|0	1|1	0|0	0|0	1|1	0|0	1|1	1|1	1|1	1|1	1|1	1|1	1|1	0|0	0|0	0|0	0|0	1|1	1|1	0|0	0|0	1|1	0|0	1|1	0|0	0|0	0|0	0|0	0|0	0|0	0|0	1|1	0|0	0|0	0|0	0|0	0|0	1|1	0|0	0|0	0|0	0|0	0|0	1|1	1|1	0|0	0|0	0|0	1|1	0|0	0|0	0|0	0|0	1|1	0|0	0|0	0|0	1|1	0|0	0|0	0|0	0|0	0|0	0|0	0|0	0|0	0|0	0|0	0|0	0|0	0|0	1|1	1|1	0|0	0|0	0|0	0|0	0|0	0|0	0|0	0|0	0|0	0|0	0|0	0|0	0|0	0|0	0|0	1|1	0|0	0|0	0|0	1|1	0|0	0|0	1|1	0|0	0|0	1|1	0|0	0|0	0|0	0|0	1|1	0|0	0|0	0|0	1|1	0|0	1|1	0|0	0|0	0|0	1|1	0|0	1|1	0|0	0|0	1|1	0|0	1|1	0|0	0|0	0|0	0|0	1|1	1|1	0|0	0|0	0|0	0|0	1|1	1|1	0|0	0|0	0|0	0|0	0|0	0|0	0|0	1|1	0|0	0|0	1|1	1|1	0|0	0|0	1|1	0|0	0|0	0|0	0|0	0|0	0|0	1|1	1|1	1|1	1|1	1|1	0|0	1|1	1|1	0|0	1|1	0|0	1|1	1|1	1|1	0|0	1|1	0|0	1|1	1|1	1|1	1|1	1|1	1|1	1|1	1|1	1|1	1|1	1|1	1|1	1|1	1|1	0|0	1|1	1|1	0|0	1|1	1|1	1|1	1|1	1|1	0|1	1|1	1|1	1|1	1|1	1|1	1|1	1|1	1|1	0|0	1|1	0|0	0|0	0|0	0|0	1|1	1|1	1|1	1|1	1|1	1|1	0|0	1|1	0|0	0|0	0|0	0|0	0|0	0|0	0|0	0|0	0|0	0|0	0|0	1|1	0|0	1|1	0|0	0|0	0|0	1|1	0|0	0|0	1|1	0|0	1|1	0|0	0|0	0|0	1|1	1|1	1|1	0|0	1|1	0|0	1|0	1|1	0|0	1|1	0|0	1|1	0|0	0|0	0|0	1|1	1|1	1|1	0|0	0|0	1|1	1|1	1|1	1|1	0|0	0|0	0|0	1|1	0|0	0|0	1|1	1|1	0|0	0|0	0|0	1|1	0|0	0|0	1|1	0|0	0|0	1|1	0|0	0|0	1|1	1|1	1|1	1|1	1|1	0|0	0|0	0|0	1|1	0|0	0|0	1|1	1|1	1|1	1|1	0|0	0|0	0|0	1|1	1|1	0|0	0|0	1|1	0|0	0|0	0|0	1|1
1A	54340487	1A_54340487	A	G	.	PASS	.	GT	0|0	0|0	0|0	0|0	0|0	0|0	0|0	0|0	0|0	0|0	1|1	0|0	0|0	0|0	1|1	0|0	0|0	1|1	0|0	1|1	1|1	1|1	1|1	1|1	1|1	1|1	0|0	0|0	0|0	0|0	1|1	1|1	0|0	0|0	1|1	0|0	1|1	0|0	0|0	0|0	0|0	0|0	0|0	0|0	1|1	0|0	0|0	0|0	0|0	0|0	1|1	0|0	0|0	0|0	0|0	0|0	1|1	1|1	0|0	0|0	0|0	1|1	0|0	0|0	0|0	0|0	1|1	0|0	0|0	0|0	1|1	0|0	0|0	0|0	0|0	0|0	0|0	0|0	0|0	0|0	0|0	0|0	0|0	0|0	1|1	1|1	0|0	0|0	0|0	0|0	0|0	0|0	0|0	0|0	0|0	0|0	0|0	0|0	0|0	0|0	0|0	1|1	0|0	0|0	0|0	1|1	0|0	0|0	1|1	0|0	0|0	1|1	0|0	0|0	0|0	0|0	1|1	0|0	0|0	0|0	1|1	0|0	1|1	0|0	0|0	0|0	1|1	0|0	1|1	0|0	0|0	1|1	0|0	1|1	0|0	0|0	0|0	0|0	1|1	1|1	0|0	0|0	0|0	0|0	1|1	1|1	0|0	0|0	0|0	0|0	0|0	0|0	0|0	1|1	0|0	0|0	1|1	1|1	0|0	0|0	1|1	0|0	0|0	0|0	0|0	0|0	0|0	1|1	1|1	1|1	1|1	1|1	0|0	1|1	1|1	0|0	1|1	0|0	1|1	1|1	1|1	0|0	1|1	0|0	1|1	1|1	1|1	1|1	1|1	1|1	1|1	1|1	1|1	1|1	1|1	1|1	1|1	1|1	0|0	1|1	1|1	0|0	1|1	1|1	1|1	1|1	1|1	0|1	1|1	1|1	1|1	1|1	1|1	1|1	1|1	1|1	0|0	1|1	0|0	0|0	0|0	0|0	1|1	1|1	1|1	1|1	1|1	1|1	0|0	1|1	0|0	0|0	0|0	0|0	0|0	0|0	0|0	0|0	0|0	0|0	0|0	1|1	0|0	1|1	0|0	0|0	0|0	1|1	0|0	0|0	1|1	0|0	1|1	0|0	0|0	0|0	1|1	1|1	1|1	0|0	1|1	0|0	1|0	1|1	0|0	1|1	0|0	1|1	0|0	0|0	0|0	1|1	1|1	1|1	0|0	0|0	1|1	1|1	1|1	1|1	0|0	0|0	0|0	1|1	0|0	0|0	1|1	1|1	0|0	0|0	0|0	1|1	0|0	0|0	1|1	0|0	0|0	1|1	0|0	0|0	1|1	1|1	1|1	1|1	1|1	0|0	0|0	0|0	1|1	0|0	0|0	1|1	1|1	1|1	1|1	0|0	0|0	0|0	1|1	1|1	0|0	0|0	1|1	0|0	0|0	0|0	1|1
[truncated: 93,331,679 more chars]
