# Supplementary material for: Genome-wide association studies reveal stable loci for wheat grain size under different sowing dates
Source: PeerJ. 2024 Feb 26;12:e16984. doi: 10.7717/peerj.16984 (PMC10903348; doi:10.7717/peerj.16984)
Supplement: Data S1 [file peerj-12-16984-s010.zip › raw data/phenotype(blup).xlsx]

## Sheet: BLUP
stage	ID	TGW(g)	GL(mm)	GW(mm)
I	WS001	44.3794	6.41771	3.31665
I	WS002	33.5571	6.26176	3.0707
I	WS003	42.3826	6.01964	3.30152
I	WS004	46.1959	6.53262	3.34693
I	WS005	44.7805	6.2987	3.34314
I	WS006	46.0877	6.55724	3.3772
I	WS007	44.9653	6.26176	3.48315
I	WS008	37.0278	6.09761	3.01394
I	WS009	42.5584	7.01688	3.07826
I	WS010	39.1823	6.22893	3.20692
I	WS011	29.4238	5.83907	2.79447
I	WS012	39.7458	5.77751	3.14638
I	WS013	45.7406	6.64753	3.26746
I	WS014	48.2242	7.2508	3.24476
I	WS015	35.6666	5.91294	3.05178
I	WS016	36.0497	6.33563	3.16908
I	WS017	45.8894	6.45875	3.34693
I	WS018	29.8024	5.6667	2.87771
I	WS019	33.2551	5.86369	2.94583
I	WS020	43.9737	6.01553	3.10097
I	WS021	41.6344	5.48613	2.88528
I	WS022	47.6878	6.86093	3.35449
I	WS023	31.1006	6.3028	2.81717
I	WS024	41.9003	6.22073	3.20314
I	WS025	47.9763	6.44644	3.27503
I	WS026	43.3111	6.50389	3.24097
I	WS027	47.476	6.39309	3.2826
I	WS028	43.7934	6.47106	3.25611
I	WS029	41.2648	6.43823	3.18422
I	WS030	45.4296	6.31922	3.33179
I	WS031	47.796	6.36847	3.34314
I	WS032	37.3118	6.95121	3.05934
I	WS033	35.6846	5.8719	3.08583
I	WS034	42.0355	6.54083	3.19557
I	WS035	43.0272	6.46285	3.34314
I	WS036	45.6324	6.50389	3.17286
I	WS037	29.5095	6.33153	2.8096
I	WS038	38.8578	6.36436	3.15394
I	WS039	47.2281	6.49979	3.25611
I	WS040	45.5919	6.63522	3.27881
I	WS041	45.7586	6.25356	3.38098
I	WS042	44.8887	6.79116	3.30152
I	WS043	44.4876	6.53672	3.31287
I	WS044	44.2667	6.67626	3.29773
I	WS045	41.409	6.34384	3.25233
I	WS046	44.5146	6.33563	3.39612
I	WS047	50.5951	6.39309	3.39233
I	WS048	28.4592	6.09761	2.89663
I	WS049	32.25	6.2987	2.96853
I	WS050	38.2403	6.80758	3.00637
I	WS051	41.6569	6.192	3.10475
I	WS052	51.1044	6.57776	3.19935
I	WS053	45.7722	6.38898	3.26746
I	WS054	47.7194	6.28228	3.25611
I	WS055	45.371	6.26176	3.27125
I	WS056	44.4425	6.28228	3.18422
I	WS057	38.4792	6.36436	3.00259
I	WS058	43.87	6.42182	3.0707
I	WS059	48.1656	6.52441	3.1161
I	WS060	30.0278	6.11403	2.93069
I	WS061	52.1006	7.11947	3.38098
I	WS062	44.785	6.49569	3.36206
I	WS063	39.8675	6.73371	3.11989
I	WS064	32.908	6.21662	2.87015
I	WS065	43.6897	6.79116	3.25233
I	WS066	37.3884	6.63522	3.02907
I	WS067	39.1418	5.99501	3.19557
I	WS068	27.9724	6.01964	2.87393
I	WS069	41.8237	6.52852	3.22962
I	WS070	49.8964	6.85272	3.39233
I	WS071	30.3163	6.07299	2.84744
I	WS072	46.3176	6.27408	3.21449
I	WS073	46.588	6.23304	3.28638
I	WS074	45.9795	6.22893	3.30152
I	WS075	48.2377	6.34384	3.35828
I	WS076	38.389	6.32743	3.12746
I	WS077	45.1366	6.4054	3.16908
I	WS078	42.5268	6.21252	3.37341
I	WS079	38.5829	6.21252	3.25233
I	WS080	36.5275	6.26176	3.12367
I	WS081	45.993	6.68857	3.2826
I	WS082	52.4837	6.9348	3.41882
I	WS083	47.6968	6.74192	3.36585
I	WS084	39.2409	6.31512	3.15773
I	WS085	41.5532	6.30691	3.2826
I	WS086	45.7586	6.49569	3.33936
I	WS087	37.5417	6.58597	3.24854
I	WS088	30.722	6.13044	2.87771
I	WS089	40.6878	6.65984	3.17665
I	WS090	42.2744	6.6147	3.22962
I	WS091	33.3047	6.57776	2.88907
I	WS092	40.2867	6.75833	3.00637
I	WS093	43.1398	6.43823	3.25989
I	WS094	46.3626	6.65984	3.29017
I	WS095	34.9409	6.22483	3.04043
I	WS096	43.7438	6.50389	3.19557
I	WS097	38.655	6.59418	3.06313
I	WS098	42.6936	6.42182	3.24097
I	WS099	41.2197	6.50389	3.14259
I	WS100	35.4728	6.36436	3.13502
I	WS101	46.6105	6.52852	3.34314
I	WS102	45.1456	6.47517	3.31287
I	WS103	45.0194	6.42592	3.30152
I	WS104	52.3304	7.31235	3.41504
I	WS105	34.72	5.88421	2.98745
I	WS106	31.7451	5.88011	2.95718
I	WS107	40.165	6.43823	3.188
I	WS108	47.2416	6.66805	3.32422
I	WS109	45.8308	6.64342	3.26746
I	WS110	33.0974	5.90062	2.95718
I	WS111	44.7174	6.34795	3.46801
I	WS112	45.8758	6.63111	3.2826
I	WS113	44.447	6.57366	3.21827
I	WS114	33.1199	6.15917	3.06691
I	WS115	43.4238	7.20976	3.18043
I	WS116	36.8205	6.00733	3.25611
I	WS117	31.8939	6.38898	2.95718
I	WS118	51.1856	7.30004	3.31665
I	WS119	41.2422	7.09895	3.08205
I	WS120	38.5333	6.55724	3.05178
I	WS121	37.8256	6.13044	3.0934
I	WS122	35.1167	5.85138	3.10475
I	WS123	39.5925	5.94987	3.20692
I	WS124	46.597	6.29049	3.35449
I	WS125	37.3749	6.10582	3.02151
I	WS126	46.6376	6.66805	3.27881
I	WS127	42.5043	6.20841	3.29395
I	WS128	38.673	6.1961	3.15773
I	WS129	34.0214	6.1879	2.87393
I	WS130	34.1656	6.23714	3.02529
I	WS131	39.2229	6.52031	3.31665
I	WS132	39.2905	6.50389	3.15394
I	WS133	42.8108	6.70909	3.3053
I	WS134	45.9795	6.68036	3.4226
I	WS135	41.6389	6.70088	3.24854
I	WS136	34.1881	6.60649	3.11989
I	WS137	42.9055	6.63932	3.43396
I	WS138	44.9293	6.81989	3.36585
I	WS139	42.2248	6.66394	3.38476
I	WS140	51.163	7.04971	3.43774
I	WS141	44.7039	6.34384	3.29773
I	WS142	44.4876	6.48748	3.21827
I	WS143	35.5268	6.00733	3.10854
I	WS144	38.6009	6.32332	3.12746
I	WS145	47.7329	7.0456	3.33936
I	WS146	42.7342	6.22073	3.22584
I	WS147	45.335	6.66394	3.25989
I	WS148	39.3987	6.43002	3.11989
I	WS149	46.0832	6.27818	3.29017
I	WS150	29.505	5.99912	2.87393
I	WS151	40.1785	6.24945	3.29773
I	WS152	43.5906	6.57776	3.25989
I	WS153	44.8121	6.75423	3.22205
I	WS154	32.854	6.43823	2.97988
I	WS155	42.2384	6.52031	3.34314
I	WS156	51.1675	6.7255	3.44152
I	WS157	50.7078	6.89376	3.34314
I	WS158	43.3021	6.50389	3.34314
I	WS159	45.7046	6.77475	3.22962
I	WS160	40.9312	6.39309	3.32044
I	WS161	41.6524	6.42592	3.18422
I	WS162	44.2982	6.5162	3.22962
I	WS163	46.5159	6.75012	3.26368
I	WS164	41.4946	6.6188	3.20314
I	WS165	41.4946	6.15506	3.28638
I	WS166	56.937	7.2508	3.55504
I	WS167	45.344	6.48337	3.32044
I	WS168	45.2042	6.42182	3.27503
I	WS169	46.5204	6.38898	3.31287
I	WS170	49.901	6.52441	3.47936
I	WS171	41.3369	6.71729	3.46423
I	WS172	40.6833	6.41361	3.29017
I	WS173	49.8514	7.32056	3.22962
I	WS174	33.5661	6.37257	3.02151
I	WS175	40.0838	7.07843	3.22584
I	WS176	43.7754	6.79937	3.58153
I	WS177	44.8932	6.79937	3.24854
I	WS178	45.957	6.67626	3.38476
I	WS179	42.653	6.508	3.30909
I	WS180	36.4779	6.68446	3.13502
I	WS181	45.2764	6.35615	3.34693
I	WS182	49.9055	6.6229	3.32422
I	WS183	30.2126	6.20841	2.89663
I	WS184	30.5912	5.79803	2.92312
I	WS185	53.4348	6.56545	3.34314
I	WS186	38.9074	6.32332	3.14259
I	WS187	40.8952	6.35205	3.19557
I	WS188	43.5049	6.57366	3.23341
I	WS189	38.5784	6.10171	3.10097
I	WS190	41.8102	6.17148	3.19935
I	WS191	43.1038	6.53262	3.32422
I	WS192	44.5146	6.45465	3.43396
I	WS193	46.4528	6.71729	3.3772
I	WS194	52.2493	7.07433	3.47558
I	WS195	46.4573	7.04971	3.29017
I	WS196	45.2718	6.68446	3.48315
I	WS197	37.3614	6.508	3.08962
I	WS198	50.9737	7.0456	3.45288
I	WS199	53.5159	7.20976	3.4226
I	WS200	38.966	6.79937	3.21827
I	WS201	35.8469	6.17148	3.01394
I	WS202	45.0284	6.7255	3.19557
I	WS203	30.4335	6.26176	2.83609
I	WS204	36.3247	5.73647	2.98745
I	WS205	34.1386	6.01143	2.97231
I	WS206	39.6151	6.50389	2.92312
I	WS207	36.9196	6.63932	3.10475
I	WS208	35.8649	5.92935	3.0707
I	WS209	45.353	6.35615	3.27125
I	WS210	42.2564	6.32743	3.22205
I	WS211	45.5738	6.33563	3.44152
I	WS212	52.2042	6.73371	3.32422
I	WS213	41.0574	6.5162	3.15394
I	WS214	50.7393	7.10306	3.40368
I	WS215	43.7438	6.26997	3.25611
I	WS216	31.1411	5.58873	2.99502
I	WS217	46.5925	6.64753	3.27881
I	WS218	42.6576	6.36847	3.24854
I	WS219	46.2274	6.5162	3.31287
I	WS220	52.1817	6.72961	3.45666
I	WS221	45.655	6.49979	3.25233
I	WS222	40.4264	6.5121	3.15394
I	WS223	43.2345	6.49569	3.2826
I	WS224	30.6588	6.45875	2.89285
I	WS225	54.8726	7.06202	3.48315
I	WS226	35.6215	5.56	3.20692
I	WS227	39.9216	6.6147	3.17286
I	WS228	41.6614	6.04836	3.20314
I	WS229	40.4084	6.22073	3.25611
I	WS230	37.0233	6.00733	3.00259
I	WS231	33.476	6.21252	3.07826
I	WS232	48.2557	6.70909	3.35071
I	WS233	28.6981	5.72826	2.83231
I	WS234	45.344	6.55724	3.21449
I	WS235	47.7915	6.54083	3.43774
I	WS236	45.5468	7.02098	3.52477
I	WS237	40.0928	6.38488	3.21827
I	WS238	45.4026	7.16872	3.48693
I	WS239	37.9428	6.49158	3.15394
I	WS240	53.1823	7.09485	3.44909
I	WS241	42.7432	6.32743	3.24476
I	WS242	44.2847	6.74192	3.18422
I	WS243	48.1972	7.09485	3.39233
I	WS244	42.2744	6.32332	3.21827
I	WS245	27.0394	5.65439	2.79447
I	WS246	44.4199	6.58187	3.188
I	WS247	39.5069	6.23304	3.20314
I	WS248	48.7471	6.6147	3.3999
I	WS249	30.4605	6.54083	3.03664
I	WS250	44.6363	6.47927	3.15394
I	WS251	38.5198	5.91704	3.14259
I	WS252	52.7	6.70498	3.36963
I	WS253	43.0362	6.33153	3.2107
I	WS254	53.1643	6.63932	3.19557
I	WS255	47.8185	6.59418	3.32422
I	WS256	43.5816	6.32332	3.26746
I	WS257	41.5803	5.9827	3.08583
I	WS258	46.0877	6.56955	3.25611
I	WS259	51.3839	6.65984	3.23341
I	WS260	41.0935	5.88831	3.16908
I	WS261	41.4496	6.52031	3.22962
I	WS262	48.098	6.38078	3.38476
I	WS263	43.7123	6.43413	3.38855
I	WS264	39.8224	6.44644	3.13124
I	WS265	46.7953	6.84041	3.29773
I	WS266	33.8095	6.09351	3.04799
I	WS267	25.2455	6.23714	2.91934
I	WS268	29.4238	5.97449	2.9988
I	WS269	30.2757	6.33563	2.94204
I	WS270	27.6209	5.56821	2.92312
I	WS271	33.2777	6.00733	2.93447
I	WS272	39.9171	6.33974	3.15016
I	WS273	32.4843	6.07709	3.02907
I	WS274	35.0896	6.21252	3.10854
I	WS275	43.6852	6.65984	3.18043
I	WS276	33.0568	5.70774	3.05556
I	WS277	44.6859	6.71319	3.26368
I	WS278	29.6943	5.88421	2.94583
I	WS279	47.3948	6.39309	3.31665
I	WS280	29.5726	5.74878	3.01394
I	WS281	46.1778	7.07433	3.47558
I	WS282	33.0207	5.876	2.93447
I	WS283	42.5313	6.5162	3.17286
I	WS284	33.0703	6.25766	2.96475
I	WS285	36.1444	6.32332	3.08205
I	WS286	29.4959	5.85548	2.83231
I	WS287	34.7155	6.06478	2.96853
I	WS288	34.0755	6.01143	2.98745
I	WS289	33.5346	5.84727	2.91177
I	WS290	30.8031	5.75699	2.92691
I	WS291	32.8404	5.91294	3.02151
I	WS292	33.0748	6.0853	3.0707
I	WS293	34.1746	6.15917	3.0707
I	WS294	33.0433	6.13455	3.01772
I	WS295	31.0961	5.79392	2.95718
I	WS296	28.0761	5.59694	2.9042
I	WS297	32.2004	6.06478	3.02529
I	WS298	39.854	6.6188	3.19935
I	WS299	34.8012	6.2946	3.05556
I	WS300	35.3195	6.06478	2.97988
I	WS301	39.1733	7.2508	3.07448
I	WS302	36.4554	6.25356	3.03664
I	WS303	34.4225	6.45054	3.14259
I	WS304	35.7297	6.43413	3.10854
I	WS305	31.4071	6.39719	3.06691
I	WS306	40.5075	7.38212	3.10854
I	WS307	37.7084	6.39719	3.10097
I	WS308	30.8301	6.21252	2.97988
I	WS309	28.4232	6.44644	3.01394
I	WS310	26.183	6.37667	3.02907
I	WS311	30.8572	6.09761	2.8588
I	WS312	33.3633	6.32743	2.9761
I	WS313	32.6196	6.07709	2.9988
I	WS314	31.2403	5.68722	3.0707
I	WS315	30.1901	5.9827	2.89285
I	WS316	48.5217	6.8281	3.43017
I	WS317	38.4431	6.49158	3.13881
I	WS318	38.5107	6.1961	3.18043
I	WS319	41.5307	6.24125	3.29395
I	WS320	40.5661	6.36436	3.19178
I	WS321	45.4702	6.50389	3.25989
I	WS322	35.0986	6.20841	3.04421
I	WS323	37.9203	5.90473	3.0707
I	WS324	29.4148	6.00733	2.82852
I	WS325	34.0259	5.73237	3.01015
I	WS326	38.9074	6.35205	3.17665
I	WS327	30.4335	5.92114	2.87015
II	WS001	46.0432	6.44761	3.37384
II	WS002	36.3529	6.39348	3.09483
II	WS003	42.2422	5.9153	3.22392
II	WS004	47.6709	6.46114	3.29888
II	WS005	45.2785	6.21303	3.31554
II	WS006	43.4093	6.59647	3.29472
II	WS007	43.6061	6.01455	3.33636
II	WS008	33.0036	6.28521	3.00322
II	WS009	40.1673	6.81752	2.92826
II	WS010	37.9717	6.16341	3.18645
II	WS011	30.2982	5.83861	2.79917
II	WS012	39.9661	5.84312	3.14064
II	WS013	40.0957	6.41152	3.13231
II	WS014	49.3657	7.1378	3.19477
II	WS015	35.1545	5.92884	3.0865
II	WS016	33.5312	6.20852	3.00322
II	WS017	41.1869	6.28972	3.28639
II	WS018	27.9997	5.5905	2.83665
II	WS019	33.8129	5.82508	2.95325
II	WS020	39.2282	6.12732	3.12815
II	WS021	40.0868	6.10026	3.05319
II	WS022	42.8325	6.70925	3.13647
II	WS023	26.8326	6.1995	2.66175
II	WS024	39.5949	5.80253	2.93243
II	WS025	43.454	6.49272	3.16979
II	WS026	39.1746	6.38897	3.07817
II	WS027	45.2159	6.46114	3.2156
II	WS028	41.4283	6.47016	3.11982
II	WS029	42.3137	6.36641	3.16146
II	WS030	42.6044	6.29874	3.28222
II	WS031	43.0695	6.48821	3.37384
II	WS032	27.4094	6.63256	2.76585
II	WS033	34.9622	5.89275	3.22809
II	WS034	39.9348	6.47468	3.26973
II	WS035	43.8028	6.50625	3.16979
II	WS036	47.2639	6.6055	3.23642
II	WS037	30.5173	6.20852	2.87829
II	WS038	38.5575	6.31679	3.12815
II	WS039	43.7492	6.54685	3.24058
II	WS040	41.6832	6.56039	3.16146
II	WS041	41.956	6.08221	3.29055
II	WS042	46.1281	6.65061	3.19061
II	WS043	42.8325	6.47016	3.20727
II	WS044	39.9526	6.6461	3.15313
II	WS045	43.8296	6.41152	3.31554
II	WS046	39.738	6.33032	3.31554
II	WS047	45.2114	6.43408	3.22392
II	WS048	31.2641	6.17694	2.89495
II	WS049	32.2121	6.31228	2.95325
II	WS050	35.7403	6.89421	2.9241
II	WS051	39.4026	6.42957	3.17812
II	WS052	49.1331	7.15134	3.29055
II	WS053	42.3495	6.49272	3.3197
II	WS054	46.392	6.53332	3.42797
II	WS055	46.3651	6.34837	3.29888
II	WS056	41.5267	6.4025	3.22809
II	WS057	39.6083	6.46114	3.09067
II	WS058	43.5569	6.65963	3.21143
II	WS059	46.0387	6.79045	3.18645
II	WS060	27.9192	5.77095	2.74503
II	WS061	50.2421	7.25509	3.30305
II	WS062	46.5127	6.6055	3.41132
II	WS063	41.3702	6.74985	3.0282
II	WS064	31.121	6.05966	2.78668
II	WS065	43.0695	6.75887	3.23642
II	WS066	34.9845	6.78143	2.9699
II	WS067	37.9225	6.18146	3.24475
II	WS068	25.9293	6.17243	2.78668
II	WS069	40.525	6.50174	3.11982
II	WS070	42.4121	7.07465	3.28639
II	WS071	29.9717	6.23108	2.79084
II	WS072	42.4881	6.41152	3.11982
II	WS073	40.2925	6.32581	3.19477
II	WS074	39.5815	5.94688	3.11149
II	WS075	45.274	6.39799	3.31554
II	WS076	34.7386	6.30325	3.03237
II	WS077	43.4674	6.50174	3.2031
II	WS078	39.5636	5.84312	3.18645
II	WS079	39.0046	5.86117	3.07817
II	WS080	32.1226	5.9559	2.89911
II	WS081	42.6849	7.01149	3.23225
II	WS082	48.4355	6.8491	3.36551
II	WS083	46.1192	6.70925	3.28222
II	WS084	37.3635	6.42505	3.17395
II	WS085	40.0823	6.33483	3.21143
II	WS086	40.7218	6.36641	3.14897
II	WS087	36.344	6.4837	3.099
II	WS088	32.6414	6.2807	2.85747
II	WS089	42.7877	6.58294	3.099
II	WS090	39.425	6.59647	3.18645
II	WS091	35.539	6.86263	2.95741
II	WS092	37.3188	7.01149	2.9824
II	WS093	44.3126	6.51076	3.28222
II	WS094	46.9599	6.87616	3.41132
II	WS095	34.0991	6.08672	2.95325
II	WS096	43.9325	6.62805	3.25307
II	WS097	34.2557	6.63707	2.91993
II	WS098	42.1527	6.47468	3.26557
II	WS099	35.4272	6.50174	3.05735
II	WS100	29.6811	6.29874	3.06152
II	WS101	44.9073	6.43859	3.27806
II	WS102	44.8492	6.42957	3.29055
II	WS103	41.5491	6.27619	3.26557
II	WS104	49.3791	7.32727	3.40299
II	WS105	34.0231	6.05063	2.96574
II	WS106	30.3965	5.95139	2.93243
II	WS107	41.6117	6.41152	3.2031
II	WS108	39.8096	6.67316	3.18645
II	WS109	46.2086	6.80398	3.28222
II	WS110	28.3306	5.82057	2.8075
II	WS111	41.8308	6.20401	3.37384
II	WS112	44.5407	6.64159	3.22809
II	WS113	43.8878	6.87165	3.30721
II	WS114	32.6011	6.04161	2.96158
II	WS115	39.3803	7.1378	3.05319
II	WS116	37.605	6.01455	3.23225
II	WS117	33.0796	6.20852	2.94075
II	WS118	44.809	7.36787	3.18645
II	WS119	40.4088	6.84458	2.9699
II	WS120	35.1634	6.5243	2.91993
II	WS121	36.885	6.03259	3.05319
II	WS122	34.6984	5.75741	3.01987
II	WS123	38.4636	5.8341	3.23642
II	WS124	43.0337	6.38445	3.3322
II	WS125	36.7822	6.02808	3.01987
II	WS126	47.6038	6.59196	3.2031
II	WS127	41.2986	6.18597	3.18645
II	WS128	38.2757	6.21303	3.16146
II	WS129	37.2875	6.3213	2.96158
II	WS130	34.6939	6.31679	3.00738
II	WS131	37.2115	6.28972	3.18645
II	WS132	35.0248	6.2401	2.97823
II	WS133	46.62	6.67316	3.32387
II	WS134	45.4663	6.33032	3.27806
II	WS135	37.9001	6.46114	3.07401
II	WS136	35.8252	6.43859	2.99489
II	WS137	42.5194	6.32581	3.29055
II	WS138	44.5183	6.59196	3.31554
II	WS139	39.2864	6.21754	3.20727
II	WS140	47.2103	7.0566	3.40299
II	WS141	43.9683	6.42957	3.32803
II	WS142	43.0739	6.53332	3.27806
II	WS143	38.0522	6.1183	3.14064
II	WS144	39.8945	6.29423	3.09483
II	WS145	44.7642	7.08367	3.32387
II	WS146	43.378	6.23559	3.28222
II	WS147	45.113	6.65963	3.21976
II	WS148	39.349	6.53332	3.13647
II	WS149	43.2394	6.34385	3.32387
II	WS150	32.4178	5.76193	2.79084
II	WS151	37.1444	5.97846	3.16146
II	WS152	39.9124	6.39348	3.1448
II	WS153	45.5915	6.88067	3.34885
II	WS154	31.6442	6.52881	3.03237
II	WS155	42.0678	6.25363	3.3322
II	WS156	48.6278	6.65963	3.4363
II	WS157	47.6217	6.73181	3.36551
II	WS158	41.8666	6.43859	3.26973
II	WS159	40.9901	6.70925	3.10316
II	WS160	41.1153	6.14086	3.28639
II	WS161	41.5222	6.44761	3.23642
II	WS162	43.8565	6.4025	3.25724
II	WS163	44.2813	6.89872	3.30305
II	WS164	41.6832	6.60099	3.21143
II	WS165	42.6804	6.27619	3.39882
II	WS166	54.7005	6.90774	3.35718
II	WS167	43.3512	6.88518	3.43214
II	WS168	40.8381	6.40701	3.2031
II	WS169	46.0074	6.42054	3.3197
II	WS170	46.6826	6.42054	3.36967
II	WS171	35.0024	6.1183	3.14064
II	WS172	39.0136	6.20401	3.2031
II	WS173	46.6603	7.36336	3.19061
II	WS174	34.9175	6.17243	3.00738
II	WS175	41.1466	6.82654	3.13647
II	WS176	42.1349	6.09123	3.3197
II	WS177	45.2651	6.73632	3.29888
II	WS178	45.1265	6.50625	3.40299
II	WS179	40.686	6.2401	3.31137
II	WS180	34.7788	6.47468	3.04486
II	WS181	43.3556	6.30325	3.29888
II	WS182	36.2992	6.65512	3.30305
II	WS183	31.8901	6.32581	3.00738
II	WS184	30.1551	5.72584	2.94075
II	WS185	51.5166	6.58294	3.39466
II	WS186	35.2171	6.19499	3.04486
II	WS187	40.0555	6.21754	3.10732
II	WS188	43.776	6.57843	3.23225
II	WS189	40.9677	6.28521	3.24058
II	WS190	39.5099	6.2807	3.19894
II	WS191	42.0901	6.29874	3.21143
II	WS192	42.3182	6.23559	3.36967
II	WS193	46.6916	6.51076	3.37384
II	WS194	53.9268	6.97089	3.48627
II	WS195	43.5882	6.73181	3.12815
II	WS196	43.4048	6.39348	3.35302
II	WS197	37.131	6.17694	2.93243
II	WS198	49.6608	6.80398	3.29055
II	WS199	48.3014	7.20096	3.46962
II	WS200	35.472	6.28972	3.00738
II	WS201	35.9683	6.25814	3.0407
II	WS202	44.7195	6.77241	3.17812
II	WS203	32.1316	6.30777	2.8658
II	WS204	33.1288	5.74388	2.90328
II	WS205	31.2328	5.85666	2.87413
II	WS206	41.3165	6.61903	2.90328
II	WS207	38.6871	6.56941	3.00322
II	WS208	35.0382	5.79801	2.97407
II	WS209	44.5451	6.49272	3.35718
II	WS210	41.6787	6.4837	3.31137
II	WS211	43.5077	6.33483	3.36135
II	WS212	48.2835	6.74534	3.3197
II	WS213	40.8157	6.47468	3.15313
II	WS214	45.8777	7.16036	3.378
II	WS215	40.212	6.29423	3.25724
II	WS216	32.0913	5.58599	3.06985
II	WS217	45.359	6.50174	3.19477
II	WS218	41.4149	6.31228	3.26557
II	WS219	44.5183	6.52881	3.30305
II	WS220	47.8945	6.98443	3.58205
II	WS221	46.8168	6.55588	3.32803
II	WS222	40.9498	6.61452	3.19061
II	WS223	42.0678	6.57392	3.29472
II	WS224	26.1439	6.50625	2.81166
II	WS225	54.0252	7.20547	3.45712
II	WS226	34.5105	5.55893	3.19894
II	WS227	40.1494	6.65061	3.2031
II	WS228	38.4412	6.34837	3.2614
II	WS229	40.8425	6.2807	3.31137
II	WS230	35.6016	6.21303	3.06568
II	WS231	32.9857	6.25814	3.06985
II	WS232	46.7989	6.50174	3.24475
II	WS233	29.1713	6.10026	3.00322
II	WS234	46.8078	6.70925	3.30305
II	WS235	45.4082	6.56039	3.41132
II	WS236	44.6435	6.41152	3.32387
II	WS237	38.1595	6.3619	3.20727
II	WS238	47.8587	6.6867	3.29472
II	WS239	40.6234	6.81301	3.31137
II	WS240	43.5345	6.87616	3.22392
II	WS241	39.2819	6.33032	3.2156
II	WS242	45.4216	6.7679	3.21143
II	WS243	48.6412	6.83105	3.34469
II	WS244	40.3954	6.27168	3.21143
II	WS245	26.3899	5.56344	2.72838
II	WS246	43.1008	6.73632	3.20727
II	WS247	39.5994	6.28521	3.24475
II	WS248	48.3372	6.61001	3.25724
II	WS249	38.9286	6.87616	3.18645
II	WS250	42.5731	6.57392	3.19477
II	WS251	36.0086	5.71681	3.03237
II	WS252	52.9028	7.03856	3.48627
II	WS253	41.9605	6.27168	3.18645
II	WS254	52.6971	7.07916	3.39466
II	WS255	44.5272	6.54234	3.24475
II	WS256	42.4702	6.41603	3.22809
II	WS257	37.6229	6.29423	3.16562
II	WS258	40.9275	6.44761	3.11982
II	WS259	43.4853	6.5649	3.11982
II	WS260	39.2729	6.0777	3.28222
II	WS261	38.6067	6.6867	3.23642
II	WS262	45.9135	6.41603	3.34885
II	WS263	44.8492	6.53332	3.46129
II	WS264	38.9376	6.74985	3.20727
II	WS265	40.8425	7.05209	3.2614
II	WS266	37.1533	6.33483	3.099
II	WS267	26.3183	5.7123	2.7367
II	WS268	31.3311	5.84764	2.94075
II	WS269	32.23	6.38445	3.03237
II	WS270	25.9382	5.51833	2.84914
II	WS271	30.8303	6.1589	2.94908
II	WS272	36.2411	6.51528	3.0865
II	WS273	31.8499	5.93786	2.91993
II	WS274	35.6598	6.25814	3.05319
II	WS275	39.9437	6.72279	3.13647
II	WS276	31.4206	5.62208	2.94908
II	WS277	41.9828	6.6867	3.2031
II	WS278	31.9795	5.81155	2.93659
II	WS279	43.9146	6.23108	3.16146
II	WS280	30.0388	5.73937	2.97823
II	WS281	45.8151	6.59196	3.2614
II	WS282	33.3121	5.93786	2.97823
II	WS283	46.5664	6.67767	3.30305
II	WS284	32.8247	6.22206	2.9824
II	WS285	33.7459	6.16792	3.02404
II	WS286	29.4709	5.82057	2.8533
II	WS287	35.387	6.28521	3.08234
II	WS288	31.4563	6.14086	2.99905
II	WS289	31.425	6.09123	2.94908
II	WS290	29.0729	5.59953	2.84914
II	WS291	32.0243	5.9153	2.94492
II	WS292	31.6442	6.00552	2.97823
II	WS293	32.2031	6.14537	2.95741
II	WS294	32.2523	6.03259	3.00322
II	WS295	29.1087	5.82057	2.9824
II	WS296	27.1545	5.51833	2.84498
II	WS297	32.4714	6.00552	2.99489
II	WS298	38.4725	6.55588	3.22809
II	WS299	34.6581	6.47919	3.1448
II	WS300	31.2864	5.9559	2.96158
II	WS301	37.6184	7.01601	2.92826
II	WS302	33.7235	6.0371	2.97407
II	WS303	31.4116	6.01003	2.90328
II	WS304	37.0192	6.22206	3.05735
II	WS305	31.6665	6.05966	2.90744
II	WS306	40.1539	7.23705	3.05319
II	WS307	37.1265	6.4025	3.06152
II	WS308	31.2909	5.89726	2.86996
II	WS309	28.7375	6.05966	2.7492
II	WS310	31.6218	5.91079	2.86163
II	WS311	33.7727	6.20401	2.83248
II	WS312	35.3244	6.23559	2.9241
II	WS313	34.0947	5.89726	2.88662
II	WS314	32.0332	5.5499	2.9824
II	WS315	31.4161	5.91079	2.77418
II	WS316	49.0974	6.67767	3.37384
II	WS317	39.4473	6.43859	3.18645
II	WS318	36.0667	5.8747	2.9824
II	WS319	39.586	6.31228	3.2739
II	WS320	38.6693	6.30777	3.04902
II	WS321	40.9051	6.54685	3.2031
II	WS322	32.6682	6.09123	3.00738
II	WS323	36.8358	6.1589	3.19477
II	WS324	32.4178	6.14537	2.9824
II	WS325	32.7397	5.6717	3.01987
II	WS326	38.79	6.22657	3.13647
II	WS327	29.4754	6.04612	2.9241
III	WS001	44.1679	6.41406	3.34778
III	WS002	35.2768	6.31853	3.0371
III	WS003	40.5198	6.06539	3.25014
III	WS004	41.3869	6.42361	3.18356
III	WS005	43.6916	6.24211	3.35222
III	WS006	38.2644	6.45227	3.13474
III	WS007	41.5306	5.96987	3.25902
III	WS008	31.7814	6.25644	2.94833
III	WS009	37.285	6.88691	2.89951
III	WS010	35.0162	6.07494	3.09036
III	WS011	25.5455	5.903	2.72198
III	WS012	33.0394	5.74538	3.18356
III	WS013	38.9653	6.71018	3.19244
III	WS014	44.8463	7.28333	3.20132
III	WS015	33.4887	6.13704	3.12587
III	WS016	33.3449	6.28032	3.00159
III	WS017	39.8998	6.34719	3.26345
III	WS018	26.9607	5.64986	2.84181
III	WS019	32.6755	5.95076	3.01047
III	WS020	38.1746	6.20868	3.19688
III	WS021	35.5149	6.28032	3.10811
III	WS022	43.5344	7.07795	3.3034
III	WS023	22.5489	6.17525	2.66872
III	WS024	39.3292	6.29465	3.14806
III	WS025	41.5756	6.586	3.16581
III	WS026	38.206	6.64332	3.17025
III	WS027	42.5999	6.4666	3.26345
III	WS028	39.774	6.60511	3.1525
III	WS029	42.7661	6.4857	3.21019
III	WS030	38.4935	6.35674	3.22795
III	WS031	41.3105	6.5669	3.27677
III	WS032	26.781	6.69108	2.7708
III	WS033	37.2491	5.96509	3.21907
III	WS034	41.297	6.60511	3.25458
III	WS035	43.9522	6.53824	3.30784
III	WS036	44.7878	6.77705	3.23239
III	WS037	28.6635	6.40928	2.73973
III	WS038	36.0495	6.31376	2.99272
III	WS039	43.5838	6.82959	3.25014
III	WS040	39.4235	6.71496	3.12587
III	WS041	38.5969	6.14659	3.27233
III	WS042	40.4748	6.66242	3.14806
III	WS043	42.4966	6.66242	3.26789
III	WS044	40.996	6.71974	3.22351
III	WS045	41.4767	6.44749	3.28121
III	WS046	40.1244	6.21346	3.25902
III	WS047	43.5523	6.3854	3.28565
III	WS048	33.1742	6.17525	2.9794
III	WS049	35.1375	6.3663	3.06373
III	WS050	35.735	6.87258	2.97052
III	WS051	37.604	6.34719	3.16137
III	WS052	47.0791	7.24035	3.32115
III	WS053	41.6474	6.48093	3.25014
III	WS054	41.5306	6.47137	3.32115
III	WS055	41.9934	6.34241	3.25458
III	WS056	39.6122	6.37107	3.25014
III	WS057	39.6257	6.44272	3.11699
III	WS058	40.084	6.65287	3.10367
III	WS059	45.4168	6.94422	3.17025
III	WS060	28.7399	5.82658	2.81962
III	WS061	47.4745	7.18303	3.33447
III	WS062	44.388	6.53824	3.34778
III	WS063	40.8477	6.86302	3.06817
III	WS064	27.7604	6.2039	2.77968
III	WS065	44.2083	6.82959	3.29896
III	WS066	35.8249	6.83437	2.93058
III	WS067	36.0989	5.97942	3.14362
III	WS068	25.258	6.17525	2.75305
III	WS069	39.9132	6.49525	3.10811
III	WS070	40.4569	6.83914	3.23682
III	WS071	29.1083	6.22778	2.75305
III	WS072	43.2783	6.59555	3.30784
III	WS073	43.9926	6.46182	3.31227
III	WS074	41.6474	6.23734	3.20576
III	WS075	42.5819	6.44272	3.27233
III	WS076	34.1131	6.35197	3.02822
III	WS077	42.6942	6.7866	3.34334
III	WS078	38.0892	5.96032	3.25902
III	WS079	37.1412	6.01763	3.13918
III	WS080	31.1704	6.17525	2.99272
III	WS081	40.8343	6.93467	3.22795
III	WS082	45.1787	6.80093	3.34334
III	WS083	44.3161	6.64809	3.31671
III	WS084	34.1356	6.1848	3.07261
III	WS085	36.8941	6.3042	3.20576
III	WS086	38.3902	6.43316	3.17913
III	WS087	33.0484	6.51436	3.09036
III	WS088	26.817	6.03196	2.79299
III	WS089	40.0885	6.61944	3.11255
III	WS090	34.4411	6.64332	3.14806
III	WS091	34.4007	7.11139	2.93502
III	WS092	33.1427	7.09228	2.94389
III	WS093	42.6583	6.54779	3.33447
III	WS094	43.8309	6.89168	3.31671
III	WS095	33.0708	6.18002	2.98828
III	WS096	43.4894	6.72929	3.31671
III	WS097	34.9802	6.54302	2.94389
III	WS098	40.3086	6.4666	3.28565
III	WS099	35.3621	6.61466	3.08148
III	WS100	22.5399	6.24211	2.85957
III	WS101	41.5306	6.48093	3.31227
III	WS102	40.5198	6.44272	3.27677
III	WS103	42.9234	6.34241	3.32559
III	WS104	43.5523	7.28333	3.38773
III	WS105	32.379	6.17047	2.97496
III	WS106	33.2101	6.0033	3.06817
III	WS107	38.242	6.55734	3.16581
III	WS108	41.7822	6.73884	3.29008
III	WS109	43.1121	6.92512	3.29452
III	WS110	31.6017	5.86001	2.96165
III	WS111	39.774	6.03196	3.30784
III	WS112	43.0671	6.64809	3.27677
III	WS113	41.3419	6.6672	3.17025
III	WS114	31.9387	5.85046	2.98828
III	WS115	36.6111	7.0493	2.90395
III	WS116	36.7234	5.83613	3.22351
III	WS117	32.4463	6.15136	2.89507
III	WS118	44.9945	7.38841	3.13474
III	WS119	39.1899	6.93467	3.03266
III	WS120	34.0233	6.53346	2.93946
III	WS121	34.6163	6.07972	3.0948
III	WS122	35.0791	5.8027	3.10811
III	WS123	37.8736	5.91733	3.23239
III	WS124	42.6493	6.30898	3.31671
III	WS125	38.862	6.22301	3.1525
III	WS126	44.1768	6.64809	3.24126
III	WS127	39.6976	6.29465	3.26345
III	WS128	38.1656	6.2039	3.13474
III	WS129	38.5564	6.39018	3.06373
III	WS130	37.2805	6.37585	3.08148
III	WS131	38.3318	6.28988	3.21463
III	WS132	35.6766	6.28988	3.05929
III	WS133	47.1286	6.83914	3.39216
III	WS134	42.3887	6.43794	3.32115
III	WS135	35.1914	6.47615	2.97496
III	WS136	34.4321	6.51913	2.99715
III	WS137	41.4992	6.33286	3.31227
III	WS138	43.8354	6.82959	3.40548
III	WS139	39.9222	6.28988	3.29452
III	WS140	47.8249	7.12094	3.46762
III	WS141	40.4928	5.93643	3.07261
III	WS142	42.8874	6.50958	3.31227
III	WS143	37.7253	6.02241	3.17025
III	WS144	39.4595	6.37107	3.1525
III	WS145	43.7321	7.05885	3.26345
III	WS146	40.695	6.19435	3.21907
III	WS147	44.087	6.72451	3.22795
III	WS148	37.5815	6.45227	3.09924
III	WS149	44.2847	6.23734	3.31671
III	WS150	31.9881	6.07017	2.87288
III	WS151	38.0398	5.8218	3.1525
III	WS152	36.027	6.22301	3.05041
III	WS153	46.1806	6.8487	3.33003
III	WS154	30.1101	6.31853	2.86401
III	WS155	40.3445	6.02718	3.21463
III	WS156	46.9039	6.79616	3.42767
III	WS157	45.0978	6.63376	3.29008
III	WS158	41.5621	6.3042	3.22351
III	WS159	39.0462	6.71018	3.05041
III	WS160	38.7856	5.94121	3.21907
III	WS161	41.58	6.35674	3.21907
III	WS162	43.2064	6.4666	3.31227
III	WS163	41.7013	6.85825	3.22795
III	WS164	40.4928	6.70541	3.188
III	WS165	39.7605	6.14181	3.3034
III	WS166	54.9908	7.46961	3.4543
III	WS167	39.6706	6.39973	3.19688
III	WS168	40.093	6.38062	3.21019
III	WS169	42.8335	6.4666	3.31671
III	WS170	42.3303	6.50481	3.38773
III	WS171	36.8807	6.06539	3.13918
III	WS172	37.1637	6.25167	3.10811
III	WS173	44.9271	7.74185	3.23682
III	WS174	32.4823	6.20868	2.91283
III	WS175	38.3183	7.07795	3.05041
III	WS176	41.1038	6.27555	3.32115
III	WS177	42.4067	6.79138	3.23682
III	WS178	42.7437	6.54779	3.34334
III	WS179	35.9282	6.22301	3.17913
III	WS180	34.4366	6.46182	3.01491
III	WS181	40.9151	6.2851	3.34334
III	WS182	44.3431	6.62899	3.31671
III	WS183	34.9892	6.26599	2.97052
III	WS184	28.2906	5.70717	2.93058
III	WS185	49.339	6.71018	3.44542
III	WS186	31.4445	6.05584	2.94833
III	WS187	38.215	6.36152	3.09924
III	WS188	40.0076	6.54302	3.21019
III	WS189	37.7882	6.19435	3.14362
III	WS190	36.8043	6.25167	3.19688
III	WS191	38.3722	6.27077	3.16581
III	WS192	37.8196	6.12271	3.29896
III	WS193	42.6763	6.49048	3.3034
III	WS194	50.1027	7.03974	3.40104
III	WS195	42.8515	6.82004	3.15693
III	WS196	40.2816	6.35674	3.25902
III	WS197	35.4205	6.37585	2.95277
III	WS198	45.911	6.87735	3.31671
III	WS199	43.741	7.08751	3.32115
III	WS200	32.1588	6.32809	2.93946
III	WS201	35.7934	6.23256	3.07704
III	WS202	41.4498	6.98243	3.20132
III	WS203	24.8177	6.37107	2.75749
III	WS204	30.6762	5.78359	2.89507
III	WS205	30.6493	6.06539	2.89951
III	WS206	40.5512	6.93944	2.99715
III	WS207	33.3763	6.87735	2.96609
III	WS208	34.6298	6.11793	3.01491
III	WS209	40.9061	6.44749	3.2457
III	WS210	38.3947	6.42361	3.15693
III	WS211	39.9717	6.19435	3.27677
III	WS212	46.5535	6.82959	3.29008
III	WS213	39.4505	6.42839	3.14806
III	WS214	43.0132	7.08751	3.24126
III	WS215	38.2914	6.27077	3.17025
III	WS216	29.6339	5.43493	2.95721
III	WS217	41.0634	6.65287	3.21907
III	WS218	39.4235	6.3854	3.23239
III	WS219	44.2038	6.57645	3.32115
III	WS220	49.5726	6.95377	3.59189
III	WS221	39.9627	6.41883	3.18356
III	WS222	39.1315	6.59555	3.09924
III	WS223	41.4273	6.47615	3.23239
III	WS224	21.9873	6.40451	2.82406
III	WS225	51.5359	7.17348	3.43211
III	WS226	33.6953	5.45881	3.15693
III	WS227	37.4108	6.52869	3.12143
III	WS228	35.4385	6.0845	3.10367
III	WS229	39.6077	6.17047	3.26345
III	WS230	34.2434	6.20868	2.94833
III	WS231	30.0697	6.08927	2.92614
III	WS232	42.6268	6.74839	3.3034
III	WS233	27.8099	5.80748	2.83294
III	WS234	44.0376	6.58123	3.27677
III	WS235	45.0574	6.59555	3.43655
III	WS236	41.3419	6.3854	3.2457
III	WS237	35.5957	6.18957	3.14806
III	WS238	45.2776	6.7675	3.33003
III	WS239	36.3011	6.51436	3.13474
III	WS240	44.2307	7.06363	3.30784
III	WS241	39.2618	6.32809	3.22351
III	WS242	41.7867	6.79138	3.18356
III	WS243	45.9604	6.91556	3.34778
III	WS244	42.7571	6.25167	3.23682
III	WS245	25.3119	5.47314	2.69091
III	WS246	40.1514	6.65287	3.12143
III	WS247	37.3883	6.17525	3.14806
III	WS248	44.972	6.58123	3.27677
III	WS249	36.1483	6.67675	2.95721
III	WS250	40.7714	6.49525	3.14362
III	WS251	34.2165	5.79792	3.09036
III	WS252	50.3903	7.04452	3.48093
III	WS253	39.2214	6.31376	3.19688
III	WS254	47.5733	7.06363	3.43655
III	WS255	41.7463	6.62899	3.29008
III	WS256	38.5609	6.43794	3.14806
III	WS257	36.8357	6.24689	3.18356
III	WS258	39.0866	6.64809	3.16581
III	WS259	41.7373	6.70541	3.188
III	WS260	38.3138	5.97942	3.23239
III	WS261	39.2528	6.4857	3.21463
III	WS262	41.3824	6.37585	3.26789
III	WS263	42.6313	6.39495	3.37441
III	WS264	37.8241	6.66242	3.188
III	WS265	46.4951	6.98243	3.3611
III	WS266	36.4449	6.19913	3.0948
III	WS267	25.8915	5.69762	2.70866
III	WS268	28.6904	5.78359	2.83294
III	WS269	31.8623	6.37585	2.95277
III	WS270	27.428	5.40627	2.78412
III	WS271	32.8462	6.13704	2.95721
III	WS272	35.5239	6.39495	3.07261
III	WS273	30.7391	5.96509	2.86401
III	WS274	36.5662	6.21823	3.06373
III	WS275	42.8245	6.8678	3.28565
III	WS276	32.9001	5.67374	3.07704
III	WS277	42.0967	6.83437	3.23682
III	WS278	32.033	5.76449	2.94833
III	WS279	45.1518	6.50958	3.30784
III	WS280	29.4677	5.51135	2.91726
III	WS281	44.3161	6.6672	3.26789
III	WS282	31.2603	6.01763	3.04154
III	WS283	45.6729	6.73407	3.34778
III	WS284	31.5748	6.16569	2.94389
III	WS285	32.7294	6.17047	3.01491
III	WS286	29.4093	5.94599	2.95721
III	WS287	33.5066	6.22301	3.04154
III	WS288	32.0869	6.07972	2.9794
III	WS289	32.1274	6.01763	2.89064
III	WS290	28.4074	5.59254	2.90395
III	WS291	32.0106	5.88867	2.93058
III	WS292	31.0626	5.96032	2.95277
III	WS293	32.2397	6.11793	2.93058
III	WS294	31.5793	6.02718	2.98384
III	WS295	30.8065	5.63553	2.90839
III	WS296	26.7765	5.3394	2.7708
III	WS297	30.8739	5.92688	2.94389
III	WS298	36.5527	6.39973	3.06817
III	WS299	34.3198	6.26122	3.00603
III	WS300	33.8481	6.03673	2.9794
III	WS301	34.6927	6.75317	2.8862
III	WS302	32.2352	6.01763	2.95721
III	WS303	33.2101	6.05106	2.97052
III	WS304	34.3962	6.11315	3.00603
III	WS305	32.0824	6.02718	2.95277
III	WS306	35.744	7.14482	3.00159
III	WS307	38.2105	6.35674	3.08592
III	WS308	29.4048	5.89345	2.85957
III	WS309	26.6597	5.96032	2.71754
III	WS310	29.0948	5.83613	2.90395
III	WS311	27.3741	6.17047	2.82406
III	WS312	33.0214	6.29465	2.95277
III	WS313	34.2839	6.16569	2.97052
III	WS314	28.8207	5.91733	3.08148
III	WS315	28.65	6.07017	2.80187
III	WS316	48.3012	6.97765	3.49868
III	WS317	35.2004	6.73407	3.23239
III	WS318	35.8114	6.19913	3.16137
III	WS319	39.8369	6.17047	3.26345
III	WS320	36.0495	6.52869	3.11255
III	WS321	39.0282	6.61466	3.14362
III	WS322	35.8608	6.03673	3.08148
III	WS323	36.6515	5.95554	3.09924
III	WS324	31.8713	6.04629	2.86401
III	WS325	29.7103	5.56389	2.87732
III	WS326	35.7575	6.19913	3.06817
III	WS327	28.2861	5.90778	2.81075
